# Supplementary material for: RNA-seq analysis of Drosophila clock and non-clock neurons reveals neuron-specific cycling and novel candidate neuropeptides
Source: PLoS Genet. 2017 Feb 9;13(2):e1006613. doi: 10.1371/journal.pgen.1006613 (PMC5325595; doi:10.1371/journal.pgen.1006613)
Supplement: S2 File — (XLSX) [file pgen.1006613.s002.xlsx]

## Sheet: Enriched LNvs
	average LNv	average LNd	average DN1	LNv/ LNd	LNv/DN1	enrich LNv/ LNd	enrich LNv/DN1	ANOVA	pvalue DN1 v LNv	Benjamini Hochberg adjusted p-value.	pvalue LNd v LNv	Benjamini Hochberg adjusted p-value.
Pdf	142704	5.04313	89.8806	28296.6	1587.7	LNv v LNd enrich	LNv v. DN1 enrich	5.70105e-20	2.73039e-07	2.11605e-05	2.73039e-07	4.2321e-05
CG4577	1358.88	270.065	171.874	5.03167	7.90624	LNv v LNd enrich	LNv v. DN1 enrich	1.37306e-06	4.47386e-06	1.1368e-05	0.000201784	0.000353407
Sytbeta	507.197	26.8018	76.0034	18.924	6.67335	LNv v LNd enrich	LNv v. DN1 enrich	4.74767e-13	2.20759e-06	6.27848e-06	2.73049e-07	5.29032e-06
Tbh	350.43	57.2694	48.7064	6.11898	7.19476	LNv v LNd enrich	LNv v. DN1 enrich	2.64553e-13	1.23461e-06	3.90538e-06	3.75893e-07	2.19862e-06
CG42394	322.613	42.6797	10.3043	7.55893	31.3086	LNv v LNd enrich	LNv v. DN1 enrich	3.36196e-16	2.73039e-07	2.8214e-05	2.73078e-07	4.03115e-06
CG6567	286.266	41.3589	10.5586	6.9215	27.1121	LNv v LNd enrich	LNv v. DN1 enrich	3.1589e-14	2.73039e-07	1.20917e-05	2.74611e-07	2.83764e-06
CG14400	275.2	5.24353	32.7672	52.4838	8.39866	LNv v LNd enrich	LNv v. DN1 enrich	1.37575e-16	6.99526e-07	2.55121e-06	2.73039e-07	2.8214e-05
CG9335	254.356	4.16625	38.2062	61.0516	6.65747	LNv v LNd enrich	LNv v. DN1 enrich	1.07498e-16	7.94651e-06	1.92454e-05	2.73039e-07	2.11605e-05
CG12541	218.338	21.5434	8.37346	10.1348	26.075	LNv v LNd enrich	LNv v. DN1 enrich	8.13168e-15	2.73039e-07	8.46421e-06	2.73351e-07	3.53079e-06
CG13594	202.03	30.7396	26.9377	6.57232	7.4999	LNv v LNd enrich	LNv v. DN1 enrich	2.94046e-10	2.93182e-07	1.54045e-06	2.92231e-07	2.0589e-06
CG14075	186.294	11.19	2.64035	16.6483	70.5566	LNv v LNd enrich	LNv v. DN1 enrich	4.36501e-14	2.73043e-07	4.97902e-06	2.73041e-07	6.04591e-06
Fer2	170.564	23.4616	7.97352	7.26992	21.3913	LNv v LNd enrich	LNv v. DN1 enrich	8.05315e-12	2.73077e-07	3.8479e-06	3.43561e-07	2.13008e-06
Nmdmc	154.431	10.5291	7.45512	14.6671	20.7148	LNv v LNd enrich	LNv v. DN1 enrich	0.00092606	0.00143392	0.00179965	0.00339963	0.00419875
CG5916	151.738	22.7095	10.3869	6.68169	14.6086	LNv v LNd enrich	LNv v. DN1 enrich	2.40336e-10	2.73598e-07	2.4233e-06	1.23192e-06	4.89609e-06
hyx	137.588	7.55527	6.89365	18.2108	19.9586	LNv v LNd enrich	LNv v. DN1 enrich	0.00010424	0.000257945	0.000403853	0.000384031	0.000633243
app	136.451	27.0043	16.9779	5.05293	8.03697	LNv v LNd enrich	LNv v. DN1 enrich	5.04415e-10	2.73268e-07	3.02547e-06	1.75316e-06	6.31954e-06
MFS3	101.276	15.9403	5.07477	6.35348	19.9568	LNv v LNd enrich	LNv v. DN1 enrich	1.73173e-11	2.73094e-07	3.52746e-06	2.9067e-06	9.28946e-06
CG13654	79.5967	11.4343	15.6287	6.96123	5.09298	LNv v LNd enrich	LNv v. DN1 enrich	8.41942e-10	4.18263e-07	1.80085e-06	2.84819e-07	2.20735e-06
Nep1	79.336	14.8716	5.80869	5.33474	13.6582	LNv v LNd enrich	LNv v. DN1 enrich	4.32838e-10	2.73322e-07	2.73322e-06	5.1843e-06	1.48809e-05
CG5938	72.8059	8.51606	9.95058	8.54925	7.31675	LNv v LNd enrich	LNv v. DN1 enrich	7.33487e-09	6.59573e-07	2.46347e-06	4.87879e-07	2.43939e-06
Dh31-R1	71.2802	4.94977	11.7457	14.4007	6.06864	LNv v LNd enrich	LNv v. DN1 enrich	2.47493e-10	1.2327e-05	2.80984e-05	2.73909e-07	3.03256e-06
Pka-C3	71.1771	11.7974	11.9714	6.0333	5.94559	LNv v LNd enrich	LNv v. DN1 enrich	4.55718e-07	2.05485e-06	6.12504e-06	3.98521e-06	1.22318e-05
CG5447	68.63	1.65496	4.52615	41.4694	15.163	LNv v LNd enrich	LNv v. DN1 enrich	4.23584e-14	2.84277e-07	1.66275e-06	2.73039e-07	7.05352e-06
Acph-1	61.9215	11.9101	7.81756	5.19907	7.92083	LNv v LNd enrich	LNv v. DN1 enrich	6.30914e-07	8.73144e-07	3.07585e-06	8.90673e-05	0.000176993
Nep2	57.8407	8.78704	2.45201	6.58251	23.5891	LNv v LNd enrich	LNv v. DN1 enrich	4.65486e-08	2.92339e-07	1.5625e-06	4.55536e-05	9.87525e-05
CG8128	57.6988	9.81033	1.85363	5.88144	31.1274	LNv v LNd enrich	LNv v. DN1 enrich	9.65662e-13	2.73042e-07	5.64286e-06	4.09189e-06	1.23154e-05
CG14401	53.3397	1.03514	1.11141	51.5288	47.9929	LNv v LNd enrich	LNv v. DN1 enrich	2.55855e-07	2.06168e-06	6.08687e-06	2.87002e-06	9.26776e-06
CrebA	49.8904	9.89027	5.39869	5.04439	9.2412	LNv v LNd enrich	LNv v. DN1 enrich	6.93452e-10	2.76561e-07	1.9052e-06	7.45941e-07	3.35133e-06
rab3-GEF	47.2524	8.76286	8.90653	5.39235	5.30537	LNv v LNd enrich	LNv v. DN1 enrich	2.26149e-05	0.000107777	0.000189835	7.66582e-05	0.000158427
CG32137	45.9568	3.34596	8.05567	13.735	5.7049	LNv v LNd enrich	LNv v. DN1 enrich	1.06632e-06	0.00599102	0.00672905	1.2003e-06	4.83239e-06
CG14696	41.0046	0.483699	1.89562	84.773	21.6313	LNv v LNd enrich	LNv v. DN1 enrich	1.58148e-14	2.73046e-07	4.45497e-06	2.73039e-07	7.69474e-06
ImpL3	35.7488	4.00466	1.21966	8.92682	29.3104	LNv v LNd enrich	LNv v. DN1 enrich	0.00021212	0.00193957	0.00236719	0.0223774	0.0227442
cv-2	35.3617	2.55314	4.90643	13.8503	7.20722	LNv v LNd enrich	LNv v. DN1 enrich	3.19391e-07	9.27643e-05	0.000166225	6.76107e-07	3.08225e-06
Ilp3	34.5887	1.48956	0.12638	23.2208	273.689	LNv v LNd enrich	LNv v. DN1 enrich	2.02993e-10	2.74766e-07	2.0775e-06	3.72494e-07	2.22063e-06
Arc2	31.4587	5.81653	5.0415	5.4085	6.23995	LNv v LNd enrich	LNv v. DN1 enrich	2.18999e-05	0.000211147	0.000339148	3.41063e-05	7.71748e-05
CG43729	29.3749	1.95975	4.57714	14.9891	6.41773	LNv v LNd enrich	LNv v. DN1 enrich	3.35455e-09	2.73938e-05	5.44363e-05	2.77125e-07	2.6033e-06
opa	27.5437	2.0162	0.898472	13.6612	30.6561	LNv v LNd enrich	LNv v. DN1 enrich	6.94645e-15	2.73039e-07	9.40467e-06	2.73079e-07	3.84794e-06
kirre	27.0266	4.93758	4.1194	5.47365	6.56079	LNv v LNd enrich	LNv v. DN1 enrich	5.10874e-09	3.41105e-07	1.60216e-06	5.61107e-07	2.67605e-06
CG31675	26.4637	0.0247037	0.00938438	1071.24	2819.97	LNv v LNd enrich	LNv v. DN1 enrich	4.44215e-06	0.00024405	0.000385997	8.44374e-05	0.000169971
CG14237	24.57	0.077363	0.00475647	317.593	5165.59	LNv v LNd enrich	LNv v. DN1 enrich	1.38487e-17	2.73039e-07	1.4107e-05	2.73039e-07	1.20917e-05
Meics	22.5782	2.59365	2.00514	8.70518	11.2601	LNv v LNd enrich	LNv v. DN1 enrich	4.29036e-07	1.49219e-05	3.21236e-05	3.11762e-06	9.66462e-06
Nha2	22.4111	3.34571	3.66214	6.69846	6.11967	LNv v LNd enrich	LNv v. DN1 enrich	1.52891e-07	0.000172876	0.000289683	6.52049e-05	0.000135661
CG33235	21.9299	0.993734	0.747757	22.0682	29.3276	LNv v LNd enrich	LNv v. DN1 enrich	1.26381e-12	2.73091e-07	3.68079e-06	2.74457e-07	2.93385e-06
CG11700	21.5027	0.158042	1.18774	136.057	18.1039	LNv v LNd enrich	LNv v. DN1 enrich	6.82033e-18	2.73041e-07	6.04591e-06	2.73039e-07	1.4107e-05
Cpr60D	21.1013	0.510766	0.0234649	41.3131	899.271	LNv v LNd enrich	LNv v. DN1 enrich	9.50928e-14	2.7304e-07	6.51095e-06	2.73056e-07	4.45512e-06
Cpr50Cb	20.8819	0.17075	0.201489	122.295	103.638	LNv v LNd enrich	LNv v. DN1 enrich	4.71636e-13	2.73384e-07	2.56815e-06	2.73053e-07	4.97921e-06
Che-13	20.5812	1.21995	3.84682	16.8706	5.35019	LNv v LNd enrich	LNv v. DN1 enrich	2.32208e-13	6.51875e-05	0.000120286	2.73068e-07	4.23255e-06
CG14292	18.9969	0.362319	0.0350266	52.4313	542.356	LNv v LNd enrich	LNv v. DN1 enrich	8.41757e-19	2.73039e-07	4.2321e-05	2.73039e-07	1.05803e-05
CG11619	18.9254	1.43743	0.743514	13.1661	25.454	LNv v LNd enrich	LNv v. DN1 enrich	2.26418e-11	2.73239e-07	3.13719e-06	2.79238e-07	2.27799e-06
CG13004	17.5657	1.86389	0.593826	9.42421	29.5805	LNv v LNd enrich	LNv v. DN1 enrich	1.85371e-12	2.73067e-07	4.031e-06	2.84862e-07	2.15384e-06
CG15909	16.5502	3.25036	0.417798	5.09179	39.6128	LNv v LNd enrich	LNv v. DN1 enrich	1.75748e-12	2.73044e-07	4.70242e-06	4.0501e-06	1.23091e-05
CG12947	16.1442	0.291837	1.10622	55.3194	14.5941	LNv v LNd enrich	LNv v. DN1 enrich	1.1802e-19	2.73039e-07	1.69284e-05	2.73039e-07	1.69284e-05
CG4741	15.5552	0.878752	2.58951	17.7015	6.00701	LNv v LNd enrich	LNv v. DN1 enrich	1.36704e-06	1.20225e-05	2.78132e-05	4.30584e-06	1.28347e-05
Anp	12.4259	0	0.243438	12.4259	51.0433	LNv v LNd enrich	LNv v. DN1 enrich	2.45944e-16	2.73039e-07	1.05803e-05	2.73039e-07	9.40467e-06
CR43454	12.2661	0.445316	0.254001	27.5446	48.2914	LNv v LNd enrich	LNv v. DN1 enrich	3.68047e-10	2.91407e-07	1.58485e-06	7.92215e-07	3.45897e-06
dimm	10.3539	1.27247	0.200595	8.13684	51.6159	LNv v LNd enrich	LNv v. DN1 enrich	2.78034e-10	3.61569e-07	1.62444e-06	6.15478e-07	2.84773e-06
CG30183	541.095	249.876	89.9576	2.16545	6.01499	LNv v LNd enrich	LNv v. DN1 enrich	7.44398e-07	6.07924e-07	2.32662e-06	0.0210134	0.0214989
Eip63F-1	231.242	55.0307	31.1287	4.20205	7.42858	LNv v LNd enrich	LNv v. DN1 enrich	8.32813e-10	2.74631e-07	2.12839e-06	5.66279e-07	2.6598e-06
ytr	192.294	56.5579	28.611	3.39995	6.72097	LNv v LNd enrich	LNv v. DN1 enrich	3.15227e-06	2.54822e-06	6.9907e-06	0.000876031	0.00124004
CG40042	165.363	45.0011	25.4361	3.67463	6.50109	LNv v LNd enrich	LNv v. DN1 enrich	9.5889e-08	5.04185e-06	1.27071e-05	0.000389168	0.000638318
Gpb5	156.018	43.671	23.9457	3.57257	6.51546	LNv v LNd enrich	LNv v. DN1 enrich	8.44858e-08	3.59517e-06	9.60778e-06	0.00039803	0.000642653
CG30178	97.069	23.1704	14.5988	4.18935	6.64913	LNv v LNd enrich	LNv v. DN1 enrich	1.22598e-13	2.73039e-07	7.05351e-06	2.73725e-07	3.14277e-06
Cad87A	83.4549	20.6035	11.708	4.05051	7.128	LNv v LNd enrich	LNv v. DN1 enrich	8.17832e-10	2.73482e-07	2.49351e-06	1.25362e-06	4.91925e-06
CG14042	82.9948	30.765	16.1285	2.6977	5.14585	LNv v LNd enrich	LNv v. DN1 enrich	1.09908e-06	6.00471e-07	2.32683e-06	0.00205697	0.00269055
Gbeta5	82.389	21.2833	15.5697	3.87107	5.29162	LNv v LNd enrich	LNv v. DN1 enrich	4.41087e-05	0.00020271	0.000330737	0.000114179	0.00021715
SP555	82.2893	30.6292	15.9929	2.68663	5.14536	LNv v LNd enrich	LNv v. DN1 enrich	1.00632e-06	5.63752e-07	2.21219e-06	0.00212593	0.00275748
CG8861	77.1922	23.53	12.974	3.28059	5.94977	LNv v LNd enrich	LNv v. DN1 enrich	3.46922e-05	1.42655e-05	3.1143e-05	0.00602423	0.00696833
Bx	76.5147	17.9247	8.34149	4.26867	9.17279	LNv v LNd enrich	LNv v. DN1 enrich	2.50893e-09	2.74894e-07	1.9818e-06	1.42197e-05	3.58382e-05
CG13663	76.5084	15.9894	13.5661	4.78494	5.63965	LNv v LNd enrich	LNv v. DN1 enrich	3.66842e-09	4.71759e-07	2.00336e-06	3.90535e-07	2.24196e-06
CG12038	74.3546	26.4687	14.0199	2.80915	5.30349	LNv v LNd enrich	LNv v. DN1 enrich	4.24716e-10	3.02375e-07	1.56227e-06	0.000102549	0.000197455
prt	71.6747	28.6867	13.9668	2.49853	5.13178	LNv v LNd enrich	LNv v. DN1 enrich	1.4305e-06	8.66989e-07	3.08927e-06	0.0107664	0.011752
Ac13E	68.8547	26.361	4.51441	2.61199	15.2522	LNv v LNd enrich	LNv v. DN1 enrich	1.42339e-12	2.73039e-07	7.69474e-06	0.000308406	0.000519598
Hsp70Bb	66.9326	25.1311	13.0017	2.66334	5.148	LNv v LNd enrich	LNv v. DN1 enrich	3.49284e-05	1.52286e-05	3.25578e-05	0.0137894	0.0147914
CG12994	61.4153	16.1588	11.301	3.80074	5.43451	LNv v LNd enrich	LNv v. DN1 enrich	8.05649e-06	3.61971e-06	9.59068e-06	0.0101591	0.0111678
CG43191	60.4234	25.0911	11.5866	2.40816	5.21495	LNv v LNd enrich	LNv v. DN1 enrich	3.7815e-08	2.83975e-07	1.69293e-06	0.00168306	0.00223927
CG8321	59.438	26.3138	11.0149	2.25882	5.39615	LNv v LNd enrich	LNv v. DN1 enrich	3.38672e-07	3.70793e-07	1.64208e-06	0.0114462	0.0124503
CG1418	57.331	25.4585	9.2548	2.25194	6.19473	LNv v LNd enrich	LNv v. DN1 enrich	1.6423e-06	7.09318e-07	2.55684e-06	0.00741692	0.00845311
MFS18	56.0275	27.7109	8.27265	2.02186	6.77262	LNv v LNd enrich	LNv v. DN1 enrich	7.28021e-09	2.75619e-07	1.94186e-06	0.00507618	0.00602918
Pal1	53.1503	24.5966	10.4245	2.16088	5.09861	LNv v LNd enrich	LNv v. DN1 enrich	3.4373e-06	1.29655e-06	4.01929e-06	0.00535968	0.00629356
sced	50.7199	13.3195	5.55377	3.80793	9.13251	LNv v LNd enrich	LNv v. DN1 enrich	1.58114e-06	1.15799e-06	3.81889e-06	0.00483084	0.00580449
CG6201	49.9317	19.8101	8.7733	2.52052	5.69133	LNv v LNd enrich	LNv v. DN1 enrich	3.17654e-09	2.73851e-07	2.29442e-06	5.53141e-05	0.000116649
Dpit47	49.9285	10.8606	5.55238	4.59722	8.99227	LNv v LNd enrich	LNv v. DN1 enrich	2.9512e-08	3.06634e-07	1.53317e-06	3.79448e-05	8.40206e-05
Nep3	46.71	18.4953	6.49609	2.52551	7.19048	LNv v LNd enrich	LNv v. DN1 enrich	2.3563e-06	9.09039e-07	3.13113e-06	0.0150496	0.0159773
CG14231	38.932	16.9818	6.97211	2.29257	5.58397	LNv v LNd enrich	LNv v. DN1 enrich	7.0351e-08	2.89858e-07	1.60457e-06	0.00294218	0.00366296
snmRNA:838	38.6144	16.1909	6.99353	2.38493	5.52144	LNv v LNd enrich	LNv v. DN1 enrich	2.84641e-10	2.73103e-07	3.38648e-06	0.000485493	0.000741393
CG42337	35.6719	7.64483	5.56736	4.66614	6.40733	LNv v LNd enrich	LNv v. DN1 enrich	1.32558e-07	2.22155e-05	4.50118e-05	9.98781e-05	0.000194731
Gmap	35.3503	11.1869	2.06408	3.15998	17.1264	LNv v LNd enrich	LNv v. DN1 enrich	3.91964e-11	2.73047e-07	4.23223e-06	0.000468865	0.000723125
Ptp4E	32.7626	15.1538	5.56779	2.16201	5.8843	LNv v LNd enrich	LNv v. DN1 enrich	2.91943e-05	3.3957e-05	6.49794e-05	0.00858185	0.00960424
psq	27.1653	8.64465	3.711	3.14245	7.32022	LNv v LNd enrich	LNv v. DN1 enrich	8.45027e-05	3.38939e-05	6.52615e-05	0.0382987	0.0376908
Ac78C	26.9631	5.54457	2.39689	4.86298	11.2492	LNv v LNd enrich	LNv v. DN1 enrich	1.13057e-08	2.77152e-07	1.86777e-06	2.32973e-05	5.43019e-05
CG8079	23.7607	5.5384	3.7102	4.29017	6.40416	LNv v LNd enrich	LNv v. DN1 enrich	9.8034e-07	3.76434e-06	9.80625e-06	9.1228e-06	2.50272e-05
CG6123	23.0088	5.11973	4.29687	4.49415	5.35479	LNv v LNd enrich	LNv v. DN1 enrich	4.64515e-07	0.000322194	0.000489608	0.000309258	0.000518215
CG33958	21.6177	6.44795	0.256443	3.35265	84.2984	LNv v LNd enrich	LNv v. DN1 enrich	1.57402e-08	2.78531e-07	1.83712e-06	0.023808	0.0239626
AlCR2	20.155	5.89499	0.292094	3.419	69.0017	LNv v LNd enrich	LNv v. DN1 enrich	2.67496e-08	3.05058e-07	1.55029e-06	0.000774145	0.00111621
bi	19.7389	5.98681	3.47809	3.29707	5.67522	LNv v LNd enrich	LNv v. DN1 enrich	3.1353e-05	0.000261595	0.000407509	0.00301538	0.00373907
CG13229	18.427	4.05066	0.647958	4.54913	28.4385	LNv v LNd enrich	LNv v. DN1 enrich	0.0001505	0.000116251	0.000202459	0.0386641	0.03793
CG5830	17.3732	5.61005	2.51464	3.0968	6.90882	LNv v LNd enrich	LNv v. DN1 enrich	3.10741e-06	1.16021e-06	3.78594e-06	0.00494382	0.00589456
Ctr1A	16.6644	6.11926	3.09563	2.72328	5.38321	LNv v LNd enrich	LNv v. DN1 enrich	5.14838e-06	2.06576e-06	6.04139e-06	0.00968126	0.0107185
CG33232	15.6838	4.6105	2.40119	3.40177	6.53168	LNv v LNd enrich	LNv v. DN1 enrich	0.00025212	0.000341499	0.000511424	0.00473315	0.00570925
ade3	13.8687	3.99016	0.987899	3.47573	14.0386	LNv v LNd enrich	LNv v. DN1 enrich	2.52189e-06	1.05522e-05	2.51629e-05	0.000483622	0.000742192
CG31997	139.01	13.7761	50.2853	10.0907	2.76443	LNv v LNd enrich	LNv v. DN1 enrich	4.81091e-07	0.0173773	0.0174902	4.16571e-07	2.30602e-06
CG12594	102.622	17.2383	25.7837	5.95316	3.98012	LNv v LNd enrich	LNv v. DN1 enrich	3.63628e-06	0.00275573	0.00328568	2.24216e-06	7.723e-06
tyf	87.9683	10.9499	27.7126	8.03373	3.17431	LNv v LNd enrich	LNv v. DN1 enrich	3.07633e-08	0.0133147	0.0138046	2.90641e-07	2.09532e-06
CG32280	57.5098	10.7477	12.3555	5.35089	4.65458	LNv v LNd enrich	LNv v. DN1 enrich	0.00125587	0.00802853	0.00876354	0.00462887	0.00560528
Oamb	52.1686	7.17655	11.7792	7.26931	4.42887	LNv v LNd enrich	LNv v. DN1 enrich	0.00010772	0.0092112	0.00984646	4.79943e-05	0.000103321
Indy	44.9159	2.81995	14.8622	15.9279	3.02216	LNv v LNd enrich	LNv v. DN1 enrich	3.46188e-08	0.0404877	0.0394691	2.92784e-07	2.01696e-06
DmsR-1	37.9515	3.85027	11.4321	9.85685	3.31974	LNv v LNd enrich	LNv v. DN1 enrich	6.12804e-09	0.00292356	0.00347243	2.75353e-07	2.66748e-06
CG12343	32.2235	5.5298	9.68712	5.82724	3.32642	LNv v LNd enrich	LNv v. DN1 enrich	4.60469e-10	1.30668e-05	2.93531e-05	2.73401e-07	3.25978e-06
Fs	30.5575	4.90467	7.75712	6.23029	3.93929	LNv v LNd enrich	LNv v. DN1 enrich	2.7037e-05	0.00436625	0.00503174	1.80867e-05	4.38037e-05
c-cup	25.8598	0	6.37688	25.8598	4.05524	LNv v LNd enrich	LNv v. DN1 enrich	3.70668e-13	1.71223e-05	3.56235e-05	2.73039e-07	8.46421e-06
CG34347	18.9238	1.25902	8.04821	15.0305	2.3513	LNv v LNd enrich	LNv v. DN1 enrich	3.27011e-11	0.00861593	0.00933895	2.73054e-07	4.7026e-06
St3	13.4475	2.64083	5.05694	5.09216	2.65922	LNv v LNd enrich	LNv v. DN1 enrich	4.28472e-05	0.00590525	0.00665683	1.77516e-05	4.33306e-05

## Sheet: Enriched LNds
	average LNv	average LNd	average DN1	LNd/ LNv	LNd/DN1	enrich LNd/LNv	enrich LNd/DN1	ANOVA	pvalue DN1 v LNd	Benjamini Hochberg adjusted p-value.	pvalue LNd v LNv	Benjamini Hochberg adjusted p-value.
hug	87.6938	10717.9	174.993	122.219	61.2473	EvM enrich	EvDN1 enrich	2.38012e-12	2.73914e-07	4.56523e-06	2.73758e-07	1.95541e-06
itp	239.107	3785.16	13.9773	15.8304	270.807	EvM enrich	EvDN1 enrich	1.81647e-10	4.07331e-07	2.54582e-06	2.73641e-07	2.28034e-06
Nurf-38	106.391	2650.84	27.857	24.9159	95.159	EvM enrich	EvDN1 enrich	1.36067e-11	4.0761e-07	2.2645e-06	2.73056e-07	3.4132e-06
CG8401	22.7245	996.921	26.1512	43.8699	38.1214	EvM enrich	EvDN1 enrich	7.47378e-07	6.11159e-07	3.0558e-06	0.00110349	0.00172421
Trissin	7.96295	705.963	0.603465	88.6559	1169.85	EvM enrich	EvDN1 enrich	2.41342e-09	3.0048e-07	2.14629e-06	4.53876e-07	1.62099e-06
Dh44	6.0177	123.75	9.04708	20.5643	13.6785	EvM enrich	EvDN1 enrich	5.93409e-05	0.00379064	0.00611394	3.17022e-05	6.60462e-05
CG34367	1.13439	21.11	2.30076	18.6091	9.17522	EvM enrich	EvDN1 enrich	1.89471e-09	2.99052e-07	3.73815e-06	2.8579e-07	1.58772e-06
IntS12	1.03634	20.2948	0.413779	19.5832	49.0474	EvM enrich	EvDN1 enrich	4.78984e-17	2.73039e-07	6.82597e-06	2.73039e-07	4.55065e-06
CG3857	14.7179	333.027	54.2315	22.6273	6.14084	EvM enrich	EvDN1 enrich	7.07338e-15	2.99823e-07	2.99823e-06	2.73039e-07	6.82597e-06
fkh	2.31402	25.0512	2.74936	10.8258	9.11166	EvM enrich	EvDN1 enrich	5.05671e-10	4.19941e-06	1.74975e-05	6.53737e-07	2.04293e-06
Sema-2b	4.03594	23.2148	4.23913	5.75203	5.47633	EvM enrich	EvDN1 enrich	0.00014221	0.00493417	0.00725613	0.00267256	0.00361157
CG13004	0.862474	17.1331	2.42202	19.8651	7.07391	EvM enrich	EvDN1 enrich	7.32537e-12	1.49506e-06	6.79575e-06	2.73365e-07	2.73365e-06
Gbp	0.776262	12.9313	1.13113	16.6584	11.4322	EvM enrich	EvDN1 enrich	0.00054414	0.00203515	0.00350887	0.000955253	0.00154073
mfr	0	51.6597	0	51.6597	51.6597	EvM enrich	EvDN1 enrich	1.01812e-33	2.73039e-07	1.36519e-05	2.73039e-07	1.36519e-05
CR34335	33.8096	86.0493	15.6128	2.54511	5.51146	EvM enrich	EvDN1 enrich	1.19888e-07	0.00112231	0.00255069	0.0434481	0.0434481
comm	15.489	36.6719	7.16844	2.36761	5.11575	EvM enrich	EvDN1 enrich	4.09268e-05	4.4785e-05	0.000159947	0.040429	0.0412541
CG4629	10.8244	32.2572	6.27949	2.98003	5.13691	EvM enrich	EvDN1 enrich	0.00011536	0.000127236	0.000397612	0.0296069	0.0321814
Dscam3	5.35149	20.2724	3.58925	3.78818	5.64808	EvM enrich	EvDN1 enrich	8.62064e-08	0.000103846	0.000346152	0.000918708	0.00153118
pros	9.81527	213.594	44.0129	21.7614	4.853	EvM enrich	EvDN1 enrich	4.67264e-08	0.00724538	0.0103505	2.91921e-07	1.45961e-06
CG7708	16.5455	98.4687	32.0344	5.95137	3.07384	EvM enrich	EvDN1 enrich	2.61135e-05	0.0301153	0.0313701	9.76593e-06	2.44148e-05
CG16791	8.77761	64.4988	14.5173	7.34811	4.4429	EvM enrich	EvDN1 enrich	1.97622e-08	4.25805e-05	0.000163771	2.80422e-07	1.75264e-06
VAChT	4.98718	34.9347	14.7538	7.0049	2.36784	EvM enrich	EvDN1 enrich	1.55665e-09	0.0291534	0.0310142	3.49169e-07	1.45487e-06
Cha	5.32619	26.7333	11.3825	5.01922	2.34864	EvM enrich	EvDN1 enrich	1.44885e-09	0.0370221	0.0362962	3.1198e-07	1.41809e-06
Picot	3.29713	24.7439	9.05267	7.5047	2.73333	EvM enrich	EvDN1 enrich	1.79222e-06	0.0480356	0.0453166	7.85574e-07	2.31051e-06
ab	1.54719	18.1859	6.17834	11.7541	2.94349	EvM enrich	EvDN1 enrich	2.68503e-06	0.0073266	0.0101758	1.03782e-06	2.88284e-06
CLIP-190	3.02061	17.2981	7.67693	5.7267	2.25326	EvM enrich	EvDN1 enrich	2.48236e-08	0.0384474	0.0369686	5.55051e-07	1.85017e-06
dpr20	2.95106	15.4011	6.24868	5.21884	2.4647	EvM enrich	EvDN1 enrich	4.03179e-07	0.0226648	0.0263544	4.6327e-06	1.21913e-05
Sox102F	1.4272	14.853	3.99252	10.407	3.7202	EvM enrich	EvDN1 enrich	5.41245e-05	0.0147908	0.0180375	2.41354e-05	5.24683e-05

## Sheet: Enriched DN1s
	average LNv	average LNd	average DN1	DN1/ LNv	DN1/ LNd	enrich DN1/LNv	enrich DN1 v LNd	ANOVA	pvalue DN1 v LNd	Benjamini Hochberg adjusted p-value.	pvalue DN1 v LNv	Benjamini Hochberg adjusted p-value.
CG15414	3.66268	0.630145	19.6469	5.36409	31.1784	DN1 v LNv enrich	DN1 v LNd enrich	2.32614e-06	3.38718e-06	1.24427e-05	0.0244743	0.0262746
Cat	14.7069	10.4166	82.3266	5.59781	7.90343	DN1 v LNv enrich	DN1 v LNd enrich	3.08221e-06	2.55996e-06	9.66699e-06	0.000187396	0.000337313
lap	7.68242	8.8713	45.2727	5.89302	5.10328	DN1 v LNv enrich	DN1 v LNd enrich	1.02192e-07	1.50852e-05	4.31005e-05	1.58009e-05	3.91397e-05
fred	5.62775	4.03943	34.0402	6.04863	8.42698	DN1 v LNv enrich	DN1 v LNd enrich	3.80656e-05	9.02201e-05	0.000188104	0.000387021	0.000633307
SK	16.8483	4.42503	102.484	6.08276	23.1601	DN1 v LNv enrich	DN1 v LNd enrich	3.59897e-12	2.73041e-07	1.13417e-05	1.43762e-05	3.57749e-05
ru	1.74112	1.78637	11.8205	6.78902	6.61707	DN1 v LNv enrich	DN1 v LNd enrich	3.03971e-06	4.20062e-05	0.000101265	2.92716e-05	6.64145e-05
CG9186	26.812	19.6727	208.549	7.77822	10.6009	DN1 v LNv enrich	DN1 v LNd enrich	3.5593e-08	3.57326e-07	2.21788e-06	1.17768e-06	4.18387e-06
CG1116	7.32303	5.31915	58.2899	7.9598	10.9585	DN1 v LNv enrich	DN1 v LNd enrich	4.8324e-08	4.81813e-07	2.68226e-06	1.18011e-05	3.03458e-05
Xport	1.85364	1.91053	15.2264	8.21434	7.96972	DN1 v LNv enrich	DN1 v LNd enrich	2.79597e-05	0.000259039	0.000470981	0.000966852	0.00143829
ScpX	6.53019	7.75757	55.5971	8.51386	7.16682	DN1 v LNv enrich	DN1 v LNd enrich	4.55499e-09	4.48791e-07	2.55102e-06	3.50997e-07	1.67733e-06
CG2469	23.411	16.2988	201.391	8.6024	12.3562	DN1 v LNv enrich	DN1 v LNd enrich	5.58877e-07	1.49038e-06	6.14353e-06	1.04478e-05	2.72552e-05
CG31743	7.00128	7.67212	61.3133	8.75744	7.99169	DN1 v LNv enrich	DN1 v LNd enrich	4.4183e-05	7.66254e-05	0.000164851	0.00134149	0.0019215
CG10600	6.19161	7.35562	54.5561	8.8113	7.41693	DN1 v LNv enrich	DN1 v LNd enrich	2.06909e-10	2.84519e-07	2.32789e-06	2.80164e-07	1.73895e-06
CG34136	13.2941	14.1618	125.104	9.4105	8.83388	DN1 v LNv enrich	DN1 v LNd enrich	2.1169e-10	2.77394e-07	2.67487e-06	6.74493e-07	2.62033e-06
Mip	5.5797	2.54798	56.9954	10.2148	22.3689	DN1 v LNv enrich	DN1 v LNd enrich	2.37269e-06	2.57834e-05	6.59859e-05	2.254e-05	5.31511e-05
tRNA:CR30209	13.0042	11.6493	133.662	10.2784	11.4739	DN1 v LNv enrich	DN1 v LNd enrich	7.5136e-10	2.77109e-07	2.72071e-06	3.21205e-07	1.68399e-06
Pu	13.1707	11.295	137.009	10.4026	12.13	DN1 v LNv enrich	DN1 v LNd enrich	2.65864e-10	2.7389e-07	3.52145e-06	3.23171e-07	1.678e-06
beat-Va	3.071	4.80022	32.2971	10.5168	6.72825	DN1 v LNv enrich	DN1 v LNd enrich	1.1568e-06	2.16323e-05	5.78288e-05	3.00808e-06	9.12565e-06
CG8771	1.12539	1.66313	13.0792	11.6219	7.86423	DN1 v LNv enrich	DN1 v LNd enrich	1.04562e-06	5.3111e-05	0.000124156	2.27853e-06	7.32384e-06
ImpL2	3.46321	3.68176	41.0232	11.8454	11.1423	DN1 v LNv enrich	DN1 v LNd enrich	8.17192e-08	2.39572e-06	9.24063e-06	4.4674e-07	1.99372e-06
dl	1.40044	2.9479	17.1151	12.2212	5.80587	DN1 v LNv enrich	DN1 v LNd enrich	0.00164141	0.0160952	0.0177739	0.00122992	0.00177109
Mdr49	1.01214	1.20347	12.5071	12.3571	10.3925	DN1 v LNv enrich	DN1 v LNd enrich	4.58503e-09	1.00224e-06	4.54799e-06	5.74054e-07	2.38453e-06
Cyp9b1	3.82069	6.98099	47.5206	12.4377	6.80715	DN1 v LNv enrich	DN1 v LNd enrich	4.197e-10	4.92992e-07	2.68905e-06	2.73742e-07	2.50544e-06
CG2604	9.22458	7.31622	121.647	13.1873	16.6271	DN1 v LNv enrich	DN1 v LNd enrich	7.42757e-09	3.00279e-07	2.28381e-06	5.54151e-07	2.3197e-06
CG34120	0	0.285247	13.2574	13.2574	46.477	DN1 v LNv enrich	DN1 v LNd enrich	2.87605e-06	1.34459e-05	3.90366e-05	1.28853e-05	3.28211e-05
h	2.72165	4.19279	41.507	15.2507	9.89963	DN1 v LNv enrich	DN1 v LNd enrich	3.3857e-06	0.00149135	0.00213616	3.08189e-05	6.90548e-05
l(2)35Bg	3.06571	2.52316	51.9024	16.93	20.5704	DN1 v LNv enrich	DN1 v LNd enrich	6.18957e-06	1.29336e-05	3.81647e-05	8.70878e-05	0.000174823
Sans	0.892919	1.26666	15.3652	17.2078	12.1305	DN1 v LNv enrich	DN1 v LNd enrich	2.00262e-11	2.83548e-07	2.43041e-06	2.7334e-07	2.58954e-06
yellow-c	2.82235	2.32413	49.6404	17.5883	21.3587	DN1 v LNv enrich	DN1 v LNd enrich	1.35724e-06	4.8544e-06	1.6591e-05	2.15049e-05	5.16118e-05
alpha-Est1	0	1.73464	21.7311	21.7311	12.5277	DN1 v LNv enrich	DN1 v LNd enrich	9.04797e-07	4.96339e-06	1.68568e-05	4.75124e-06	1.3575e-05
CG6959	1.83294	3.77768	41.4606	22.6198	10.9751	DN1 v LNv enrich	DN1 v LNd enrich	1.72473e-09	5.10929e-07	2.75901e-06	2.75348e-07	2.09419e-06
CG34247	0.888129	0	20.5491	23.1375	20.5491	DN1 v LNv enrich	DN1 v LNd enrich	2.362e-12	2.73433e-07	3.78599e-06	2.75706e-07	1.98509e-06
Cys	9.90107	24.3124	237.241	23.9611	9.75801	DN1 v LNv enrich	DN1 v LNd enrich	3.02416e-09	7.45972e-05	0.00016113	2.79862e-07	1.75727e-06
Obp57b	0	0.161749	24.3228	24.3228	150.374	DN1 v LNv enrich	DN1 v LNd enrich	8.23968e-08	5.52913e-07	2.95617e-06	1.43658e-06	4.90984e-06
jumu	3.47656	15.2931	85.1199	24.484	5.56592	DN1 v LNv enrich	DN1 v LNd enrich	3.1773e-10	1.34195e-05	3.91706e-05	2.73155e-07	2.78309e-06
Mrp4	0.444573	0.580437	10.9421	24.6127	18.8516	DN1 v LNv enrich	DN1 v LNd enrich	2.38255e-07	4.21408e-05	0.000101138	8.54115e-06	2.26089e-05
CG10560	0	0.188953	25.7142	25.7142	136.087	DN1 v LNv enrich	DN1 v LNd enrich	1.25151e-08	3.16619e-07	2.24966e-06	5.12214e-07	2.17792e-06
Vha100-2	0.596897	1.43255	15.7263	26.3467	10.9778	DN1 v LNv enrich	DN1 v LNd enrich	5.43006e-10	9.49921e-06	2.91453e-05	1.12406e-06	4.07377e-06
RecQ5	0.888476	4.36932	23.4621	26.4071	5.36973	DN1 v LNv enrich	DN1 v LNd enrich	2.07549e-07	0.000621539	0.00102015	1.14217e-06	4.11181e-06
TwdlW	0.572563	0.13656	15.3345	26.7822	112.291	DN1 v LNv enrich	DN1 v LNd enrich	3.69003e-10	1.34223e-06	5.57543e-06	1.20556e-06	4.20003e-06
Lac	1.34456	7.16139	37.0405	27.5484	5.17225	DN1 v LNv enrich	DN1 v LNd enrich	2.60288e-10	2.92018e-05	7.36867e-05	2.75016e-07	2.18395e-06
CG15534	4.7267	20.5557	131.18	27.753	6.38169	DN1 v LNv enrich	DN1 v LNd enrich	6.02403e-09	0.00586541	0.00713361	2.75652e-07	2.01151e-06
CG2065	0.606808	0.32014	17.0009	28.0169	53.1044	DN1 v LNv enrich	DN1 v LNd enrich	0.00012426	0.00170005	0.00235997	0.000115619	0.000221398
TepIV	2.80142	3.62268	81.8946	29.2332	22.6061	DN1 v LNv enrich	DN1 v LNd enrich	6.48959e-10	3.43509e-07	2.26214e-06	2.84682e-07	1.68932e-06
esn	1.50007	3.45123	44.0742	29.3814	12.7706	DN1 v LNv enrich	DN1 v LNd enrich	1.57549e-08	2.27952e-06	8.85567e-06	2.90262e-07	1.63272e-06
CG7079	0.62635	0.219999	18.6869	29.8345	84.9408	DN1 v LNv enrich	DN1 v LNd enrich	5.49875e-10	2.83285e-07	2.46732e-06	2.76399e-07	1.93838e-06
mirr	0.761344	0.955639	23.2317	30.514	24.3101	DN1 v LNv enrich	DN1 v LNd enrich	1.09562e-12	2.73138e-07	5.08601e-06	2.73045e-07	4.33659e-06
CG18302	0	0	31.5472	31.5472	31.5472	DN1 v LNv enrich	DN1 v LNd enrich	1.31647e-07	3.81225e-06	1.36332e-05	3.81225e-06	1.11881e-05
CR43989	0.503413	1.17356	15.9346	31.6531	13.578	DN1 v LNv enrich	DN1 v LNd enrich	1.75242e-09	1.07733e-06	4.76851e-06	2.75261e-07	2.12344e-06
dgt5	0.972956	5.26811	32.3209	33.2193	6.13519	DN1 v LNv enrich	DN1 v LNd enrich	2.19988e-11	4.4526e-05	0.000105921	2.73179e-07	2.63423e-06
Obp57c	0	0.0439986	33.3672	33.3672	758.371	DN1 v LNv enrich	DN1 v LNd enrich	6.90539e-10	2.78644e-07	2.46668e-06	2.81918e-07	1.71051e-06
CG6421	0	0.150881	34.1541	34.1541	226.364	DN1 v LNv enrich	DN1 v LNd enrich	1.53717e-12	2.7306e-07	6.41096e-06	2.73115e-07	2.94964e-06
Ets98B	0	0.934037	34.3079	34.3079	36.7308	DN1 v LNv enrich	DN1 v LNd enrich	3.57157e-07	2.42125e-06	9.20758e-06	4.9016e-06	1.37857e-05
Npc2b	0.938327	3.08065	32.788	34.9431	10.6432	DN1 v LNv enrich	DN1 v LNd enrich	3.854e-09	8.7147e-06	2.72019e-05	4.38519e-07	1.97334e-06
CG15673	0.425537	1.17072	15.2642	35.8704	13.0383	DN1 v LNv enrich	DN1 v LNd enrich	3.83934e-05	0.00288894	0.00377731	0.000183589	0.000333798
CG43689	1.06472	3.48886	38.4822	36.143	11.03	DN1 v LNv enrich	DN1 v LNd enrich	8.48343e-14	2.73394e-07	3.88507e-06	2.73039e-07	9.21506e-06
CG9628	0.670995	4.61492	25.7739	38.4114	5.5849	DN1 v LNv enrich	DN1 v LNd enrich	1.86348e-07	0.00126194	0.00187211	6.42812e-07	2.55234e-06
boss	0.320444	1.11337	12.3886	38.6608	11.1271	DN1 v LNv enrich	DN1 v LNd enrich	4.82947e-07	4.44915e-05	0.000106307	3.19838e-06	9.48969e-06
CG34207	1.03136	4.11219	41.8209	40.5493	10.17	DN1 v LNv enrich	DN1 v LNd enrich	3.17934e-09	0.000390493	0.000661022	9.85964e-07	3.67187e-06
Gp150	1.07681	4.57727	43.7945	40.6706	9.56782	DN1 v LNv enrich	DN1 v LNd enrich	4.21573e-08	0.00166088	0.0023175	2.08893e-05	5.0584e-05
CG5162	0	0.147424	40.9705	40.9705	277.909	DN1 v LNv enrich	DN1 v LNd enrich	7.4241e-08	5.66561e-07	2.99944e-06	1.19221e-06	4.20778e-06
GstE3	1.67953	7.49767	71.2017	42.3937	9.49651	DN1 v LNv enrich	DN1 v LNd enrich	5.02222e-07	1.96658e-05	5.33645e-05	1.01288e-06	3.72077e-06
CG5867	0	0.992246	43.1914	43.1914	43.5289	DN1 v LNv enrich	DN1 v LNd enrich	1.17395e-05	0.000172962	0.000322067	0.000133185	0.000250591
CG2781	0	0.865928	44.3673	44.3673	51.2368	DN1 v LNv enrich	DN1 v LNd enrich	4.99179e-08	1.0545e-06	4.74524e-06	4.75214e-07	2.05292e-06
CG17919	1.45476	1.302	66.4129	45.652	51.0083	DN1 v LNv enrich	DN1 v LNd enrich	3.25812e-11	2.73887e-07	3.60729e-06	2.75053e-07	2.15259e-06
CG43091	0	0.143132	46.1715	46.1715	322.58	DN1 v LNv enrich	DN1 v LNd enrich	1.34171e-07	9.86594e-07	4.51492e-06	1.34973e-06	4.67216e-06
CG3091	1.1024	6.77779	50.9821	46.2464	7.52194	DN1 v LNv enrich	DN1 v LNd enrich	8.68698e-09	1.1616e-05	3.44651e-05	2.79855e-07	1.7779e-06
CCHa1	0.782088	3.14485	36.2248	46.318	11.5187	DN1 v LNv enrich	DN1 v LNd enrich	4.93473e-09	9.74841e-06	2.95738e-05	3.64248e-07	1.71038e-06
CG16978	0	2.06365	47.4119	47.4119	22.9747	DN1 v LNv enrich	DN1 v LNd enrich	4.38237e-05	0.000374721	0.000640346	0.00019767	0.000352283
CG31207	0	0.0335034	49.421	49.421	1475.1	DN1 v LNv enrich	DN1 v LNd enrich	8.14622e-11	2.73358e-07	3.98955e-06	2.76455e-07	1.91392e-06
CG9733	0	0	49.9919	49.9919	49.9919	DN1 v LNv enrich	DN1 v LNd enrich	4.92421e-08	7.2044e-07	3.63586e-06	7.2044e-07	2.77884e-06
Gsc	0.228586	0.219584	11.4787	50.2164	52.275	DN1 v LNv enrich	DN1 v LNd enrich	1.01005e-12	2.73325e-07	4.09988e-06	2.73129e-07	2.89195e-06
yellow-h	0.241422	0.0230083	12.2209	50.6203	531.15	DN1 v LNv enrich	DN1 v LNd enrich	2.05014e-07	2.2786e-06	8.91626e-06	2.54066e-06	8.07033e-06
CG14439	0.199935	0.883811	10.2653	51.3434	11.6148	DN1 v LNv enrich	DN1 v LNd enrich	5.27603e-06	0.00256301	0.0034258	0.000510368	0.000817801
CG32082	0.285403	1.08284	14.7407	51.6488	13.613	DN1 v LNv enrich	DN1 v LNd enrich	2.22623e-11	3.5134e-07	2.25861e-06	2.73051e-07	3.78071e-06
CG15537	5.61617	22.6992	300.494	53.505	13.2381	DN1 v LNv enrich	DN1 v LNd enrich	2.65864e-08	0.000539276	0.000896028	2.80496e-07	1.72122e-06
CG5265	0.296947	0.049203	15.9505	53.7148	324.177	DN1 v LNv enrich	DN1 v LNd enrich	1.98088e-10	3.97612e-07	2.41248e-06	2.75478e-07	2.06608e-06
CG6908	0.240077	0.71087	13.3689	55.6857	18.8063	DN1 v LNv enrich	DN1 v LNd enrich	0.00011797	0.00118078	0.00178606	0.00040015	0.000650847
CG33178	0.742912	0.457589	42.7324	57.5201	93.3859	DN1 v LNv enrich	DN1 v LNd enrich	1.3564e-09	3.02618e-07	2.23854e-06	2.84601e-07	1.70761e-06
CG7778	1.51126	4.87254	88.9301	58.8448	18.2513	DN1 v LNv enrich	DN1 v LNd enrich	3.53865e-08	9.65084e-07	4.45424e-06	6.61332e-07	2.60671e-06
CG31200	0.820717	0.763598	53.9769	65.768	70.6876	DN1 v LNv enrich	DN1 v LNd enrich	4.52759e-13	2.73085e-07	5.4617e-06	2.73041e-07	4.91473e-06
CG14105	0.386141	0.12274	26.599	68.8841	216.71	DN1 v LNv enrich	DN1 v LNd enrich	4.83742e-12	2.73202e-07	4.3391e-06	2.73179e-07	2.68212e-06
CG5853	0.205064	0.366967	14.6398	71.3916	39.8942	DN1 v LNv enrich	DN1 v LNd enrich	2.06476e-06	1.68088e-05	4.70299e-05	8.14045e-06	2.16544e-05
pdm3	3.55357	9.66437	256.281	72.1195	26.5182	DN1 v LNv enrich	DN1 v LNd enrich	1.76709e-12	2.78634e-07	2.50771e-06	2.7304e-07	6.1434e-06
santa-maria	2.17402	3.31814	161.964	74.4999	48.8118	DN1 v LNv enrich	DN1 v LNd enrich	4.7728e-13	2.73204e-07	4.21515e-06	2.7305e-07	3.88018e-06
pirk	0.225988	0.953916	16.8704	74.6517	17.6854	DN1 v LNv enrich	DN1 v LNd enrich	2.45482e-05	0.00165336	0.00231299	1.69081e-05	4.15018e-05
CG9336	1.27473	18.1545	98.7875	77.4966	5.44148	DN1 v LNv enrich	DN1 v LNd enrich	1.03071e-07	5.33124e-05	0.000124089	3.41681e-07	1.64739e-06
CG9510	0.565556	2.19114	43.9048	77.6312	20.0374	DN1 v LNv enrich	DN1 v LNd enrich	1.29491e-07	7.24337e-05	0.000158357	5.27445e-07	2.22516e-06
Jheh1	0.362286	3.30053	28.2415	77.9538	8.55667	DN1 v LNv enrich	DN1 v LNd enrich	3.03233e-08	3.06703e-06	1.14221e-05	3.87145e-07	1.80223e-06
CG2121	2.81143	9.26608	226.818	80.6771	24.4783	DN1 v LNv enrich	DN1 v LNd enrich	3.24813e-12	3.0366e-07	2.2159e-06	2.7304e-07	5.4608e-06
VGlut	4.57734	43.0683	372.465	81.3714	8.64823	DN1 v LNv enrich	DN1 v LNd enrich	2.47275e-18	3.60217e-07	2.21043e-06	2.73039e-07	2.94882e-05
CG7203	0.606633	0.641652	49.4217	81.4689	77.0227	DN1 v LNv enrich	DN1 v LNd enrich	2.77186e-05	0.000826445	0.00130874	0.000195229	0.000350244
Cpr49Ae	0.212902	0.546116	17.8829	83.9958	32.7456	DN1 v LNv enrich	DN1 v LNd enrich	7.44908e-07	1.14664e-05	3.42093e-05	1.89375e-06	6.23553e-06
GstE6	0.75643	10.1119	63.6467	84.1409	6.29426	DN1 v LNv enrich	DN1 v LNd enrich	1.98523e-09	0.000982474	0.00152016	2.79309e-07	1.81719e-06
Nplp3	1.18537	13.4942	100.335	84.644	7.43542	DN1 v LNv enrich	DN1 v LNd enrich	0.00044543	0.0166818	0.0183465	0.000236437	0.000411857
CG11073	0.330033	0.0834142	28.2559	85.6155	338.742	DN1 v LNv enrich	DN1 v LNd enrich	9.10753e-11	2.74942e-07	2.96937e-06	2.89142e-07	1.66103e-06
Cyp6a2	0.843003	3.676	75.7813	89.8945	20.6151	DN1 v LNv enrich	DN1 v LNd enrich	4.31883e-11	1.19842e-06	5.13606e-06	2.73058e-07	3.42911e-06
CG5973	1.92787	3.15743	173.964	90.2366	55.0967	DN1 v LNv enrich	DN1 v LNd enrich	1.86829e-14	2.73053e-07	7.37242e-06	2.73039e-07	8.19117e-06
Dh31	29.7192	23.0279	2748.73	92.49	119.365	DN1 v LNv enrich	DN1 v LNd enrich	4.29798e-14	2.7304e-07	1.34038e-05	2.73039e-07	6.70188e-06
Tsp29Fb	0.453221	1.50641	43.0686	95.028	28.5903	DN1 v LNv enrich	DN1 v LNd enrich	2.68264e-07	2.34699e-05	6.12258e-05	1.77438e-06	5.91461e-06
CG18641	4.40715	45.9119	431.054	97.8079	9.38873	DN1 v LNv enrich	DN1 v LNd enrich	4.27633e-18	3.99657e-07	2.39794e-06	2.73039e-07	2.45735e-05
gl	1.11079	0.58569	112.216	101.023	191.597	DN1 v LNv enrich	DN1 v LNd enrich	1.00247e-21	2.73039e-07	4.9147e-05	2.73039e-07	3.68602e-05
Clect27	0.155895	0.273648	17.0229	109.195	62.2074	DN1 v LNv enrich	DN1 v LNd enrich	9.21106e-06	0.00144224	0.00208237	0.00613355	0.0076316
CG13116	0.447368	3.5298	49.0679	109.681	13.9011	DN1 v LNv enrich	DN1 v LNd enrich	1.32128e-06	2.52124e-05	6.5142e-05	3.44734e-06	1.01725e-05
CG31199	0.222437	0.524022	24.6473	110.805	47.0348	DN1 v LNv enrich	DN1 v LNd enrich	2.22755e-08	9.18566e-07	4.3511e-06	3.32278e-07	1.64615e-06
CG3294	0.16437	0.291297	18.74	114.011	64.3328	DN1 v LNv enrich	DN1 v LNd enrich	4.55933e-07	0.000156883	0.000297252	0.000633487	0.000991546
Nup43	0.964358	0.661709	110.333	114.411	166.739	DN1 v LNv enrich	DN1 v LNd enrich	3.91291e-20	2.73039e-07	3.68602e-05	2.73039e-07	2.1063e-05
GNBP2	0.0920731	2.10521	10.7572	116.833	5.10979	DN1 v LNv enrich	DN1 v LNd enrich	7.52252e-06	0.000772402	0.00123037	1.0603e-05	2.75271e-05
CG5872	1.44753	1.01246	176.91	122.216	174.733	DN1 v LNv enrich	DN1 v LNd enrich	5.63573e-14	2.73039e-07	1.63824e-05	2.73046e-07	4.21271e-06
obst-E	0.122188	0.485356	15.7102	128.574	32.3684	DN1 v LNv enrich	DN1 v LNd enrich	0.00025383	0.00484741	0.00603134	0.000663907	0.00103616
CG10178	0.135597	2.92417	17.8763	131.834	6.11329	DN1 v LNv enrich	DN1 v LNd enrich	2.02044e-05	0.00276417	0.00365847	9.43219e-06	2.48458e-05
CG13203	0.133096	0.477261	17.6352	132.499	36.9508	DN1 v LNv enrich	DN1 v LNd enrich	1.62938e-13	2.73051e-07	7.7604e-06	2.7304e-07	5.67084e-06
CG7236	0.123762	0.338143	17.149	138.564	50.7152	DN1 v LNv enrich	DN1 v LNd enrich	3.46525e-18	2.73039e-07	2.45735e-05	2.73039e-07	9.8294e-06
pio	0.0986856	0.291042	13.7361	139.19	47.1962	DN1 v LNv enrich	DN1 v LNd enrich	5.87409e-08	1.41697e-05	4.07002e-05	2.33218e-05	5.45184e-05
Ugt36Bc	0.158704	3.26772	23.4964	148.052	7.19047	DN1 v LNv enrich	DN1 v LNd enrich	5.65993e-08	1.97657e-05	5.33673e-05	3.23915e-07	1.63471e-06
CG3301	0.198799	1.57881	31.1044	156.462	19.7012	DN1 v LNv enrich	DN1 v LNd enrich	4.7558e-10	3.00585e-07	2.25439e-06	2.7423e-07	2.35054e-06
Ance	0.104987	2.9771	16.4977	157.141	5.54155	DN1 v LNv enrich	DN1 v LNd enrich	2.19745e-05	0.000470855	0.000789633	0.000127272	0.000240303
CG4000	0.296545	2.23482	48.6815	164.162	21.7832	DN1 v LNv enrich	DN1 v LNd enrich	0.00010583	0.00158966	0.00225307	9.7535e-05	0.000191523
CG3505	0.108894	1.95566	19.2679	176.942	9.85238	DN1 v LNv enrich	DN1 v LNd enrich	4.60539e-07	7.21931e-06	2.32049e-05	1.93263e-06	6.28685e-06
sxe2	0	0.0886423	177.917	177.917	2007.14	DN1 v LNv enrich	DN1 v LNd enrich	1.50397e-10	2.74388e-07	3.08686e-06	2.7622e-07	1.96262e-06
CG7724	0.176604	0.660334	31.4893	178.304	47.6869	DN1 v LNv enrich	DN1 v LNd enrich	4.51007e-08	3.56836e-06	1.29323e-05	6.34929e-07	2.55867e-06
Gfat1	0.509109	2.55625	93.8725	184.386	36.7228	DN1 v LNv enrich	DN1 v LNd enrich	2.55957e-13	2.74151e-07	3.28982e-06	2.73045e-07	4.468e-06
CG11796	1.0624	0.360265	207.287	195.112	575.374	DN1 v LNv enrich	DN1 v LNd enrich	9.41456e-14	2.73042e-07	1.05316e-05	2.7304e-07	5.89767e-06
Cyp9b2	0.144357	4.02595	28.5178	197.55	7.0835	DN1 v LNv enrich	DN1 v LNd enrich	1.55263e-05	0.000100892	0.000205591	4.81487e-05	0.000100387
CR41601	0.479022	3.05446	95.1448	198.623	31.1495	DN1 v LNv enrich	DN1 v LNd enrich	1.05704e-12	2.83592e-07	2.39281e-06	2.73057e-07	3.51073e-06
CG43092	0.220022	0.620676	45.6806	207.618	73.5982	DN1 v LNv enrich	DN1 v LNd enrich	8.34271e-10	2.78154e-07	2.54582e-06	2.96061e-07	1.59873e-06
GstE9	0.256198	9.82606	58.0345	226.522	5.90618	DN1 v LNv enrich	DN1 v LNd enrich	5.9012e-08	8.96846e-07	4.28581e-06	6.02446e-07	2.48336e-06
Sox21b	0.59652	16.3843	159.613	267.573	9.74179	DN1 v LNv enrich	DN1 v LNd enrich	3.1473e-21	2.73184e-07	4.60997e-06	2.73039e-07	7.37205e-05
Cyp6d5	0.662242	3.19684	180.575	272.672	56.4855	DN1 v LNv enrich	DN1 v LNd enrich	2.34492e-11	2.781e-07	2.58921e-06	2.73092e-07	3.07229e-06
CG8306	0.271323	2.70733	78.1539	288.047	28.8675	DN1 v LNv enrich	DN1 v LNd enrich	9.45325e-08	0.000109925	0.000221491	3.01182e-06	9.08594e-06
Zip3	0.0617777	0.360452	18.6884	302.511	51.8472	DN1 v LNv enrich	DN1 v LNd enrich	4.67795e-06	0.000117695	0.000232803	5.30024e-06	1.48297e-05
CG17928	0.187051	1.906	58.8533	314.637	30.8779	DN1 v LNv enrich	DN1 v LNd enrich	1.09555e-09	4.70046e-07	2.64401e-06	2.74291e-07	2.31433e-06
nompB	0.0515291	0.952183	18.0083	349.478	18.9126	DN1 v LNv enrich	DN1 v LNd enrich	3.99642e-12	2.75004e-07	2.91181e-06	2.73053e-07	3.68622e-06
CG33970	0.238384	0.922517	89.1563	374.003	96.6446	DN1 v LNv enrich	DN1 v LNd enrich	5.80391e-10	4.40476e-07	2.5576e-06	2.90183e-07	1.64946e-06
CG30427	0.0632727	0.140432	24.884	393.281	177.196	DN1 v LNv enrich	DN1 v LNd enrich	1.18747e-07	1.69171e-06	6.71706e-06	1.08297e-06	3.95136e-06
ham	0.0726021	0.554225	29.2224	402.501	52.7267	DN1 v LNv enrich	DN1 v LNd enrich	6.01081e-15	2.73044e-07	9.21524e-06	2.73039e-07	1.47441e-05
CG15068	0.0965347	4.3284	39.009	404.093	9.01234	DN1 v LNv enrich	DN1 v LNd enrich	2.17036e-06	0.000308461	0.000549732	9.37785e-05	0.000184819
imd	0.152705	13.3765	68.1651	446.385	5.09588	DN1 v LNv enrich	DN1 v LNd enrich	1.37069e-08	7.91525e-07	3.85066e-06	3.01222e-07	1.59471e-06
emp	0.274797	1.61767	125.958	458.369	77.8639	DN1 v LNv enrich	DN1 v LNd enrich	1.2098e-11	3.29452e-07	2.28082e-06	2.91278e-07	1.62155e-06
CG2837	0.0269511	0.460954	12.5484	465.6	27.2227	DN1 v LNv enrich	DN1 v LNd enrich	0.00015125	0.00277937	0.00366958	0.000144264	0.00026679
grh	0.0248016	0.0284172	11.7565	474.02	413.71	DN1 v LNv enrich	DN1 v LNd enrich	1.75118e-08	1.26439e-06	5.33413e-06	1.15578e-06	4.13324e-06
Cyp6a8	0.0349162	0.0383142	17.3622	497.255	453.155	DN1 v LNv enrich	DN1 v LNd enrich	5.06678e-09	6.65246e-07	3.38899e-06	6.36475e-07	2.5459e-06
alpha-Est10	0.0496032	0.354619	26.8613	541.524	75.747	DN1 v LNv enrich	DN1 v LNd enrich	3.28098e-09	2.97504e-07	2.32829e-06	3.23643e-07	1.66445e-06
CG1571	0.279321	2.64124	166.198	595.01	62.9245	DN1 v LNv enrich	DN1 v LNd enrich	1.58408e-11	4.13117e-07	2.42481e-06	2.73173e-07	2.73173e-06
l(2)34Fc	0.075554	0.170538	45.0264	595.95	264.026	DN1 v LNv enrich	DN1 v LNd enrich	1.4538e-10	2.76393e-07	2.81608e-06	2.7549e-07	2.03787e-06
Cyp6w1	0.0543775	1.31686	34.7822	639.644	26.4129	DN1 v LNv enrich	DN1 v LNd enrich	2.09163e-08	1.60681e-06	6.5239e-06	3.90428e-07	1.80198e-06
CG14259	0.0777813	0.0836202	50.7625	652.632	607.061	DN1 v LNv enrich	DN1 v LNd enrich	4.44879e-12	2.7308e-07	5.67167e-06	2.73149e-07	2.83654e-06
CG9990	0.180203	0.478718	132.653	736.131	277.101	DN1 v LNv enrich	DN1 v LNd enrich	6.11715e-14	2.73048e-07	8.19143e-06	2.7304e-07	5.0842e-06
Rab9	0.400172	1.9241	341.784	854.092	177.633	DN1 v LNv enrich	DN1 v LNd enrich	5.16351e-14	2.7311e-07	5.26712e-06	2.73039e-07	7.37206e-06
CG9812	0.0594379	0.417158	51.9914	874.719	124.633	DN1 v LNv enrich	DN1 v LNd enrich	2.15139e-10	2.84511e-07	2.36363e-06	2.74099e-07	2.38731e-06
CG6409	0.529954	1.40256	468.863	884.724	334.291	DN1 v LNv enrich	DN1 v LNd enrich	1.03493e-13	2.73141e-07	4.91654e-06	2.73091e-07	3.13764e-06
CG14275	0.0248016	0.713729	22.7764	918.343	31.9118	DN1 v LNv enrich	DN1 v LNd enrich	9.80263e-08	9.59366e-07	4.46601e-06	1.00773e-06	3.72722e-06
Faa	0.03861	1.08241	35.5337	920.324	32.8284	DN1 v LNv enrich	DN1 v LNd enrich	1.03118e-07	7.00345e-06	2.26459e-05	7.6854e-07	2.92262e-06
Cyp4d21	0.133118	0	124.908	938.328	124.908	DN1 v LNv enrich	DN1 v LNd enrich	5.51505e-07	4.13026e-06	1.45774e-05	3.17458e-06	9.47114e-06
eater	0.0521066	0.121351	49.5409	950.762	408.245	DN1 v LNv enrich	DN1 v LNd enrich	2.07342e-10	2.76268e-07	2.86894e-06	2.74665e-07	2.21372e-06
fus	0.0381654	1.18956	37.6091	985.426	31.6161	DN1 v LNv enrich	DN1 v LNd enrich	2.57618e-06	6.68645e-05	0.000149202	7.51043e-06	2.02782e-05
GstE5	0.0138889	0.175377	13.7038	986.673	78.1391	DN1 v LNv enrich	DN1 v LNd enrich	5.72943e-08	7.34047e-07	3.63657e-06	6.10605e-07	2.49793e-06
CG1299	0.0285754	0.0908517	28.3104	990.726	311.611	DN1 v LNv enrich	DN1 v LNd enrich	1.41312e-08	4.41201e-07	2.53456e-06	9.22529e-07	3.45949e-06
CG10237	0.391907	2.07793	399.054	1018.24	192.044	DN1 v LNv enrich	DN1 v LNd enrich	8.16783e-14	2.73073e-07	5.89837e-06	2.7304e-07	6.4105e-06
PebIII	3.8349	29.1998	3973.22	1036.07	136.07	DN1 v LNv enrich	DN1 v LNd enrich	8.62714e-16	2.73045e-07	8.67318e-06	2.73039e-07	1.34037e-05
CG30438	0.0135943	0.0460166	14.3067	1052.4	310.903	DN1 v LNv enrich	DN1 v LNd enrich	3.1664e-09	3.06742e-07	2.20854e-06	3.36269e-07	1.65077e-06
atilla	0.0962596	3.08334	114.612	1190.65	37.1714	DN1 v LNv enrich	DN1 v LNd enrich	1.92234e-12	2.77465e-07	2.62861e-06	2.73054e-07	3.59632e-06
CG13071	0.0316488	0.0675642	40.0223	1264.57	592.359	DN1 v LNv enrich	DN1 v LNd enrich	1.05009e-05	0.000113888	0.000227776	0.000226591	0.000398564
Cyp311a1	0.0104167	0.176561	15.5315	1491.02	87.9668	DN1 v LNv enrich	DN1 v LNd enrich	3.49243e-08	9.53858e-07	4.47899e-06	6.67082e-07	2.61032e-06
CG17325	0.104987	2.34277	166.615	1587	71.1185	DN1 v LNv enrich	DN1 v LNd enrich	1.01261e-15	2.73039e-07	1.84301e-05	2.73039e-07	1.63823e-05
Cyp4e3	0.0203915	0.0525228	33.3156	1633.8	634.308	DN1 v LNv enrich	DN1 v LNd enrich	8.80214e-09	3.35965e-07	2.26776e-06	4.09121e-07	1.87225e-06
CG13833	0.184823	0.887762	310.459	1679.76	349.71	DN1 v LNv enrich	DN1 v LNd enrich	3.11912e-14	2.73044e-07	9.82957e-06	2.73039e-07	8.673e-06
CG6429	0.0275028	1.13366	47.6951	1734.19	42.0716	DN1 v LNv enrich	DN1 v LNd enrich	1.4587e-09	3.44707e-07	2.24267e-06	2.78121e-07	1.85414e-06
CG7675	0.0104167	0.0763748	21.3098	2045.74	279.016	DN1 v LNv enrich	DN1 v LNd enrich	3.90008e-08	1.07603e-06	4.80213e-06	2.27646e-06	7.361e-06
CG1441	0.0444444	0.0975757	92.7925	2087.83	950.98	DN1 v LNv enrich	DN1 v LNd enrich	2.10201e-12	2.7306e-07	6.14385e-06	2.73091e-07	3.20585e-06
CG12581	0.00694444	0.273241	14.9529	2153.22	54.7243	DN1 v LNv enrich	DN1 v LNd enrich	8.68792e-06	0.000371309	0.000636529	0.000309931	0.000521379
CG11841	0.0221561	3.25595	48.8699	2205.71	15.0094	DN1 v LNv enrich	DN1 v LNd enrich	2.92012e-09	4.05218e-07	2.40459e-06	2.79691e-07	1.79801e-06
CG2254	0.0623603	2.53308	149.375	2395.36	58.9697	DN1 v LNv enrich	DN1 v LNd enrich	1.29302e-12	2.98335e-07	2.30144e-06	2.73046e-07	4.0957e-06
CG5945	0.211789	1.33344	625.503	2953.42	469.09	DN1 v LNv enrich	DN1 v LNd enrich	9.66339e-15	2.73041e-07	1.22869e-05	2.73039e-07	7.76006e-06
CG11147	0.0248016	0.177967	79.614	3210.04	447.352	DN1 v LNv enrich	DN1 v LNd enrich	6.30413e-11	2.85249e-07	2.29902e-06	2.92833e-07	1.59727e-06
CG10570	0.316965	8.23462	1068.45	3370.87	129.751	DN1 v LNv enrich	DN1 v LNd enrich	1.03966e-19	2.73039e-07	2.94882e-05	2.73039e-07	4.9147e-05
dro5	0.0218615	1.95451	86.3498	3949.85	44.1798	DN1 v LNv enrich	DN1 v LNd enrich	4.00477e-09	8.34024e-07	4.02119e-06	7.3973e-07	2.83301e-06
Cyp4d20	0.0104167	1.58696	51.5316	4947.03	32.4719	DN1 v LNv enrich	DN1 v LNd enrich	4.5738e-10	3.20852e-07	2.25013e-06	2.78153e-07	1.83174e-06
CG1124	0.00540774	0.405928	32.3935	5990.21	79.8011	DN1 v LNv enrich	DN1 v LNd enrich	0.00023609	0.0181264	0.0196947	0.011889	0.0137474
CG33110	0.0108155	0.015904	78.2506	7235.05	4920.18	DN1 v LNv enrich	DN1 v LNd enrich	4.39921e-14	2.73039e-07	1.47441e-05	2.73041e-07	4.7562e-06
Obp56d	0.16885	3.69605	1274.87	7550.34	344.929	DN1 v LNv enrich	DN1 v LNd enrich	1.36158e-12	2.732e-07	4.47054e-06	2.73043e-07	4.6076e-06
CG40006	0.00540774	0.0460166	48.5377	8975.58	1054.79	DN1 v LNv enrich	DN1 v LNd enrich	1.17752e-10	2.74429e-07	3.02432e-06	2.74342e-07	2.27915e-06
CG10345	0.023381	0.667361	232.597	9948.1	348.532	DN1 v LNv enrich	DN1 v LNd enrich	1.6513e-12	2.73146e-07	4.75804e-06	2.73049e-07	3.98504e-06
CG14852	0.00540774	4.24259	61.6038	11391.8	14.5203	DN1 v LNv enrich	DN1 v LNd enrich	2.91572e-12	2.76451e-07	2.76451e-06	2.73094e-07	3.00961e-06
CG14661	0.03125	0.883354	382.994	12255.8	433.568	DN1 v LNv enrich	DN1 v LNd enrich	1.27339e-11	2.74037e-07	3.36318e-06	2.73428e-07	2.54571e-06
CG13936	0.0907354	0.129502	1340.49	14773.6	10351.1	DN1 v LNv enrich	DN1 v LNd enrich	2.73407e-38	2.73038e-07	0.000147441	2.73038e-07	0.000147441
Cyp313a1	0.0378542	0.372656	748.767	19780.3	2009.27	DN1 v LNv enrich	DN1 v LNd enrich	3.35809e-15	2.73039e-07	2.1063e-05	2.73039e-07	1.05315e-05
CG14892	0.0123522	0.580752	246.327	19942	424.152	DN1 v LNv enrich	DN1 v LNd enrich	1.95084e-13	2.73057e-07	7.02147e-06	2.7304e-07	5.26578e-06
CG31313	0.00540774	9.56105	112.034	20717.3	11.7177	DN1 v LNv enrich	DN1 v LNd enrich	8.10051e-14	2.73671e-07	3.69456e-06	2.73039e-07	7.02101e-06
Cf2	12.5773	4.159	26.3194	2.0926	6.3283	DN1 v LNv enrich	DN1 v LNd enrich	2.06273e-06	1.30095e-06	5.44584e-06	0.0495833	0.0495833
mthl8	10.0233	0.0303582	21.8742	2.18233	720.535	DN1 v LNv enrich	DN1 v LNd enrich	4.79809e-23	2.73039e-07	7.37205e-05	8.56924e-05	0.000172664
pAbp	114.6	55.7411	316.82	2.76458	5.68377	DN1 v LNv enrich	DN1 v LNd enrich	4.75405e-10	2.74156e-07	3.21836e-06	3.39707e-05	7.45698e-05
Cyp4p2	13.7776	4.36452	38.8927	2.8229	8.9111	DN1 v LNv enrich	DN1 v LNd enrich	1.60553e-07	2.54799e-05	6.55197e-05	0.0449232	0.0454279
nclb	8.21238	4.12914	27.2639	3.31986	6.6028	DN1 v LNv enrich	DN1 v LNd enrich	2.0912e-11	2.73058e-07	6.70232e-06	4.14673e-06	1.19745e-05
mt:ND6	27.8363	17.9932	93.9997	3.37687	5.22419	DN1 v LNv enrich	DN1 v LNd enrich	1.56204e-06	5.85903e-06	1.95301e-05	1.39671e-05	3.49177e-05
CG4797	6.65934	3.79518	23.0945	3.46798	6.08521	DN1 v LNv enrich	DN1 v LNd enrich	3.86242e-06	0.000107318	0.000217863	0.000112346	0.000217443
Taf5	8.23072	4.57218	29.0674	3.53157	6.35744	DN1 v LNv enrich	DN1 v LNd enrich	4.62464e-10	2.74004e-07	3.44098e-06	2.76546e-05	6.35468e-05
Cyp4p1	14.1595	2.3009	50.5197	3.56791	21.9565	DN1 v LNv enrich	DN1 v LNd enrich	9.75875e-07	1.20109e-06	5.10701e-06	0.0165133	0.0185389
CG8319	3.29117	2.30334	11.9135	3.61984	5.17229	DN1 v LNv enrich	DN1 v LNd enrich	4.58995e-05	0.000134609	0.000260533	0.000356436	0.000588609
drongo	3.30773	2.83656	14.3827	4.34823	5.07049	DN1 v LNv enrich	DN1 v LNd enrich	0.00139045	0.0122746	0.0138667	0.00107621	0.00157494
sick	3.5005	2.12469	16.7309	4.77958	7.87451	DN1 v LNv enrich	DN1 v LNd enrich	7.5781e-08	3.15657e-06	1.1675e-05	6.90041e-05	0.000139559
sw	3.54587	2.92854	17.0055	4.79587	5.80682	DN1 v LNv enrich	DN1 v LNd enrich	0.00018105	0.000111064	0.000222954	0.00569401	0.00718403
Aldh-III	28.9473	22.4916	139.037	4.80311	6.18174	DN1 v LNv enrich	DN1 v LNd enrich	2.34308e-06	2.68907e-06	1.0084e-05	9.93138e-05	0.00019431
CG30485	3.69661	5.06426	18.5249	5.01132	3.65797	DN1 v LNv enrich	DN1 v LNd enrich	0.00013226	0.000454845	0.000767551	0.00111744	0.00162646
slo	35.2661	55.7101	176.835	5.01431	3.17421	DN1 v LNv enrich	DN1 v LNd enrich	1.75492e-07	1.40634e-05	4.06108e-05	4.37703e-07	1.98621e-06
CG31145	7.72431	17.0089	39.578	5.12382	2.3269	DN1 v LNv enrich	DN1 v LNd enrich	9.40582e-10	0.000281649	0.000506968	2.73883e-07	2.46495e-06
rdgC	6.21194	10.113	32.2903	5.19811	3.19294	DN1 v LNv enrich	DN1 v LNd enrich	4.46808e-05	0.000963396	0.00149923	4.5338e-05	9.52627e-05
CG9527	6.58348	7.10305	34.2686	5.20525	4.8245	DN1 v LNv enrich	DN1 v LNd enrich	4.31159e-06	1.66627e-05	4.68638e-05	2.20102e-05	5.21294e-05
CHKov1	9.99198	12.4262	54.5546	5.45984	4.39028	DN1 v LNv enrich	DN1 v LNd enrich	5.33962e-10	3.53426e-07	2.24529e-06	2.74369e-07	2.24484e-06
CG12866	5.73442	12.6944	31.6616	5.52132	2.49414	DN1 v LNv enrich	DN1 v LNd enrich	1.00929e-06	0.0116178	0.0132354	6.14814e-07	2.49624e-06
CR43876	6.14758	10.1763	34.3752	5.59167	3.37796	DN1 v LNv enrich	DN1 v LNd enrich	0.00013159	0.00193926	0.00266463	0.000216603	0.000384755
scu	6.47307	11.5709	36.9099	5.70208	3.18988	DN1 v LNv enrich	DN1 v LNd enrich	7.38186e-05	0.000565956	0.000937473	0.000228675	0.000400924
CG42402	2.47251	4.97547	14.3117	5.78831	2.87645	DN1 v LNv enrich	DN1 v LNd enrich	6.81912e-05	0.00731158	0.00875444	2.82264e-05	6.45859e-05
Rel	5.41442	14.2335	31.4836	5.81477	2.21194	DN1 v LNv enrich	DN1 v LNd enrich	6.62157e-06	0.0170059	0.0186651	0.00602945	0.00753681
CTPsyn	3.15195	3.79431	18.483	5.864	4.87125	DN1 v LNv enrich	DN1 v LNd enrich	0.00094433	0.0247459	0.0258467	0.00330363	0.00448231
CG32809	7.66243	10.8391	45.673	5.96065	4.21375	DN1 v LNv enrich	DN1 v LNd enrich	2.81973e-05	0.00373917	0.00478472	6.54078e-05	0.000133284
tkv	5.58399	9.62968	33.9554	6.08084	3.52611	DN1 v LNv enrich	DN1 v LNd enrich	2.75561e-05	0.00104108	0.00158809	5.95779e-05	0.000123265
CG18011	5.10258	6.89273	31.1175	6.09839	4.51454	DN1 v LNv enrich	DN1 v LNd enrich	2.4244e-06	1.78678e-05	4.92275e-05	3.02326e-05	6.83079e-05
ST6Gal	9.9295	16.7009	63.3504	6.38002	3.79323	DN1 v LNv enrich	DN1 v LNd enrich	0.00018506	0.0356694	0.0356035	0.000122514	0.000232131
KCNQ	5.61516	8.52712	35.9239	6.39767	4.2129	DN1 v LNv enrich	DN1 v LNd enrich	7.95075e-07	2.73762e-05	6.94044e-05	2.78203e-06	8.63389e-06
rdgA	2.11055	4.21538	13.5619	6.42578	3.21726	DN1 v LNv enrich	DN1 v LNd enrich	4.07573e-07	0.000736592	0.0011803	2.8052e-06	8.65605e-06
DopR	5.74107	16.0627	37.9251	6.60593	2.36107	DN1 v LNv enrich	DN1 v LNd enrich	0.00012032	0.0377236	0.0374462	4.15166e-05	8.86126e-05
mt:tRNA:L:CUN	8.58021	21.2194	62.6591	7.30274	2.95292	DN1 v LNv enrich	DN1 v LNd enrich	1.01135e-06	0.0224186	0.023784	8.04188e-06	2.14981e-05
CG42732	11.8506	28.4952	86.8116	7.32553	3.04653	DN1 v LNv enrich	DN1 v LNd enrich	0.00117799	0.0151377	0.0168543	0.000813779	0.00123093
TpnC25D	4.92624	9.0268	36.931	7.4968	4.09127	DN1 v LNv enrich	DN1 v LNd enrich	1.75136e-05	0.000645856	0.00105049	4.37763e-05	9.23407e-05
ey	3.18691	10.8793	24.8622	7.80135	2.28528	DN1 v LNv enrich	DN1 v LNd enrich	5.37609e-05	0.0389686	0.0383997	0.000289315	0.000492839
AnnIX	7.93215	29.2518	63.3773	7.98993	2.16661	DN1 v LNv enrich	DN1 v LNd enrich	2.56844e-05	0.00977803	0.0112823	3.473e-05	7.53181e-05
mRpS21	2.01835	6.4306	16.4991	8.17452	2.56571	DN1 v LNv enrich	DN1 v LNd enrich	2.98898e-08	0.000995596	0.00153606	2.85987e-07	1.67862e-06
CG6231	1.99521	7.73786	16.4321	8.23579	2.1236	DN1 v LNv enrich	DN1 v LNd enrich	6.71651e-08	0.0323837	0.0326254	3.00871e-07	1.60862e-06
Vha68-2	1.85069	6.67042	15.3671	8.30341	2.30376	DN1 v LNv enrich	DN1 v LNd enrich	2.26648e-07	0.00719423	0.00863308	1.15985e-05	2.99675e-05
CG6776	4.29692	13.6971	35.8158	8.33521	2.61485	DN1 v LNv enrich	DN1 v LNd enrich	0.00011688	0.0309192	0.0313253	6.43419e-05	0.000131608
CG9649	1.49306	5.52865	12.6725	8.4876	2.29215	DN1 v LNv enrich	DN1 v LNd enrich	1.78819e-05	0.00894423	0.0104543	9.80533e-06	2.57033e-05
Glu-RI	2.41863	10.9189	23.3371	9.64887	2.13731	DN1 v LNv enrich	DN1 v LNd enrich	5.8666e-09	0.0323033	0.0326053	2.77229e-07	1.87129e-06
Rfx	3.04064	11.3926	33.0879	10.8819	2.90434	DN1 v LNv enrich	DN1 v LNd enrich	6.80649e-08	0.00111891	0.00170201	3.2369e-07	1.64899e-06
mt:ND2	20.9604	57.5714	231.876	11.0625	4.02761	DN1 v LNv enrich	DN1 v LNd enrich	8.59039e-06	0.00970641	0.0112478	2.86297e-06	8.78411e-06
CG10353	10.6992	39.6227	126.138	11.7894	3.18347	DN1 v LNv enrich	DN1 v LNd enrich	1.29043e-13	1.81228e-05	4.96768e-05	2.73039e-07	1.13416e-05
FR	1.13648	4.53359	14.6473	12.8883	3.23083	DN1 v LNv enrich	DN1 v LNd enrich	4.51332e-06	0.00800921	0.00950544	2.59409e-06	8.09715e-06
CG34355	4.0986	10.8894	54.3399	13.2582	4.99018	DN1 v LNv enrich	DN1 v LNd enrich	2.8492e-07	7.01395e-05	0.000153965	4.83513e-07	2.0722e-06
CG9377	1.02734	3.60935	13.6375	13.2746	3.77837	DN1 v LNv enrich	DN1 v LNd enrich	0.00095405	0.0486643	0.0472639	0.000399782	0.000652212
Cyp9f2	6.80284	29.6723	93.3566	13.7232	3.14626	DN1 v LNv enrich	DN1 v LNd enrich	2.11713e-05	0.00568176	0.00694151	2.49464e-05	5.78157e-05
CG31646	2.69199	7.98757	38.7566	14.397	4.85211	DN1 v LNv enrich	DN1 v LNd enrich	7.98956e-11	2.01716e-05	5.41924e-05	2.73071e-07	3.35132e-06
emc	12.2679	73.8398	179.741	14.6513	2.4342	DN1 v LNv enrich	DN1 v LNd enrich	4.5929e-14	0.00784539	0.00935213	2.73039e-07	1.22867e-05
CG10031	0	4.74467	14.8027	14.8027	3.11986	DN1 v LNv enrich	DN1 v LNd enrich	3.14834e-06	0.00204806	0.00280698	3.02431e-05	6.8047e-05
CG10550	2.22027	9.46136	33.0532	14.887	3.4935	DN1 v LNv enrich	DN1 v LNd enrich	6.45772e-06	0.00126747	0.00187516	4.89032e-06	1.3826e-05
Nos	1.59992	7.34524	24.6224	15.3898	3.35216	DN1 v LNv enrich	DN1 v LNd enrich	1.0935e-06	0.00711259	0.00857321	1.65003e-06	5.56884e-06
Ast-C	210.16	929.377	3248.66	15.4581	3.49553	DN1 v LNv enrich	DN1 v LNd enrich	1.04849e-10	0.0244567	0.0255943	2.73077e-07	3.27692e-06
nec	1.672	10.2363	28.5095	17.0512	2.78512	DN1 v LNv enrich	DN1 v LNd enrich	3.78544e-08	0.000127103	0.00024868	4.2988e-06	1.23476e-05
CG9360	1.11498	5.96176	19.1989	17.2191	3.22034	DN1 v LNv enrich	DN1 v LNd enrich	2.6208e-08	9.60152e-06	2.92928e-05	2.92384e-07	1.61109e-06
Pepck	1.4703	7.6299	26.6433	18.121	3.49196	DN1 v LNv enrich	DN1 v LNd enrich	0.00340309	0.00492319	0.00609753	0.0144021	0.0164074
ec	0.685401	3.42375	14.9052	21.7466	4.35347	DN1 v LNv enrich	DN1 v LNd enrich	1.74593e-07	0.000460652	0.000774928	3.32089e-07	1.66044e-06
Jheh2	1.48087	11.063	33.4607	22.5953	3.02457	DN1 v LNv enrich	DN1 v LNd enrich	1.90422e-07	0.00608534	0.00738446	1.52779e-06	5.18871e-06
dpr13	2.71668	20.0317	63.0465	23.2072	3.14734	DN1 v LNv enrich	DN1 v LNd enrich	2.40354e-09	0.0427346	0.0418814	2.73904e-07	2.42473e-06
pyd3	0.565814	5.84321	15.0819	26.6552	2.58109	DN1 v LNv enrich	DN1 v LNd enrich	5.78702e-07	0.00061987	0.00102052	4.607e-07	2.02258e-06
CG5390	0.924234	10.4768	25.3877	27.4689	2.42322	DN1 v LNv enrich	DN1 v LNd enrich	2.83149e-07	0.00145181	0.00209061	8.85797e-07	3.34497e-06
CG43235	0.394177	4.63777	12.0845	30.6576	2.60567	DN1 v LNv enrich	DN1 v LNd enrich	1.07249e-06	0.00282305	0.00371817	2.58828e-06	8.126e-06
CG17652	0.306681	3.05081	11.1037	36.206	3.6396	DN1 v LNv enrich	DN1 v LNd enrich	8.2652e-09	0.000855983	0.00134761	2.86528e-07	1.66371e-06
Idgf2	0.682492	12.4969	25.1573	36.861	2.01308	DN1 v LNv enrich	DN1 v LNd enrich	3.76982e-07	0.000664917	0.00107181	3.94944e-06	1.15281e-05
CG15828	0.730711	13.1022	33.1497	45.3664	2.53008	DN1 v LNv enrich	DN1 v LNd enrich	1.48503e-08	0.00147097	0.00211257	2.76542e-07	1.89029e-06
CG4847	0.437971	9.47782	24.2709	55.4168	2.56081	DN1 v LNv enrich	DN1 v LNd enrich	1.35775e-05	0.000347939	0.000606088	2.10146e-05	5.06603e-05
CG5707	0.159446	3.40155	13.0627	81.9256	3.84023	DN1 v LNv enrich	DN1 v LNd enrich	2.30934e-06	8.06292e-05	0.000172094	2.57673e-06	8.13703e-06
D	1.11886	31.3366	114.121	101.997	3.64178	DN1 v LNv enrich	DN1 v LNd enrich	3.19557e-15	0.0010023	0.00153762	2.73039e-07	1.84301e-05
GstE7	0.209172	5.78683	25.9373	124	4.48212	DN1 v LNv enrich	DN1 v LNd enrich	4.38143e-06	0.000340973	0.000599758	2.95732e-06	9.02233e-06
CG15065	0.0344472	15.0728	45.8414	1330.77	3.04133	DN1 v LNv enrich	DN1 v LNd enrich	5.49768e-06	0.000385482	0.000654592	4.68109e-05	9.79763e-05

## Sheet: Notes
*Spreadsheets identify those transcripts whose expression is enriched in one type of circadian neuron relative to the others.
* Each tab shows those genes enriched in each of the three classes of circadian neurons. The average expression of each transcript is shown (normalized reads).
*Statistical values are shown for ANOVA analysis and correction for each comparison.
