# Supplementary material for: RNA-seq analysis of Drosophila clock and non-clock neurons reveals neuron-specific cycling and novel candidate neuropeptides
Source: PLoS Genet. 2017 Feb 9;13(2):e1006613. doi: 10.1371/journal.pgen.1006613 (PMC5325595; doi:10.1371/journal.pgen.1006613)
Supplement: S3 File — (XLSX) [file pgen.1006613.s003.xlsx]

## Sheet: TH_cyclers
symbol (HC cyclers in yellow)	2	6	10	14	18	22	2	6	10	14	18	22	max/min (if min is 0; then just max)	average expression	F24 score	F24 phase	JTK p-value	JTK phase	F24-cycler	JTK cycler	cycling?
CG4239	0.562852	9.25342	14.1689	14.823	4.14815	9.53757	7.17092	8.45886	12.9645	9.95086	6	6.92821	26.3355	8.66394	0.541969	11.2539	0.0193603	10	F24-cycler	JTK-cycler	HC-cycler
Eip71CD	1.87617	8.30705	9.53678	10.3982	4.2963	6.6474	14.9312	15.6431	20.2312	26.7813	14.8182	17.4457	14.2744	12.5761	0.525219	12.0632	0.0467869	10	F24-cycler	JTK-cycler	HC-cycler
Wwox	21.576	58.4648	74.3869	80.0885	18.8148	26.9509	23.2809	26.4195	38.3154	30.9582	19.4545	25.3756	4.25667	37.0072	0.641898	10.4822	0.0361688	9.33333	F24-cycler	JTK-cycler	HC-cycler
CoVIIc	75.0469	118.612	162.125	119.027	99.5556	122.543	176.228	282.039	313.212	257.985	202.455	222.705	4.17355	179.294	0.546781	10.536	0.0255507	8.66667	F24-cycler	JTK-cycler	HC-cycler
CG14020	2.43902	8.09674	12.5341	7.52212	4.74074	5.27457	14.7348	25.956	19.5706	25.3071	13.7273	15.025	10.6419	12.9107	0.541291	10.1598	0.0193603	8	F24-cycler	JTK-cycler	HC-cycler
CG17658	1.68856	5.57308	10.3542	9.0708	5.03704	8.67052	6.778	10.7764	13.2948	16.0934	8.81818	6.84474	9.53085	8.5833	0.58002	12.4514	0.0361688	10	F24-cycler	JTK-cycler	HC-cycler
Pros35	2.81426	11.4616	13.3515	10.177	9.77778	9.10405	12.3772	26.6512	23.8646	24.0786	17.7273	18.197	9.47007	14.9652	0.524159		0.0193603	10	F24-cycler	JTK-cycler	HC-cycler
CG17734	33.2083	121.977	123.978	145.796	81.3333	118.136	30.4519	44.4959	45.2519	42.8747	31.7273	24.374	5.98165	70.3004	0.521622	11.191	0.0361688	10	F24-cycler	JTK-cycler	HC-cycler
CG12400	12.5704	29.7581	33.2425	21.2389	12.7407	21.9653	48.1336	69.8725	66.1437	57.8624	39.6364	45.3255	5.55852	38.2075	0.620616	8.67942	0.0361688	8	F24-cycler	JTK-cycler	HC-cycler
CG6724	2.25141	5.67823	7.35695	4.64602	2.22222	4.76879	6.58153	11.7034	9.33113	10.3194	7.27273	4.92487	5.26651	6.42139	0.579752	9.54581	0.0361688	8	F24-cycler	JTK-cycler	HC-cycler
CG5339	2.81426	5.67823	6.26703	6.19469	4.44444	4.47977	7.95678	10.6605	10.9827	13.6364	7.45455	6.34391	4.84545	7.24276	0.714984	11.2653	0.0193603	10	F24-cycler	JTK-cycler	HC-cycler
mRpL20	17.4484	45.1104	56.1308	55.7522	19.7037	40.6792	14.5383	22.0162	21.9653	27.7641	20.0909	15.7763	3.86089	29.748	0.569143	11.4927	0.0361688	10	F24-cycler	JTK-cycler	HC-cycler
CG5196	33.0206	91.7981	66.7575	62.8319	53.6296	36.0549	25.9332	51.2167	57.2254	35.6265	38.5455	29.8831	3.53979	48.5436	0.610866	9.65744	0.0361688	10	F24-cycler	JTK-cycler	HC-cycler
GlyP	21.3884	25.2366	27.248	25.885	14.5185	24.2775	40.5697	50.7532	49.1329	46.5602	44.2727	33.8063	3.49576	33.6374	0.528886	9.05171	0.0193603	8	F24-cycler	JTK-cycler	HC-cycler
Cct5	21.7636	35.7518	42.5068	28.9823	32.4444	28.974	12.9666	18.6559	27.4979	24.9386	19.9091	17.9466	3.27818	26.0281	0.6405	11.7834	0.00636364	10	F24-cycler	JTK-cycler	HC-cycler
Mdh2	122.889	149.106	164.578	148.673	115.852	147.254	163.261	234.647	275.31	221.376	171.091	189.816	2.37639	175.321	0.52724	9.73631	0.0131698	8	F24-cycler	JTK-cycler	HC-cycler
Cctgamma	3.37711	7.46583	9.26431	7.07965	8.44444	4.19075	13.8507	23.2908	29.4798	26.5356	13.8182	12.7713	8.72929	13.2974	0.77225	11.2	0.0467869	10	F24-cycler	JTK-cycler	HC-cycler
CG7224	19.6998	55.7308	79.564	72.1239	25.7778	29.9133	17.8782	18.54	28.4063	27.5184	16.3636	15.6928	5.07009	33.9341	0.745324	10.9813	0.00636364	10	F24-cycler	JTK-cycler	HC-cycler
CG11077	16.1351	21.346	25.6131	37.3894	17.4815	14.8844	8.44794	12.051	18.2494	21.1302	16.3636	13.5225	4.42586	18.5512	0.727117	13.0975	0.0255507	12	F24-cycler	JTK-cycler	HC-cycler
CG31717	3.37711	5.15247	9.26431	6.85841	5.62963	4.91329	9.43026	10.5446	14.5334	13.8821	12.5455	6.59432	4.30351	8.56045	0.710098	12.0578	0.0255507	10	F24-cycler	JTK-cycler	HC-cycler
blue	20.8255	33.5436	40.8719	30.531	33.3333	24.7832	17.5835	25.029	26.7547	23.8329	19.2727	16.6945	2.44823	26.088	0.759148	10.7345	0.00636364	10	F24-cycler	JTK-cycler	HC-cycler
CG11070	10.6942	18.1914	23.1608	25	17.7778	11.2717	11.2967	10.3129	12.6342	13.3907	16.7273	10.2671	2.43496	15.0604	0.62666	13.3118	0.0361688	12	F24-cycler	JTK-cycler	HC-cycler
Hr78	1.31332	4.52156	10.0817	11.2832	10.0741	8.52601	15.2259	19.8146	15.0289	24.4472	22.8182	16.2771	18.6148	13.2843	0.614599	15.0562	0.0255507	14	F24-cycler	JTK-cycler	HC-cycler
CG6465	6.75422	3.57518	0	5.53097	8.88889	16.185	3.33988	2.20162	1.89926	1.4742	6.90909	6.01002	16.185	5.23069	0.791656	21.0533	0.00459837	20	F24-cycler	JTK-cycler	HC-cycler
CG1885	2.43902	3.47003	7.90191	5.75221	5.18519	5.41908	2.4558	3.708	5.36746	10.5651	4.72727	4.17362	4.3317	5.09706	0.570099	13.7588	0.0361688	13	F24-cycler	JTK-cycler	HC-cycler
Atox1	100	99.6845	105.177	123.009	120	114.595	41.945	40.7879	31.8745	45.9459	48.0909	46.3272	3.85916	76.4531	0.634415	18.5479	0.0361688	17	F24-cycler	JTK-cycler	HC-cycler
Nmt	4.69043	9.46372	9.53678	15.0442	10.6667	10.6214	6.38507	6.60487	8.34021	9.95086	7.54545	7.51252	3.20743	8.86352	0.601254	14.472	0.0255507	14	F24-cycler	JTK-cycler	HC-cycler
MESK2	45.591	65.51	77.3842	69.9115	67.1111	61.922	35.3635	45.7706	39.6367	46.3145	41.8182	29.2154	2.64875	52.129	0.607173	11.9923	0.0361688	12	F24-cycler	JTK-cycler	HC-cycler
Hsc70Cb	34.5216	44.9001	50.4087	40.2655	45.7778	29.3353	26.0314	30.8227	31.2139	28.3784	26.3636	22.9549	2.19599	34.2478	0.62962	10.2505	0.0255507	10	F24-cycler	JTK-cycler	HC-cycler
CG6673	23.0769	28.0757	31.0627	19.9115	22.963	16.5462	26.4244	28.6211	35.673	30.8354	28	25.793	2.15596	26.4152	0.592028	9.37902	0.0255507	8	F24-cycler	JTK-cycler	HC-cycler
Dhod	7.87992	11.7771	12.2616	15.4867	8.2963	11.0549	8.84086	14.6002	15.2766	16.4619	13.3636	11.9366	2.0891	12.2697	0.579859	12.1313	0.0255507	12	F24-cycler	JTK-cycler	HC-cycler
CG18067	75.0469	36.6982	76.8392	47.1239	28.5926	2128.68	24.0668	0.347625	83.7325	21.4988	1.27273	4.17362	6123.52	210.673	0.000276986	0.591574	0.0361688	10	FALSE	JTK-cycler	LC-cycler
CG31477	29.8311	34.5952	23.9782	2.43363	55.7037	2.96243	0	0.23175	0.412882	0	0.363636	0.166945	55.7037	12.5566	0.018573	11.6888	0.0467869	6	FALSE	JTK-cycler	LC-cycler
CG18107	0.750469	0.525762	13.8965	1.10619	0	50.3613	0.589391	0	2.97275	0.12285	0.0909091	0.500835	50.3613	5.90974	0.00144739	4.75338	0.0467869	10	FALSE	JTK-cycler	LC-cycler
CG12279	1.50094	6.4143	2.7248	3.31858	5.18519	2.31214	12.4754	17.8447	12.2213	12.5307	13.0909	10.5175	11.889	8.34471	0.0830879	8.95992	0.0255507	4	FALSE	JTK-cycler	LC-cycler
Arp14D	51.7824	78.4437	72.2071	58.8496	67.2593	42.4133	8.44794	9.84936	9.74401	8.72236	12.2727	9.43239	9.28555	35.7853	0.168051	11.231	0.0193603	6	FALSE	JTK-cycler	LC-cycler
CG11737	19.137	29.9685	7.90191	14.6018	21.9259	3.61272	7.95678	9.15411	8.25764	8.59951	12.4545	6.59432	8.29527	12.5137	0.0138547	8.57716	0.0361688	4	FALSE	JTK-cycler	LC-cycler
Hip14	1.68856	7.67613	5.99455	6.41593	9.62963	8.88728	3.53635	5.44612	4.12882	3.9312	6.09091	5.00835	5.70288	5.70282	0.191296	17.5485	0.0467869	6	FALSE	JTK-cycler	LC-cycler
RASSF8	37.8987	61.9348	50.4087	44.2478	54.3704	57.0809	16.7976	20.7416	17.0933	15.1106	23.6364	16.0267	4.09877	34.6123	0.00242426	19.9999	0.0361688	6	FALSE	JTK-cycler	LC-cycler
CG7949	8.25516	25.6572	17.9837	12.1681	25.1852	18.6416	18.0747	27.6941	19.3229	18.4275	23.7273	23.2053	3.35476	19.8619	5.40818e-06	18.4916	0.0467869	6	FALSE	JTK-cycler	LC-cycler
CG14712	65.8537	68.8749	56.9482	40.4867	65.3333	35.7659	26.7191	29.7798	23.3691	25.1843	27.6364	20.7846	3.31374	40.5613	0.169774	5.84103	0.0467869	4	FALSE	JTK-cycler	LC-cycler
MED11	6.5666	9.67403	2.99728	7.30088	5.18519	4.40751	4.6169	6.72074	3.1379	5.15971	6.27273	3.42237	3.22761	5.45515	0.0381061	5.71033	0.0131698	4	FALSE	JTK-cycler	LC-cycler
Hop	27.955	37.8549	26.4305	28.7611	40.5926	24.0607	17.4853	26.1877	17.4236	17.199	19.8182	13.0217	3.1173	24.7325	0.0723901	8.37458	0.00199134	4	FALSE	JTK-cycler	LC-cycler
CG15082	0	4.83701	4.35967	3.09735	3.11111	16.3295	40.0786	56.3152	47.3163	30.8354	26.6364	126.711	126.711	29.969	0.206942	22.6464	0.0467869	6	FALSE	JTK-cycler	LC-cycler
CG9987	0.375235	1.15668	3.54223	2.65487	1.33333	1.44509	9.92141	11.4716	14.9463	20.8845	9.45455	10.1836	55.6572	7.28079	0.630355	12.2823	0.177612	10	F24-cycler	FALSE	LC-cycler
CG15067	0.375235	1.57729	14.1689	1.54867	0	40.2457	0	0	2.22956	0.2457	0	0.0834725	40.2457	5.03954	0.0179676	10.8081	0.0467869	10	FALSE	JTK-cycler	LC-cycler
Cbl	41.2758	33.3333	33.515	5.97345	45.7778	11.1272	2.35756	1.96987	1.15607	1.7199	2.81818	1.75292	39.5978	15.2314	0.0768464	0.393591	0.0467869	2	FALSE	JTK-cycler	LC-cycler
nAcRbeta-21C	9.94371	8.51735	9.26431	18.5841	16.5926	8.09249	9.52849	1.73812	13.3774	15.3563	7.72727	0.584307	31.8053	9.9422	0.441348	13.8611	0.00636364	14	FALSE	JTK-cycler	LC-cycler
mub	3.75235	5.57308	1.3624	3.31858	4.14815	6.14162	9.13556	16.2225	5.36746	12.1622	13.7273	14.6912	11.9073	7.96686	0.29934	22.7983	0.0361688	4	FALSE	JTK-cycler	LC-cycler
CoVb	21.0131	60.8833	61.8529	48.6726	38.2222	56.2139	105.01	154.577	183.567	160.565	116.182	115.109	8.73584	93.489	0.45456	10.5087	0.0131698	8	FALSE	JTK-cycler	LC-cycler
Khc-73	23.0769	23.2387	10.8992	22.1239	29.1852	15.1734	5.10806	4.28737	3.38563	3.56265	7.18182	5.67613	8.62031	12.7416	0.329531	20.7201	0.0131698	2	FALSE	JTK-cycler	LC-cycler
CG15382	30.5816	24.816	11.1717	21.2389	26.2222	14.5954	7.66208	4.05562	3.96367	8.23096	6.54545	4.75793	7.71549	13.6535	0.0794282	21.2688	0.0193603	0	FALSE	JTK-cycler	LC-cycler
CG4393	6.00375	6.30915	2.17984	3.76106	7.25926	4.55202	6.87623	9.38586	6.60611	5.77396	12	8.59766	5.505	6.60874	0.24454	22.1984	0.0131698	2	FALSE	JTK-cycler	LC-cycler
Sir2	125.516	116.299	88.5559	104.204	128.593	100.65	41.0609	41.7149	32.7002	36.7322	45.0909	28.0467	4.58494	74.0969	0.047014	23.3934	0.0131698	2	FALSE	JTK-cycler	LC-cycler
CG8578	7.12946	9.25342	5.17711	5.30973	6.22222	7.73121	12.5737	20.5098	14.2857	13.0221	17.1818	14.9416	3.96164	11.1115	0.237289	3.02331	0.0467869	4	FALSE	JTK-cycler	LC-cycler
CG9005	25.5159	23.1335	17.1662	8.62832	24.4444	23.0491	11.6896	8.80649	6.68869	10.8108	12.3636	10.3506	3.81479	15.2206	0.452644	23.1862	0.0193603	2	FALSE	JTK-cycler	LC-cycler
CG32581	70.5441	70.4522	49.8638	61.0619	71.5556	55.3468	33.9882	28.0417	22.2956	32.9238	33.2727	24.9583	3.2094	46.1921	0.0918042	21.9435	0.00199134	0	FALSE	JTK-cycler	LC-cycler
TH1	4.50281	8.09674	11.4441	13.2743	4.44444	9.24855	6.87623	6.95249	13.9554	7.37101	7.27273	7.76294	3.13997	8.43349	0.388537	11.3029	0.0361688	10	FALSE	JTK-cycler	LC-cycler
La	94.5591	143.638	91.0082	91.3717	144.444	108.382	65.9136	61.993	49.2981	47.2973	69.2727	52.4207	3.05397	84.9666	0.104158	23.5387	0.0467869	2	FALSE	JTK-cycler	LC-cycler
CG17883	33.5835	35.0158	35.1499	42.2566	41.9259	47.9769	25.442	18.4241	18.1668	24.9386	27.7273	19.783	2.64091	30.8659	0.504395	18.7359	0.902734	18	F24-cycler	FALSE	LC-cycler
CoIV	230.394	277.287	315.804	320.133	215.259	231.72	246.758	374.739	394.055	440.418	282.364	302.421	2.04599	302.613	0.746459	10.9913	0.136267	10	F24-cycler	FALSE	LC-cycler
Cpr67B	22.7017	23.7645	9.26431	3.9823	360.593	4.76879	0.0982318	0.115875	0	2.08845	3.72727	2.00334	360.593	36.0923	0.572152	18.0591	0.745532	10	F24-cycler	FALSE	LC-cycler
Ets21C	9.7561	9.56887	11.1717	18.8053	18.6667	8.3815	9.13556	1.27462	11.5607	16.8305	7.27273	0.584307	32.1839	10.2507	0.454377	14.0745	0.0467869	13	FALSE	JTK-cycler	LC-cycler
Arp11	32.0826	67.4027	70.8447	54.4248	44.4444	56.1416	20.0393	26.883	27.7457	23.7101	24.6364	26.3773	3.53529	39.561	0.251303	10.2062	0.0467869	8	FALSE	JTK-cycler	LC-cycler
lectin-37Db	3.37711	0	60.218	0	6.81481	0	0	0	5.69777	3.31695	0	0	60.218	6.61872	0.500279	10.939	1	10.7778	F24-cycler	FALSE	LC-cycler
CG1371	38.8368	58.3596	53.406	50.6637	30.8148	32.2254	27.9961	34.7625	32.0396	39.5577	36.3636	27.7963	2.09954	38.5685	0.503055	10.2245	1	8.88889	F24-cycler	FALSE	LC-cycler
CG34212	423.265	0	1.08992	3.76106	13.3333	0.794798	1.96464	0	0	0	0	1.25209	423.265	37.1217	0.515899	1.05612	0.628076	0	F24-cycler	FALSE	LC-cycler
CG1678	319.7	0.525762	0	1.10619	20.4444	0.433526	5.99214	0.579374	0	0.12285	0	4.75793	319.7	29.4718	0.538552	0.972628	0.339668	0	F24-cycler	FALSE	LC-cycler
CG10153	0.750469	6.62461	7.90191	6.85841	4.2963	6.35838	38.6051	75.5504	71.346	64.2506	37.6364	50.8347	100.671	30.9178	0.445313	10.7264	0.00976672	8	FALSE	JTK-cycler	LC-cycler
CG13472	1.50094	2.83912	2.7248	1.32743	0.296296	2.09538	13.556	18.3082	17.8365	16.9533	9.18182	16.1937	61.7903	8.56779	0.449497	6.94922	0.00636364	6	FALSE	JTK-cycler	LC-cycler
l(2)tid	1.87617	7.46583	11.9891	7.74336	4	3.97399	17.8782	28.0417	22.6259	39.6806	17.2727	17.6962	21.1498	15.0203	0.620755	10.9721	0.177612	10	F24-cycler	FALSE	LC-cycler
CG17991	1.68856	3.25973	5.17711	4.64602	1.92593	2.96243	14.1454	20.8575	20.3138	22.3587	21	15.3589	13.2413	11.1412	0.506083	11.7044	0.425144	10	F24-cycler	FALSE	LC-cycler
CG9492	0	4.94217	7.08447	6.19469	0.888889	5.20231	3.24165	9.50174	10.6524	8.35381	9.81818	3.00501	10.6524	5.74044	0.501474	11.3332	0.136267	10	F24-cycler	FALSE	LC-cycler
rnh1	1.87617	10.3049	11.1717	12.3894	6.07407	5.34682	7.66208	8.34299	13.5425	10.4423	12.9091	10.1836	7.21817	9.18714	0.52816	12.4055	0.108944	10	F24-cycler	FALSE	LC-cycler
CG14636	7.87992	8.09674	10.6267	13.2743	11.7037	4.91329	3.53635	1.96987	6.93642	6.38821	1.90909	1.91987	6.95322	6.59621	0.538428	12.2121	0.177612	12	F24-cycler	FALSE	LC-cycler
CG9335	8.44278	23.9748	14.1689	17.0354	3.7037	7.4422	6.38507	13.2097	25.5987	19.656	16.2727	10.2671	6.91164	13.8464	0.555191	10.2965	0.279312	9	F24-cycler	FALSE	LC-cycler
CG32039	36.3977	50.2629	55.5858	47.1239	29.9259	35.6214	8.44794	13.5574	17.4236	10.9337	13.9091	12.187	6.57981	27.6147	0.529465	9.96677	0.218956	9	F24-cycler	FALSE	LC-cycler
CG11970	3.56473	11.2513	10.6267	1.76991	3.25926	7.58671	5.89391	10.0811	7.6796	6.14251	7.45455	6.17696	6.35699	6.79061	0.319991	6.74428	0.0467869	6	FALSE	JTK-cycler	LC-cycler
sds22	3.00188	3.99579	8.44687	3.9823	4	3.75723	8.84086	13.3256	15.5244	18.059	9.72727	9.84975	6.01589	8.54257	0.534865	11.0744	0.902734	10	F24-cycler	FALSE	LC-cycler
Rpt1	9.00563	16.2986	16.6213	16.8142	9.33333	11.8497	28.6837	52.9548	44.839	51.2285	37.9091	37.8965	5.88019	27.7862	0.630075	10.5214	0.108944	10	F24-cycler	FALSE	LC-cycler
CG34133	38.0863	37.96	19.6185	27.6549	44.5926	49.5665	15.0295	10.197	10.4046	10.4423	9.63636	11.3523	5.14369	23.7117	0.542044	23.3635	0.177612	0	F24-cycler	FALSE	LC-cycler
CG11873	4.69043	8.09674	5.17711	2.87611	1.62963	4.69653	6.09037	8.11124	4.62428	3.6855	5.72727	7.51252	4.97735	5.24314	0.480257	3.97078	0.0467869	4	FALSE	JTK-cycler	LC-cycler
Pmm45A	3.37711	2.10305	2.7248	4.42478	3.25926	2.81792	7.07269	5.44612	6.93642	10.3194	7.81818	7.17863	4.90688	5.28986	0.487805	16.0609	0.0255507	16	FALSE	JTK-cycler	LC-cycler
MrgBP	5.06567	6.94006	8.71935	5.75221	3.85185	6.28613	8.15324	16.686	11.8084	15.4791	9.27273	11.7696	4.33194	9.1487	0.405887	9.03295	0.0361688	8	FALSE	JTK-cycler	LC-cycler
T-cp1	6.75422	18.0862	15.8038	9.51327	11.4074	9.39306	15.0295	27.2306	29.0669	28.6241	18.9091	18.6978	4.30351	17.3763	0.546437	9.91343	0.108944	10	F24-cycler	FALSE	LC-cycler
sun	39.3996	83.0705	88.0109	83.4071	65.6296	81.2139	76.1297	137.08	165.813	114.005	94.6364	100	4.2085	94.033	0.423405	10.838	0.0255507	10	FALSE	JTK-cycler	LC-cycler
CG12320	3.37711	9.25342	11.1717	8.40708	4.2963	5.13006	6.18861	9.61761	6.68869	14.1278	5.63636	5.7596	4.18339	7.47119	0.55193	10.6368	0.108944	8	F24-cycler	FALSE	LC-cycler
GC	28.3302	53.5226	62.6703	49.3363	30.963	39.2341	15.3242	21.0892	22.5434	29.1155	23.9091	20.4508	4.08964	33.0407	0.548568	11.7137	0.108944	10	F24-cycler	FALSE	LC-cycler
Dip-C	34.1463	94.6372	86.921	68.8053	52.7407	38.1503	25.5403	46.5817	49.7936	36.1179	37.1818	28.2137	3.70541	49.9025	0.715536	9.88757	0.108944	10	F24-cycler	FALSE	LC-cycler
CG1648	56.848	102.103	83.1063	106.637	66.8148	50	30.1572	52.2596	64.4096	54.2998	56.0909	39.7329	3.53605	63.5383	0.693349	11.4371	0.0642039	10	F24-cycler	FALSE	LC-cycler
Rab40	5.06567	6.83491	8.71935	11.0619	7.11111	6.21387	5.79568	8.11124	6.85384	6.63391	5.18182	3.17195	3.48742	6.72961	0.587722	10.8586	0.108944	12	F24-cycler	FALSE	LC-cycler
CG10068	93.0582	77.1819	92.9155	112.389	74.6667	50.4335	32.3183	53.0707	56.73	71.4988	59.4545	39.2321	3.47758	67.7458	0.607939	12.3783	0.081621	12	F24-cycler	FALSE	LC-cycler
CG1640	127.58	174.448	226.158	203.54	128	132.225	71.5128	91.3094	77.6218	78.3784	80.3636	68.2805	3.31219	121.618	0.502263	10.3197	0.628076	10	F24-cycler	FALSE	LC-cycler
jagn	62.4765	57.2029	38.1471	45.7965	69.6296	52.4566	28.2908	22.7115	25.6813	27.2727	31.8182	26.4608	3.06584	40.662	0.333067	20.9585	0.0255507	18	FALSE	JTK-cycler	LC-cycler
EndoG	28.7054	33.0179	41.1444	29.2035	33.9259	32.0087	13.6542	22.9432	29.232	30.2211	19.0909	18.2805	3.01331	27.619	0.543862	11.5495	0.177612	10	F24-cycler	FALSE	LC-cycler
Eip78C	30.2064	68.7697	60.7629	47.5664	47.7037	40.0289	23.2809	27.5782	35.9207	38.5749	36.8182	24.5409	2.95391	40.146	0.506885	11.8563	0.279312	10	F24-cycler	FALSE	LC-cycler
CG3223	4.69043	8.20189	9.53678	7.52212	3.7037	5.20231	5.59921	9.15411	7.51445	10.1966	7.54545	6.17696	2.75307	7.087	0.607927	10.3066	0.279312	9	F24-cycler	FALSE	LC-cycler
CG8038	7.87992	5.36278	10.0817	7.9646	8	4.26301	6.87623	8.11124	9.82659	11.6708	6.54545	5.25876	2.73768	7.65342	0.57858	11.5343	0.0642039	12	F24-cycler	FALSE	LC-cycler
CG17931	28.1426	34.3849	41.9619	43.8053	26.5185	34.9711	25.442	61.4137	53.9224	53.4398	52.3636	42.0701	2.41387	41.5363	0.500547	11.6361	0.108944	10	F24-cycler	FALSE	LC-cycler
CG5010	31.8949	73.7119	83.9237	67.0354	48.2963	47.7601	65.4224	78.2155	86.4575	105.528	53.8182	61.5192	3.30862	66.9653	0.712674	10.6503	0.108944	9.33333	F24-cycler	FALSE	LC-cycler
l(3)87Df	0.375235	4.52156	5.72207	6.19469	3.25926	2.09538	11.4931	18.7717	18.0842	18.059	16.2727	14.4407	50.0267	9.94081	0.553284	11.8251	0.177612	11	F24-cycler	FALSE	LC-cycler
Imp	1.1257	2.83912	6.53951	7.74336	2.22222	1.30058	7.36739	13.905	11.9736	12.285	11.6364	6.76127	12.3523	7.14159	0.561667	11.6799	0.279312	12	F24-cycler	FALSE	LC-cycler
Aats-gln	1.87617	5.78339	9.26431	8.40708	5.92593	4.40751	13.0648	19.2352	15.6069	16.7076	13.3636	11.5192	10.2524	10.4302	0.585332	11.4334	0.177612	11	F24-cycler	FALSE	LC-cycler
CG14353	1.31332	3.25973	7.62943	5.30973	3.85185	2.60116	6.87623	7.06837	9.49628	10.688	12.5455	8.01336	9.55247	6.55441	0.525921	13.414	0.425144	11	F24-cycler	FALSE	LC-cycler
CG15744	1.87617	3.57518	3.81471	6.85841	8.14815	5.49133	11.2967	10.0811	8.17506	15.602	12.6364	9.84975	8.31585	8.11707	0.575231	16.6286	0.177612	16	F24-cycler	FALSE	LC-cycler
mt:ND4L	21.576	14.7213	8.17439	41.8142	51.7037	32.8035	41.0609	48.2039	31.2139	46.9287	62	44.8247	7.58467	37.0854	0.523792	18.4519	0.218956	16	F24-cycler	FALSE	LC-cycler
CG5484	1.50094	6.4143	8.99183	7.30088	2.96296	2.5289	6.38507	7.30012	5.9455	8.10811	6.90909	3.92321	5.9908	5.68924	0.507708	10.8579	0.425144	10	F24-cycler	FALSE	LC-cycler
SelD	7.87992	16.6141	13.3515	11.7257	8.14815	6.86416	3.53635	15.0637	13.2948	16.9533	8.63636	6.92821	4.79402	10.7497	0.679154	10.2574	0.108944	10	F24-cycler	FALSE	LC-cycler
CG32163	5.4409	11.041	11.1717	9.95575	7.40741	8.81503	3.24165	4.86674	5.03716	5.52826	6	2.50417	4.46122	6.75081	0.541385	11.8126	0.425144	11	F24-cycler	FALSE	LC-cycler
vkg	65.8537	86.1199	77.1117	107.743	75.5556	70.8092	27.2102	39.3975	39.3889	52.2113	35.4545	39.9833	3.95967	59.7366	0.526454	13.109	0.339668	11	F24-cycler	FALSE	LC-cycler
CG15170	26.6417	36.5931	36.7847	32.0796	23.8519	19.5087	9.72495	15.0637	13.0471	19.5332	9.54545	11.6861	3.85364	21.1717	0.554699	10.0592	0.425144	9	F24-cycler	FALSE	LC-cycler
CG12343	3.56473	7.15037	5.17711	6.19469	4.2963	3.03468	7.07269	9.73349	11.3955	11.6708	11.0909	7.17863	3.84579	7.29666	0.560712	11.2878	0.628076	11	F24-cycler	FALSE	LC-cycler
CG8801	19.3246	20.6099	19.6185	13.2743	16.4444	14.6676	37.2299	44.3801	49.711	37.8378	35.2727	39.4825	3.74489	28.9878	0.587616	6.71861	0.628076	6	F24-cycler	FALSE	LC-cycler
CG6332	4.12758	5.67823	5.17711	7.07965	3.7037	4.98555	8.9391	9.96524	13.7903	12.6536	10.0909	7.76294	3.72337	7.82949	0.598234	11.3967	0.177612	10	F24-cycler	FALSE	LC-cycler
CG17680	95.4972	149.001	143.324	129.646	96.2963	117.847	54.4204	62.5724	64.4922	77.6413	59.2727	40.7346	3.65785	90.8954	0.602236	10.4628	0.177612	10	F24-cycler	FALSE	LC-cycler
CG8605	37.7111	60.3575	67.3025	70.7965	48.1481	50.3613	23.5756	28.2735	24.8555	30.5897	31.2727	23.3723	3.02908	41.3847	0.511919	12.5635	0.279312	12	F24-cycler	FALSE	LC-cycler
psq	5.62852	3.57518	4.08719	4.20354	3.40741	6.06936	9.82318	7.53187	6.85384	5.15971	10.2727	8.93155	3.01482	6.29534	0.541652	23.4276	0.902734	6	F24-cycler	FALSE	LC-cycler
CG1317	82.5516	113.46	118.801	122.788	84.2963	91.763	50.7859	55.8517	51.6102	61.5479	54.3636	42.9048	2.86186	77.5603	0.615945	11.0444	0.218956	11	F24-cycler	FALSE	LC-cycler
Dak1	37.7111	57.0978	65.6676	70.1327	39.5556	53.1069	55.0098	94.0904	70.6854	97.4201	65.3636	52.5042	2.58333	63.1954	0.566039	11.0461	0.218956	11	F24-cycler	FALSE	LC-cycler
Mov34	17.4484	20.6099	20.9809	23.8938	16.4444	16.2572	20.6287	31.0545	29.3146	39.4349	25.3636	23.7896	2.42568	23.7684	0.603055	11.5377	0.136267	11	F24-cycler	FALSE	LC-cycler
Khc	17.4484	25.9727	31.0627	24.115	16	20.737	15.6189	21.0892	20.8918	25.1843	17.5455	13.6895	2.26909	20.7796	0.723841	10.3815	0.177612	9	F24-cycler	FALSE	LC-cycler
Rab9	146.154	141.851	100.817	213.274	376.889	10.6214	2.4558	0.579374	2.47729	13.3907	35.7273	31.803	650.51	89.67	0.507623	18.1504	0.51062	16.6667	F24-cycler	FALSE	LC-cycler
CG10237	148.03	144.795	89.9183	193.142	374.074	12.211	1.96464	0.695249	2.72502	14.742	37	34.4741	538.043	87.8142	0.502805	18.2829	0.218956	16.6667	F24-cycler	FALSE	LC-cycler
RhoGEF3	3.37711	3.36488	3.54223	1.32743	0.740741	2.38439	8.44794	14.1367	8.42279	11.1794	7.81818	9.76628	19.0846	6.20901	0.533241	5.66136	0.425144	5.33333	F24-cycler	FALSE	LC-cycler
CG10904	1.50094	6.30915	10.8992	11.5044	10.0741	6.71965	10.5108	12.7462	10.8175	14.4963	11.5455	9.93322	9.65817	9.75475	0.562745	13.5991	0.081621	12.6667	F24-cycler	FALSE	LC-cycler
CG16826	430.206	0	0.817439	1.32743	21.9259	0.867052	20.334	4.05562	0.0825764	0	0	18.0301	430.206	41.4705	0.559003	1.05316	0.425144	0	F24-cycler	FALSE	LC-cycler
Muc12Ea	0.750469	7.57098	0.27248	15.708	0.740741	65.3179	0.0982318	0	0	0	0.272727	0.250417	65.3179	7.58183	0.547489	20.9832	0.218956	20	F24-cycler	FALSE	LC-cycler
CG3552	0.187617	7.36067	5.99455	7.52212	5.03704	3.61272	4.6169	6.48899	6.27581	9.58231	8	5.67613	51.0737	5.8629	0.549065	12.9366	0.081621	12	F24-cycler	FALSE	LC-cycler
tim	3.75235	9.46372	71.6621	81.6372	135.852	23.0491	4.51866	10.5446	28.5714	42.2604	28.0909	46.2437	36.2045	40.4705	0.624115	15.9746	0.279312	15	F24-cycler	FALSE	LC-cycler
Cpr65Au	2.81426	0.42061	35.4223	19.6903	0	0.0722543	0.491159	0.579374	1.7341	1.59705	0.454545	0.417362	35.4223	5.30778	0.641687	11.3827	0.081621	10	F24-cycler	FALSE	LC-cycler
Cyp6a9	5.81614	20.1893	28.3379	21.4602	21.037	5.41908	0.392927	0	4.2114	2.33415	1.09091	0.0834725	28.3379	9.1977	0.637789	11.8442	0.081621	10	F24-cycler	FALSE	LC-cycler
CG10425	37.8987	32.1767	54.2234	30.9735	34.3704	18.6416	4.71513	5.33024	5.86292	6.38821	4.81818	1.91987	28.2433	19.7766	0.544385	10.2295	0.425144	9	F24-cycler	FALSE	LC-cycler
CG15657	5.62852	5.46793	6.53951	2.43363	0.444444	3.17919	4.91159	10.197	7.84476	11.0565	4.81818	3.75626	24.8771	5.52313	0.562503	7.75633	0.425144	6	F24-cycler	FALSE	LC-cycler
tRNA:CR30249	87.4296	130.705	120.708	76.9912	65.3333	62.1387	14.2436	14.0209	11.5607	9.95086	10.2727	7.42905	17.5937	50.8986	0.700789	6.87673	0.108944	6	F24-cycler	FALSE	LC-cycler
SP1029	0.938086	1.57729	0	5.30973	5.92593	6.35838	13.4578	10.0811	8.00991	9.33661	16	10.601	16	7.29965	0.512095	19.2611	0.177612	20	F24-cycler	FALSE	LC-cycler
Bin1	0.938086	4.52156	4.63215	5.30973	3.85185	2.67341	7.36739	11.9351	11.2304	11.7936	13.5455	9.76628	14.4395	7.29709	0.561414	12.8769	0.177612	12	F24-cycler	FALSE	LC-cycler
CG9951	3.00188	2.94427	2.45232	0	0.740741	2.23988	8.05501	13.5574	6.11065	8.84521	6.45455	7.84641	13.5574	5.18736	0.578023	4.20204	0.177612	4	F24-cycler	FALSE	LC-cycler
mt:tRNA:A	6.19137	2.31335	9.26431	23.4513	17.037	20.3035	7.76031	4.98262	8.09249	6.63391	9.18182	11.3523	10.1374	10.547	0.539834	18.236	0.425144	16	F24-cycler	FALSE	LC-cycler
rl	7.69231	10.4101	1.90736	7.07965	14.0741	17.8468	11.3949	9.03824	10.2395	10.4423	16.4545	12.4374	9.35683	10.7514	0.527617	20.7189	0.177612	20	F24-cycler	FALSE	LC-cycler
CG30349	502.439	457.098	584.741	480.752	401.926	326.734	108.35	125.492	113.79	131.572	113.636	76.2104	7.67273	285.228	0.565476	9.83244	0.177612	10	F24-cycler	FALSE	LC-cycler
trr	5.62852	12.7234	22.0708	23.8938	11.7037	16.3295	26.6208	40.5562	38.2329	42.7518	32.2727	29.9666	7.59558	25.2292	0.508714	12.3285	0.136267	12	F24-cycler	FALSE	LC-cycler
CG9323	1.68856	2.2082	3.54223	6.19469	4.88889	3.82948	7.95678	9.15411	7.76218	12.5307	9.45455	10.7679	7.42097	6.66486	0.547037	15.91	0.218956	14	F24-cycler	FALSE	LC-cycler
swaPsi	14.6341	27.4448	30.2452	25	14.963	14.6676	8.15324	6.37312	8.00991	8.96806	5.54545	4.17362	7.24676	14.0148	0.660573	9.83286	0.108944	10	F24-cycler	FALSE	LC-cycler
Pgi	414.071	380.967	474.932	443.805	336.889	279.118	98.723	120.278	109.331	117.076	108.455	66.778	7.1121	245.869	0.623791	10.0822	0.108944	9	F24-cycler	FALSE	LC-cycler
sec71	38.2739	46.7928	43.3243	44.2478	33.4815	30.2023	7.26916	7.76362	7.59703	7.00246	7.27273	6.6778	7.00723	23.3254	0.524903	8.69458	0.339668	7	F24-cycler	FALSE	LC-cycler
kdn	17.0732	23.5542	23.7057	15.9292	12.5926	18.8584	74.558	61.4137	64.905	64.2506	37	38.8982	5.92078	37.7282	0.62859	7.02116	0.177612	6	F24-cycler	FALSE	LC-cycler
CG4617	5.25328	3.68034	1.90736	4.64602	6.66667	6.21387	5.99214	5.09849	7.3493	9.70516	7.54545	9.18197	5.08828	6.10334	0.579208	19.362	0.177612	18	F24-cycler	FALSE	LC-cycler
Aats-asn	7.12946	8.83281	22.8883	15.9292	11.4074	13.078	14.2436	28.5052	23.3691	36.2408	22.4545	21.5359	5.08325	18.8012	0.511374	12.5998	0.108944	12	F24-cycler	FALSE	LC-cycler
mt:tRNA:G	3.18949	3.25973	5.99455	7.74336	9.62963	14.8844	7.17092	3.93975	4.70685	4.1769	8	7.2621	4.6667	6.66314	0.500426	20.1402	0.279312	18	F24-cycler	FALSE	LC-cycler
DNApol-delta	19.8874	23.6593	26.158	16.8142	19.2593	16.8353	8.74263	8.45886	11.7258	11.4251	7.45455	6.51085	4.01761	14.7443	0.616791	9.52301	0.081621	8	F24-cycler	FALSE	LC-cycler
Cortactin	38.8368	50.9989	52.0436	53.7611	27.8519	40.3179	13.9489	15.2955	16.5979	17.6904	16.9091	14.6912	3.85414	29.9119	0.412886	10.6626	0.0467869	12	FALSE	JTK-cycler	LC-cycler
jub	5.81614	7.25552	2.99728	3.09735	2.81481	6.71965	10.8055	8.80649	5.61519	5.28256	5.18182	5.17529	3.8388	5.7973	0.699614	2.964	0.279312	4	F24-cycler	FALSE	LC-cycler
Arpc3A	31.3321	77.7077	94.5504	119.248	48.4444	90.1734	37.9175	47.9722	53.5921	62.1622	51.4545	44.9917	3.80593	63.2955	0.43226	12.9509	0.0255507	12	FALSE	JTK-cycler	LC-cycler
vps2	9.94371	17.245	27.248	32.0796	14.963	18.3526	17.387	37.4276	27.5805	34.6437	24.7273	20.8681	3.76394	23.5388	0.565253	11.8266	0.108944	12	F24-cycler	FALSE	LC-cycler
CG8564	3.56473	6.09884	7.62943	9.95575	8.44444	5.70809	9.03733	9.50174	9.0834	9.82801	13.2727	9.43239	3.72335	8.46307	0.576541	15.0874	0.108944	14	F24-cycler	FALSE	LC-cycler
Pex6	8.63039	4.83701	8.44687	5.53097	15.7037	7.36994	5.50098	5.21437	5.86292	6.75676	11.0909	8.84808	3.24657	7.81608	0.504349	18.7269	0.339668	18	F24-cycler	FALSE	LC-cycler
CG3061	29.6435	37.5394	58.5831	56.6372	60.4444	44.2197	25.0491	23.175	26.4244	28.3784	24.6364	25.5426	2.60818	36.6894	0.519707	14.5812	0.108944	14	F24-cycler	FALSE	LC-cycler
CG3338	14.4465	24.9211	29.9728	28.9823	17.037	18.7139	11.5914	11.8192	11.5607	15.8477	13.6364	11.9366	2.59264	17.5388	0.502166	12.209	0.425144	12	F24-cycler	FALSE	LC-cycler
Alg-2	26.6417	22.1872	17.1662	27.6549	29.4815	35.6214	23.5756	15.759	20.7267	14.1278	20.9091	21.7863	2.52137	22.9698	0.512989	21.8248	0.279312	21	F24-cycler	FALSE	LC-cycler
sqd	10.8818	11.9874	9.53678	11.0619	16.1481	16.4017	22.2986	20.6257	13.7077	17.8133	20.2727	20.3673	2.33817	15.9253	0.531359	21.8307	0.177612	22	F24-cycler	FALSE	LC-cycler
CG1826	4.12758	6.30915	9.26431	9.29204	5.92593	5.99711	5.30452	6.48899	5.11974	8.35381	8.36364	4.8414	2.25121	6.61568	0.570818	13.449	0.279312	12	F24-cycler	FALSE	LC-cycler
mt:ND1	6547.47	6492.32	7252.04	12769	13772.1	14542	11180.6	8599.07	8946.74	7604.67	12038.9	10127.2	2.23987	9989.34	0.517038	19.2942	0.177612	18	F24-cycler	FALSE	LC-cycler
mt:CoIII	3360.41	3562.46	3964.85	5133.63	5619.11	5226.16	6434.97	5943.45	5666.31	5782.68	6762.45	7469.28	2.22273	5410.48	0.605414	18.9362	0.177612	18	F24-cycler	FALSE	LC-cycler
rhea	38.6492	66.3512	71.1172	84.5133	56.8889	61.7052	42.1415	50.9849	52.6837	57.0025	48.1818	47.4958	2.18668	56.4763	0.518177	12.606	0.081621	12	F24-cycler	FALSE	LC-cycler
tamo	22.3265	28.9169	24.7956	25	22.5185	18.2081	20.1375	19.5829	16.2675	15.1106	14.9091	13.6895	2.11235	20.1219	0.546727	6.90823	0.279312	6	F24-cycler	FALSE	LC-cycler

## Sheet: LNv_cyclers
symbol (yellow=HC cycler)	2	6	10	14	18	22	2	6	10	14	18	22	max/min (if min is 0; then just max)	average expression	F24 score	F24 phase	JTK p-value	JTK phase	JTK cycler	F24 cycler	cycling?
CG14237	40.264	30.2362	13.7897	21.0833	23.2317	45.125	25.6117	18.0168	16.568	12.2667	17.1405	31.5058	3.67867	24.57	0.84688	0.050476	0.00040885	2	JTK cycler	F24 cycler	HC-cycler
Unc-76	93.3993	42.3622	38.2937	46.5833	53.2122	84.5	139.152	113.128	64.2012	39.3333	100.836	126.486	3.63381	78.4573	0.835781	0.224869	0.00636364	0	JTK cycler	F24 cycler	HC-cycler
Dic1	70.6271	41.7323	33.4325	21.6667	46.8527	49.375	40.2121	40.5028	17.7515	13.4667	35.1171	33.3591	5.24458	37.0079	0.705434	0.949176	0.0193603	0	JTK cycler	F24 cycler	HC-cycler
CG13950	120.462	20.1575	0.496032	0.833333	13.4977	8.25	22.9201	1.53631	0.788955	0.8	8.19398	8.72587	242.851	17.2218	0.515772	0.980662	0.00283309	0	JTK cycler	F24 cycler	HC-cycler
aru	134.158	19.2126	0.595238	1.5	12.9137	8.125	27.4062	1.11732	1.18343	1.06667	7.69231	10.1931	225.386	18.7637	0.506564	1.08369	0.0131698	0	JTK cycler	F24 cycler	HC-cycler
CG8235	16.1716	14.8031	6.34921	5.41667	13.0435	9.25	15.9869	10.6145	7.10059	6.4	9.699	10.1931	2.98553	10.419	0.642975	1.55625	0.0467869	1	JTK cycler	F24 cycler	HC-cycler
yellow-d2	53.3003	41.7323	15.4762	12.5833	22.3881	19.125	28.7113	15.6425	18.146	7.86667	20.6522	25.4826	6.77547	23.4255	0.580488	1.7436	0.0255507	0	JTK cycler	F24 cycler	HC-cycler
CG1746	835.314	791.654	542.063	486.5	563.984	579.5	539.152	499.581	309.467	205.333	503.261	482.934	4.06809	528.229	0.667487	1.7538	0.0255507	1	JTK cycler	F24 cycler	HC-cycler
CCHa1r	63.3663	5.98425	2.08333	1.41667	0.843608	10.25	27.4062	12.9888	2.46548	0	1.50502	9.57529	63.3663	11.4904	0.656693	2.15268	0.00114959	2	JTK cycler	F24 cycler	HC-cycler
CG1090	53.6304	29.9213	21.3294	14.4167	21.3498	36.5	40.0489	47.3464	18.9349	7.73333	25.0836	30.888	6.93496	28.9319	0.820777	2.15683	0.00199134	0	JTK cycler	F24 cycler	HC-cycler
CG6583	14.8515	6.29921	6.84524	3.83333	5.06165	9.5	9.1354	8.10056	4.14201	2	3.59532	5.17375	7.42574	6.54483	0.788252	2.47887	0.00114959	2	JTK cycler	F24 cycler	HC-cycler
Clk	143.894	74.6457	6.44841	12.5833	38.157	50.375	93.801	77.933	14.3984	9.86667	19.1472	24.556	22.3147	47.1505	0.753026	2.62348	0.0131698	1	JTK cycler	F24 cycler	HC-cycler
CG1607	63.5314	59.5276	36.4087	19.0833	35.756	74.875	156.852	132.263	77.0217	15.0667	32.8595	73.7452	10.4105	64.7491	0.801788	2.67598	0.0193603	2	JTK cycler	F24 cycler	HC-cycler
CG31204	38.2838	33.7008	21.0317	9.33333	22.9721	31.125	120.228	87.2905	57.9882	11.6	26.6722	57.2973	12.8816	43.1269	0.816052	2.78731	0.0131698	2	JTK cycler	F24 cycler	HC-cycler
smi35A	62.5413	18.7402	4.26587	10.3333	12.9137	23.25	66.1501	130.866	11.6371	3.6	16.6388	24.0927	36.3516	32.0857	0.561271	2.92224	0.0361688	0	JTK cycler	F24 cycler	HC-cycler
chinmo	39.769	19.8425	8.23413	5.16667	7.78715	13.125	10.8483	10.1955	4.24063	0	3.42809	4.71042	39.769	10.6123	0.797145	3.01651	0.00012506	2	JTK cycler	F24 cycler	HC-cycler
PyK	631.518	588.346	269.444	103.833	277.742	267.375	290.62	334.637	154.635	75.2	150.502	266.255	8.39785	284.176	0.845427	3.05933	0.0361688	2	JTK cycler	F24 cycler	HC-cycler
vib	596.205	332.598	156.746	155.5	176.249	325	273.246	205.028	266.963	79.8667	121.07	189.266	7.465	239.812	0.575998	3.06425	0.0255507	2	JTK cycler	F24 cycler	HC-cycler
Cyp9c1	23.2673	7.87402	4.26587	2.83333	3.82868	5.375	5.46493	9.21788	2.46548	0.266667	3.67893	3.0888	87.2525	5.96891	0.574805	3.12249	0.0193603	2	JTK cycler	F24 cycler	HC-cycler
Rrp40	5.77558	15.4331	6.05159	2.75	5.5159	6.875	9.3801	4.32961	4.04339	1.33333	3.59532	5.32819	11.5748	5.86759	0.518076	3.12863	0.0193603	4	JTK cycler	F24 cycler	HC-cycler
rno	10.066	5.66929	4.46429	3.91667	4.6074	4.75	10.1958	8.65922	7.39645	2	6.43813	5.09653	5.09788	6.10498	0.586028	3.13092	0.0255507	2	JTK cycler	F24 cycler	HC-cycler
CR43454	37.1287	12.7559	3.96825	1.5	3.82868	16.625	14.845	38.2682	4.63511	3.46667	4.76589	5.40541	25.5121	12.2661	0.574584	3.20935	0.00459837	2	JTK cycler	F24 cycler	HC-cycler
CG30015	49.0099	28.3465	16.4683	10.75	19.6626	23.25	89.2333	53.9106	48.6193	24.8	22.7425	25.6371	8.30077	34.3692	0.680518	3.20954	0.00636364	2	JTK cycler	F24 cycler	HC-cycler
CG7656	20.6271	22.6772	18.75	13.6667	15.5743	17.875	12.8059	14.8045	9.86193	8.53333	10.9532	13.1274	2.65748	14.938	0.777409	3.28011	0.00636364	4	JTK cycler	F24 cycler	HC-cycler
CG31475	103.63	92.7559	37.8968	38.3333	40.3634	52.125	107.504	121.648	64.497	36.4	67.9766	74.5174	3.34198	69.804	0.81426	3.28686	0.0361688	2	JTK cycler	F24 cycler	HC-cycler
Lrch	11.3861	11.4961	4.86111	4.58333	5.5159	6.875	8.23817	18.1564	7.29783	6	9.61538	11.583	3.9614	8.8007	0.538589	3.30091	0.00114959	4	JTK cycler	F24 cycler	HC-cycler
tau	32.3432	21.8898	10.4167	10.0833	11.4212	13	8.40131	12.1508	8.77712	2.4	7.69231	8.18533	13.4763	12.2301	0.582663	3.354	0.0361688	2	JTK cycler	F24 cycler	HC-cycler
rad50	30.8581	24.8819	10.2183	6.83333	6.03504	12.25	8.80914	24.162	5.91716	4.53333	10.2843	12.5097	6.80693	13.1077	0.591698	3.54092	0.0361688	4	JTK cycler	F24 cycler	HC-cycler
alc	258.746	193.386	125.893	111.5	143.089	119.625	199.266	250.279	151.874	60.9333	120.401	126.332	4.24638	155.11	0.712591	3.81278	0.0361688	2	JTK cycler	F24 cycler	HC-cycler
CG14400	337.459	327.874	162.5	91.6667	88.1895	181.375	810.196	482.542	370.71	97.3333	113.796	238.764	9.18699	275.2	0.83197	3.81807	0.00114959	2	JTK cycler	F24 cycler	HC-cycler
CG9335	321.287	329.134	145.635	73.3333	75.0162	150.125	762.235	448.184	330.473	82.9333	109.365	224.556	10.3941	254.356	0.842318	3.86337	0.00199134	2	JTK cycler	F24 cycler	HC-cycler
Hydr1	243.234	211.024	132.738	114.25	149.319	121	213.54	272.765	159.27	69.2	124.833	143.552	3.9417	162.894	0.731721	3.9386	0.0361688	4	JTK cycler	F24 cycler	HC-cycler
CG42588	64.3564	39.3701	41.8651	27.75	31.7975	46	116.313	108.659	73.8659	31.7333	27.1739	41.4672	4.28033	54.196	0.7096	3.94873	0.0467869	2	JTK cycler	F24 cycler	HC-cycler
Vps4	61.5512	71.9685	35.0198	26	30.1752	30	40.7015	58.7989	31.3609	18.1333	28.7625	40	3.96885	39.3727	0.760375	4.06651	0.0467869	3.33333	JTK cycler	F24 cycler	HC-cycler
CG14180	28.2178	36.2205	14.9802	9.08333	8.89033	8.75	11.8271	15.0838	6.1144	3.86667	6.10368	9.88417	9.36736	13.2518	0.766176	4.12649	0.0255507	4	JTK cycler	F24 cycler	HC-cycler
CG33791	12.7063	13.5433	5.95238	4	3.76379	5.875	10.1958	16.7598	7.29783	6.93333	7.77592	9.42085	4.4529	8.68535	0.726985	4.18791	0.0131698	4	JTK cycler	F24 cycler	HC-cycler
CG6540	34.1584	51.811	29.3651	26.6667	29.5912	30	33.3605	47.6257	27.8107	21.4667	30.602	33.8224	2.41356	33.0234	0.530946	4.2146	0.0131698	4	JTK cycler	F24 cycler	HC-cycler
CG18170	12.7063	14.1732	6.25	4.08333	3.76379	6	10.1958	16.7598	7.29783	6.93333	7.94314	9.72973	4.4529	8.81968	0.721566	4.2162	0.0131698	4	JTK cycler	F24 cycler	HC-cycler
Taf1	26.5677	20.6299	10.8135	9	9.34458	8.5	15.0897	22.905	8.38264	9.06667	3.92977	11.0425	6.76062	12.9393	0.724932	4.27392	0.0361688	4	JTK cycler	F24 cycler	HC-cycler
Argk	781.023	573.228	357.341	87.3333	179.624	99.875	373.083	505.866	99.7041	41.4667	73.2441	111.583	18.835	273.614	0.774739	4.32421	0.0361688	2	JTK cycler	F24 cycler	HC-cycler
CG43143	20.9571	20.7874	3.67063	2.91667	4.67229	2.25	6.68842	14.5251	5.02959	0.933333	1.25418	4.55598	22.454	7.35339	0.716666	4.46754	0.0361688	4	JTK cycler	F24 cycler	HC-cycler
CG13008	17.8218	11.6535	3.47222	0.5	1.16807	1.75	15.0897	37.9888	5.32544	0.4	0.41806	0.15444	245.978	7.97851	0.696142	4.51088	0.0361688	4	JTK cycler	F24 cycler	HC-cycler
CG13995	91.4191	77.0079	26.7857	20.1667	27.7742	24.375	75.6933	184.358	61.5385	28.6667	35.6187	43.3205	9.1417	58.0603	0.653491	4.5169	0.0193603	4	JTK cycler	F24 cycler	HC-cycler
Scm	25.0825	24.7244	10.5159	9.83333	8.89033	9	17.2104	26.3966	12.9191	6.66667	10.2843	10.0386	3.9595	14.2969	0.743965	4.55823	0.0193603	4	JTK cycler	F24 cycler	HC-cycler
Nmdmc	400	180.63	71.131	6.75	17.3913	12.875	215.579	808.101	122.781	3.73333	9.0301	5.17375	216.456	154.431	0.596909	4.60746	0.0361688	4	JTK cycler	F24 cycler	HC-cycler
hyx	273.762	140	63.0952	6.5	17.4562	13.625	225.693	760.615	130.868	4.66667	9.36455	5.40541	162.989	137.588	0.632688	4.69395	0.0361688	4	JTK cycler	F24 cycler	HC-cycler
Thor	278.053	151.811	111.508	80.8333	28.9422	38.25	182.3	315.363	106.607	44.2667	78.2609	58.9961	10.8963	122.933	0.664579	4.8125	0.0361688	4	JTK cycler	F24 cycler	HC-cycler
Dpy-30L1	13.2013	17.0079	5.55556	5.83333	6.74886	6.125	6.85155	12.4302	6.41026	4.26667	3.17726	5.63707	5.353	7.77041	0.699164	4.83356	0.0255507	4	JTK cycler	F24 cycler	HC-cycler
CG32428	25.0825	24.4094	12.004	14.5	10.5127	9.25	8.97227	13.8268	7.19921	3.6	4.93311	5.86873	6.96736	11.6799	0.686914	4.86252	0.0361688	4	JTK cycler	F24 cycler	HC-cycler
Sik2	44.5545	41.2598	22.2222	17.1667	19.0785	11.5	25.6117	31.0056	20.0197	15.3333	13.8796	16.3707	3.8743	23.1669	0.733961	4.89009	0.0361688	4	JTK cycler	F24 cycler	HC-cycler
CG42808	234.653	164.567	31.9444	20.5833	4.02336	7.75	210.359	292.039	143.984	35.2	1.67224	2.62548	174.639	95.7835	0.77521	4.90913	0.0193603	5	JTK cycler	F24 cycler	HC-cycler
ave	34.3234	26.9291	16.1706	10.8333	11.6807	15.5	19.168	36.5922	19.6252	14.4	11.7057	11.0425	3.37774	18.9976	0.698665	4.91242	0.0361688	4	JTK cycler	F24 cycler	HC-cycler
CG6091	9.90099	16.8504	6.34921	5.75	2.07657	6.625	6.68842	9.07821	6.01578	2.4	5.60201	4.47876	8.11452	6.81795	0.630351	4.92542	0.0467869	4	JTK cycler	F24 cycler	HC-cycler
sec31	53.3003	36.378	26.6865	17.3333	18.1051	21.375	26.4274	40.6425	28.0079	20.2667	14.214	19.1506	3.74983	26.8239	0.71947	4.95173	0.0193603	4	JTK cycler	F24 cycler	HC-cycler
l(1)G0196	35.3135	39.8425	9.52381	5.58333	5.58079	5.25	9.29853	38.8268	8.97436	3.06667	6.43813	3.4749	12.9921	14.2644	0.61756	5.06159	0.0467869	4	JTK cycler	F24 cycler	HC-cycler
CG7289	40.264	40.4724	22.123	9.91667	21.4796	8.75	21.615	28.0726	16.2722	14.1333	8.02676	12.4324	5.04219	20.2965	0.71374	5.07493	0.0467869	4	JTK cycler	F24 cycler	HC-cycler
CG33138	28.8779	23.4646	15.5754	9.5	6.48929	6.875	16.4763	36.4525	8.6785	9.2	5.93645	7.95367	6.14045	14.6233	0.668578	5.11666	0.0193603	6	JTK cycler	F24 cycler	HC-cycler
CG8223	33.9934	41.7323	20.1389	16.8333	12.3945	9.5	16.6395	21.7877	10.0592	7.06667	6.18729	8.80309	6.74484	17.0947	0.814065	5.12603	0.00114959	4	JTK cycler	F24 cycler	HC-cycler
ebd1	10.066	17.0079	13.3929	6.41667	7.13822	7.75	11.5824	7.82123	6.01578	1.86667	2.50836	3.16602	9.11136	7.89434	0.688942	5.16528	0.0361688	4	JTK cycler	F24 cycler	HC-cycler
CG17217	4.62046	6.61417	4.16667	2.5	2.40104	3.875	10.2773	15.3631	7.49507	4.66667	4.51505	4.47876	6.39854	5.91445	0.801304	5.19641	0.00636364	4	JTK cycler	F24 cycler	HC-cycler
Nup107	19.637	19.685	7.7381	7.58333	6.61908	8.625	7.91191	15.9218	10.2564	5.73333	3.92977	5.09653	5.00921	9.89477	0.71505	5.20626	0.00283309	4	JTK cycler	F24 cycler	HC-cycler
CG31675	50.8251	24.4094	22.3214	1	1.10318	0	15.9869	179.609	16.3708	4.26667	1.67224	0	179.609	26.4637	0.541519	5.24801	0.0361688	6	JTK cycler	F24 cycler	HC-cycler
trus	15.5116	28.9764	18.1548	12.5	12.2648	15	14.4372	17.1788	12.9191	8	9.36455	11.4286	3.62205	14.6446	0.689643	5.32321	0.0255507	4	JTK cycler	F24 cycler	HC-cycler
sli	47.5248	59.8425	33.1349	21.25	17.9753	24.875	85.2365	218.715	65.6805	24.9333	26.6722	28.1853	12.1675	54.5021	0.670615	5.36435	0.0467869	4	JTK cycler	F24 cycler	HC-cycler
AdoR	7.75578	12.126	2.38095	2	1.23297	1.875	10.1958	20.8101	10.1578	4.66667	2.7592	3.32046	16.8781	6.60672	0.763004	5.47588	0.00283309	5	JTK cycler	F24 cycler	HC-cycler
Shab	98.1848	124.252	47.3214	30.25	17.7158	13	30.3426	120.251	23.8659	15.0667	9.19732	10.7336	13.5096	45.0151	0.653876	5.58877	0.0131698	6	JTK cycler	F24 cycler	HC-cycler
CG17341	13.8614	16.378	3.96825	3.08333	1.88189	2.625	10.1142	11.1732	12.2288	6.53333	2.67559	5.01931	8.70291	7.46185	0.6895	5.61488	0.0361688	6	JTK cycler	F24 cycler	HC-cycler
ana2	34.6535	29.6063	26.8849	21.0833	18.7541	19.375	30.9135	46.3687	27.6134	27.4667	15.7191	22.3166	2.94984	26.7296	0.699169	5.67547	0.00976672	6	JTK cycler	F24 cycler	HC-cycler
Dh31	22.4422	71.4961	30.0595	15.0833	1.62232	2.625	61.2561	93.0168	39.3491	0.4	10.786	8.49421	232.542	29.7192	0.793934	5.94685	0.0255507	5	JTK cycler	F24 cycler	HC-cycler
Rpd3	14.8515	18.4252	15.2778	14.0833	7.78715	10.25	8.48287	11.7318	8.87574	2.53333	8.19398	5.86873	7.2731	10.5301	0.571651	5.95421	0.0467869	6	JTK cycler	F24 cycler	HC-cycler
Pdk1	29.3729	35.9055	24.0079	21.75	15.0552	16	30.1794	66.4804	33.432	18.9333	28.6789	16.4479	4.41579	28.0203	0.592996	6.20305	0.0467869	6	JTK cycler	F24 cycler	HC-cycler
CG30389	76.2376	97.3228	62.7976	50.5	47.0474	57.375	47.8793	60.7542	57.2978	38.2667	35.4515	27.722	3.51067	54.8877	0.787266	6.27956	0.00636364	6	JTK cycler	F24 cycler	HC-cycler
CG10253	24.0924	27.7165	17.1627	15.3333	13.8871	9.875	16.2316	31.2849	20.4142	9.6	10.7023	6.40927	4.8812	16.8925	0.683093	6.33918	0.0467869	6	JTK cycler	F24 cycler	HC-cycler
qkr58E-1	17.1617	39.685	12.5992	18.6667	9.73394	9.25	14.3556	23.0447	14.6943	9.46667	7.69231	7.95367	5.15906	15.3587	0.631014	6.39378	0.0467869	6	JTK cycler	F24 cycler	HC-cycler
hfw	114.521	119.528	95.6349	72.6667	59.1823	48	28.1403	52.933	30.0789	32	25	26.7954	4.7811	58.7067	0.633733	6.43083	0.0255507	6	JTK cycler	F24 cycler	HC-cycler
JhI-21	59.2409	79.2126	75.8929	39.5833	17.586	10.125	107.423	259.078	94.7732	25.7333	20.1505	13.2046	25.588	66.8336	0.735123	6.74366	0.0467869	6	JTK cycler	F24 cycler	HC-cycler
bnb	77.8878	99.8425	65.873	30.4167	21.8689	15.25	57.8303	54.3296	98.7179	36	24.2475	31.0425	6.54705	51.1089	0.742703	6.79636	0.0361688	6	JTK cycler	F24 cycler	HC-cycler
CG14945	60.8911	96.378	87.5992	44.3333	19.7923	7.375	128.467	303.631	107.002	28.6667	17.7258	13.5907	41.1703	76.2877	0.75997	6.81494	0.0255507	6	JTK cycler	F24 cycler	HC-cycler
Ddc	57.4257	109.921	117.956	38.75	24.9838	21.25	98.3687	152.374	108.284	43.6	33.612	30.1158	7.17056	69.7202	0.901654	7.08206	0.00459837	6	JTK cycler	F24 cycler	HC-cycler
CG14401	85.1485	113.858	78.2738	72.4167	15.3796	4.375	24.7961	162.291	38.856	28.1333	16.4716	0.0772201	2101.66	53.3397	0.590848	7.13513	0.0467869	7	JTK cycler	F24 cycler	HC-cycler
CG32809	96.6997	125.984	98.0159	76	61.194	54.125	30.7504	53.6313	34.9112	37.4667	34.1973	30.3475	4.15139	61.1103	0.635009	7.13746	0.0467869	6	JTK cycler	F24 cycler	HC-cycler
Eip75B	43.5644	71.6535	39.7817	23.5833	19.1434	5.375	14.6819	27.933	25.7396	17.8667	11.2876	10.8108	13.3309	25.9517	0.735926	7.39915	0.0467869	6	JTK cycler	F24 cycler	HC-cycler
CG10561	37.1287	68.0315	123.71	40.8333	26.2167	29.25	109.462	157.821	141.519	49.2	36.1204	33.9768	6.01986	71.1058	0.740658	7.68304	0.00976672	6	JTK cycler	F24 cycler	HC-cycler
GABA-B-R3	19.3069	27.2441	32.1429	10.0833	8.89033	2.875	5.54649	21.648	15.9763	9.06667	3.09365	5.32819	11.1801	13.4335	0.838335	7.78646	0.00976672	8	JTK cycler	F24 cycler	HC-cycler
MFS3	131.518	135.748	100.694	95.1667	73.5886	35	81.8108	181.285	164.3	112.933	70.0669	33.2046	5.45963	101.276	0.708372	7.94529	0.0467869	7	JTK cycler	F24 cycler	HC-cycler
egh	33.3333	42.9921	43.9484	29.75	29.1369	25.625	26.1827	37.5698	27.0217	32.4	20.1505	20	2.19742	30.6759	0.730081	7.98854	0.0193603	8	JTK cycler	F24 cycler	HC-cycler
Cf2	7.59076	7.87402	7.93651	6.33333	4.86697	4.25	5.46493	8.24022	9.46746	6.26667	5.93645	6.25483	2.22764	6.70684	0.70367	8.05274	0.0255507	8	JTK cycler	F24 cycler	HC-cycler
ptip	16.1716	17.7953	14.6825	12.9167	11.0318	8.625	17.6998	20.2514	31.7554	19.7333	15.8027	15.2124	3.68179	16.8065	0.579187	8.16502	0.0193603	8	JTK cycler	F24 cycler	HC-cycler
Drep-1	15.1815	17.0079	70.3373	23.1667	7.46269	6.25	28.956	101.955	81.1637	10.8	6.77258	1.85328	55.0134	30.9089	0.66007	8.39092	0.0193603	8	JTK cycler	F24 cycler	HC-cycler
CG18011	2.80528	5.82677	11.1111	5.5	4.02336	3.5	3.58891	9.07821	5.42406	3.73333	2.00669	4.6332	5.53704	5.10258	0.516091	8.44553	0.00976672	8	JTK cycler	F24 cycler	HC-cycler
CG14701	15.6766	17.0079	20.4365	17.4167	17.0019	14.125	27.7325	38.5475	37.574	27.8667	19.4816	18.2239	2.72903	22.5909	0.676196	8.82012	0.0193603	8	JTK cycler	F24 cycler	HC-cycler
La	40.264	46.1417	55.754	46	33.4199	27.625	64.1109	50.1397	89.645	51.4667	41.5552	37.9923	3.24507	48.6762	0.619478	9.04167	0.0467869	8	JTK cycler	F24 cycler	HC-cycler
kis	32.8383	74.4882	80.5556	63.9167	53.4718	51.375	86.7863	104.469	92.8994	91.2	57.2742	73.5907	3.18133	71.9055	0.586249	9.17075	0.0361688	8	JTK cycler	F24 cycler	HC-cycler
CG9007	16.1716	24.8819	21.8254	21.1667	16.2232	13.625	29.3638	29.8883	40.7298	34.4	23.495	23.4749	2.98934	24.6038	0.82057	9.4916	0.00199134	8	JTK cycler	F24 cycler	HC-cycler
cno	8.41584	11.0236	16.369	15.9167	7.78715	6	15.416	29.7486	23.6686	20.1333	9.86622	8.10811	4.9581	14.3711	0.801962	9.56742	0.00459837	8	JTK cycler	F24 cycler	HC-cycler
CLIP-190	14.8515	14.6457	16.8651	15.5833	9.40947	6	12.2349	14.2458	17.1598	17.4667	11.3712	10.9653	2.91111	13.3999	0.733842	9.69023	0.0361688	9	JTK cycler	F24 cycler	HC-cycler
Dak1	46.0396	48.6614	62.6984	49.5	47.7612	29.5	32.137	48.324	47.929	36.8	41.1371	29.2664	2.14233	43.3129	0.664489	9.96487	0.0361688	10	JTK cycler	F24 cycler	HC-cycler
Orc2	7.26073	11.3386	18.0556	11.5833	9.08501	4.875	9.05383	16.7598	21.1045	10.1333	13.2107	11.0425	4.32914	11.9586	0.660081	9.99465	0.0467869	10	JTK cycler	F24 cycler	HC-cycler
Aats-ile	8.25083	10.0787	22.4206	18.5833	8.43608	1.875	3.75204	12.5698	8.57988	6.93333	5.93645	4.86486	11.9577	9.35675	0.659	10.1997	0.0361688	10	JTK cycler	F24 cycler	HC-cycler
CG7985	2.64026	29.9213	42.0635	41.25	15.1201	12.25	11.9086	26.676	62.0316	17.4667	24.5819	8.33977	23.4945	24.5208	0.687783	10.8894	0.00636364	10	JTK cycler	F24 cycler	HC-cycler
enok	5.44554	7.55906	13.7897	10.5	9.1499	6.875	8.97227	11.3128	13.6095	9.2	9.28094	6.79537	2.53229	9.37417	0.650521	10.9353	0.0255507	10	JTK cycler	F24 cycler	HC-cycler
CG10713	5.28053	13.7008	17.2619	15.9167	13.4977	6.75	13.7847	16.3408	28.2051	16.1333	15.7191	13.2819	5.34135	14.656	0.69799	11.3975	0.00636364	10	JTK cycler	F24 cycler	HC-cycler
CG6767	50.33	67.5591	93.254	106.417	55.0941	31.25	34.9103	64.9441	68.6391	70.5333	58.4448	35.8301	3.40533	61.4338	0.803472	11.5418	0.00636364	12	JTK cycler	F24 cycler	HC-cycler
CG12290	17.1617	27.7165	61.6071	37.4167	17.2615	4.375	2.52855	9.9162	41.716	14.9333	36.4548	4.86486	24.3646	22.996	0.562046	11.7712	0.0467869	10	JTK cycler	F24 cycler	HC-cycler
CG33298	6.43564	6.92913	10.7143	8.16667	6.68397	3.125	8.31974	7.26257	23.8659	21.0667	15.6355	6.17761	7.63708	10.3652	0.727169	11.8994	0.00283309	10	JTK cycler	F24 cycler	HC-cycler
CG7857	0.990099	7.71654	19.9405	28.3333	6.35951	4.25	1.87602	1.11732	56.213	30.1333	5.60201	3.93822	56.7751	13.8725	0.718401	12.0357	0.0361688	10	JTK cycler	F24 cycler	HC-cycler
CG43897	6.27063	7.87402	22.0238	20.0833	15.5094	15.625	15.2529	19.5531	23.57	19.8667	13.8796	11.4286	3.7588	15.9114	0.544187	12.3097	0.0467869	10	JTK cycler	F24 cycler	HC-cycler
CG7556	0	6.29921	10.8135	12.8333	9.73394	6	3.09951	7.40223	8.87574	5.86667	4.8495	5.09653	12.8333	6.73918	0.623523	12.4889	0.0193603	10	JTK cycler	F24 cycler	HC-cycler
CG30499	2.64026	7.08661	26.1905	25.8333	19.2732	9.25	13.2137	32.8212	46.7456	32.9333	21.0702	22.7027	17.7049	21.6467	0.729897	12.5098	0.0255507	10	JTK cycler	F24 cycler	HC-cycler
lush	7.92079	8.50394	15.873	16.0833	14.6009	9.5	16.4763	18.9944	20.7101	23.8667	14.6321	13.5907	3.01317	15.0627	0.710854	12.7422	0.0255507	12	JTK cycler	F24 cycler	HC-cycler
CG7852	3.9604	17.1654	21.627	20	16.4179	10.5	10.0326	11.3128	19.1321	20	13.3779	15.8301	5.46081	14.9464	0.70294	12.7902	0.0193603	10	JTK cycler	F24 cycler	HC-cycler
CG14615	4.12541	4.40945	10.4167	10.75	5.32122	6.375	8.31974	11.0335	18.0473	16.6667	14.7157	9.42085	4.37467	9.9668	0.764464	12.8987	0.0361688	12	JTK cycler	F24 cycler	HC-cycler
CG9171	2.47525	8.0315	13.2937	11.1667	7.39779	6.25	4.15987	1.25698	17.2584	19.0667	8.44482	8.33977	15.1686	8.92845	0.702897	12.9724	0.0361688	10	JTK cycler	F24 cycler	HC-cycler
CG43658	8.58086	7.24409	29.5635	47.1667	15.5094	2.25	4.64927	2.7933	40.2367	20.5333	29.5987	1.9305	24.4323	17.5047	0.703657	13.068	0.0193603	12	JTK cycler	F24 cycler	HC-cycler
l(2)k14710	5.77558	10.8661	29.4643	28.8333	18.2998	16.25	19.5759	21.7877	33.2347	32.1333	21.7391	24.7104	5.75435	21.8892	0.640553	13.1001	0.0467869	10	JTK cycler	F24 cycler	HC-cycler
Tak1	6.10561	10.2362	14.9802	12.75	7.85204	9.875	6.19902	6.70391	16.3708	12.9333	15.301	10.4247	2.68127	10.811	0.585082	13.2071	0.0467869	10	JTK cycler	F24 cycler	HC-cycler
vri	6.43564	204.882	226.687	383.667	265.672	46.5	8.80914	79.1899	676.43	511.6	453.679	71.583	105.107	244.594	0.858616	13.2307	0.00199134	12	JTK cycler	F24 cycler	HC-cycler
Ir	0	2.99213	27.9762	45.3333	19.0136	6.125	2.12072	10.6145	83.5306	57.6	47.7425	7.10425	83.5306	25.8461	0.856621	13.2907	0.00199134	12	JTK cycler	F24 cycler	HC-cycler
CG13836	0	4.72441	6.05159	13.9167	4.73718	1.25	0	0	18.6391	14.6667	12.5418	1.85328	18.6391	6.53172	0.801815	13.3186	0.00459837	12	JTK cycler	F24 cycler	HC-cycler
CG10738	4.29043	1.25984	17.7579	15.9167	12.3297	7.375	6.68842	6.84358	15.4832	19.2	8.69565	4.78764	15.24	10.0523	0.756655	13.3816	0.0193603	12	JTK cycler	F24 cycler	HC-cycler
CG13054	38.6139	142.52	374.306	534.583	234.848	74.25	45.8401	92.3184	342.899	179.333	375.167	50.0386	13.8443	207.06	0.708731	13.436	0.00459837	12	JTK cycler	F24 cycler	HC-cycler
CG8177	14.8515	41.2598	174.504	158.167	111.486	68.75	43.4747	74.8603	93.0966	120.667	99.5819	53.7452	11.7499	87.8703	0.828879	13.5208	0.00459837	12	JTK cycler	F24 cycler	HC-cycler
Lar	21.1221	36.2205	53.0754	48.6667	46.8527	37.25	39.2333	39.3855	58.5799	58.6667	49.4983	43.0116	2.7775	44.2969	0.807623	13.5236	0.00976672	13	JTK cycler	F24 cycler	HC-cycler
CG8009	4.29043	8.50394	16.0714	14.5	12.9137	12.625	10.1142	19.1341	18.5404	18.2667	17.1405	15.7529	4.45971	13.9878	0.51132	13.5287	0.0361688	10	JTK cycler	F24 cycler	HC-cycler
gho	0	7.40157	23.8095	25.1667	18.8838	13.75	22.5122	20.6704	41.9132	46.9333	24.6656	23.9382	46.9333	22.4704	0.75902	13.6353	0.0131698	13	JTK cycler	F24 cycler	HC-cycler
CG5850	9.90099	23.622	34.623	34.1667	38.806	28.125	45.8401	61.8715	81.6568	63.8667	59.9498	57.4517	8.24734	44.99	0.572019	13.7484	0.0361688	10	JTK cycler	F24 cycler	HC-cycler
Pvr	7.59076	6.29921	10.5159	21	11.8754	6.625	6.52529	2.65363	27.0217	15.0667	16.7224	8.26255	10.1829	11.6799	0.606731	13.8274	0.0361688	14	JTK cycler	F24 cycler	HC-cycler
CG14086	0	2.67717	10.2183	29.9167	5.25633	4.75	0	0	15.286	23.4667	12.8763	2.85714	29.9167	8.94204	0.779834	13.9041	0.00114959	14	JTK cycler	F24 cycler	HC-cycler
CG14089	0	0.15748	4.7619	17.3333	3.6989	2.125	0	0	12.5247	15.3333	8.02676	3.4749	17.3333	5.61969	0.747479	13.9824	0.00283309	14	JTK cycler	F24 cycler	HC-cycler
CG5902	2.9703	4.72441	8.92857	8.58333	6.81376	7.375	2.85481	3.77095	11.5385	12.2667	8.27759	6.56371	4.29684	7.05563	0.744729	14.0364	0.0361688	13	JTK cycler	F24 cycler	HC-cycler
CG15912	3.30033	5.66929	8.13492	11.6667	8.56587	8.125	6.68842	7.12291	8.08679	11.0667	5.76923	7.49035	3.535	7.64054	0.552406	14.1956	0.0131698	14	JTK cycler	F24 cycler	HC-cycler
Dh31-R1	15.6766	24.252	48.0159	94.8333	60.5451	42.75	51.876	34.3575	149.803	181.733	85.0334	66.4865	11.5927	71.2802	0.797033	14.2282	0.00283309	14	JTK cycler	F24 cycler	HC-cycler
gt	0.825083	3.14961	5.95238	7.41667	3.24465	5.75	2.61011	2.7933	8.87574	13.4667	6.9398	6.79537	16.3216	5.65161	0.633861	14.2359	0.0255507	13	JTK cycler	F24 cycler	HC-cycler
CG32000	6.43564	6.45669	7.93651	11.75	8.30629	7.125	7.25938	6.84358	20.0197	14.6667	13.2107	14.0541	3.11076	10.3387	0.566026	14.2878	0.0361688	14	JTK cycler	F24 cycler	HC-cycler
CG33056	13.2013	22.2047	29.5635	61.5833	33.5496	29.25	26.6721	20.5307	49.3097	53.8667	40.6355	28.0309	4.66494	34.0332	0.702217	14.2936	0.0131698	14	JTK cycler	F24 cycler	HC-cycler
CG33275	2.31023	2.20472	20.8333	48.5	12.0052	3.375	4.323	0	8.1854	43.7333	15.8863	8.33977	48.5	14.1414	0.670434	14.298	0.00636364	14	JTK cycler	F24 cycler	HC-cycler
unc-13-4A	0	5.98425	12.1032	19	9.27969	4.75	1.95759	0.558659	10.9467	18.9333	8.61204	12.1236	19	8.68742	0.748514	14.383	0.0255507	12	JTK cycler	F24 cycler	HC-cycler
Git	2.64026	4.40945	37.004	35.4167	30.1103	17.125	9.86949	16.3408	34.714	31.6	37.7926	19.0734	14.314	23.008	0.835508	14.3994	0.0361688	14	JTK cycler	F24 cycler	HC-cycler
CG32313	3.79538	5.19685	16.4683	17.3333	17.7158	9	10.0326	13.2682	16.3708	21.3333	15.1338	13.8996	5.62087	13.2957	0.80153	14.4315	0.00459837	14	JTK cycler	F24 cycler	HC-cycler
S6kII	6.10561	1.88976	14.0873	23.1667	19.7274	13.25	7.25938	6.98324	48.2249	50.9333	16.9732	21.1583	26.9522	19.1466	0.700051	14.5545	0.0467869	14	JTK cycler	F24 cycler	HC-cycler
twin	0.825083	2.83465	12.996	13.5	10.902	6.875	8.8907	3.91061	17.7515	17.7333	12.0401	14.1313	21.5148	10.1992	0.701277	14.5701	0.0361688	13	JTK cycler	F24 cycler	HC-cycler
Pi3K92E	12.5413	10.3937	16.5675	14.25	18.7541	12.875	15.8238	14.9441	24.359	24.5333	22.9933	15.2896	2.3604	16.9437	0.661628	14.6091	0.0193603	14	JTK cycler	F24 cycler	HC-cycler
CG33276	0	0	6.64683	11.3333	5.12654	2.125	1.06036	0.139665	4.33925	16.8	10.2843	3.01158	16.8	5.07224	0.847974	14.6994	0.000779221	14	JTK cycler	F24 cycler	HC-cycler
synj	13.2013	18.2677	32.0437	31.5833	35.5613	25.625	33.1158	30.3073	48.0276	50.6667	50	31.7375	3.838	33.3448	0.82693	14.7839	0.0193603	14	JTK cycler	F24 cycler	HC-cycler
tim	64.5215	136.22	288.79	528.667	419.273	182	92.0881	31.9832	545.661	711.6	552.676	265.019	22.2492	318.208	0.949449	14.8152	0.00012506	14	JTK cycler	F24 cycler	HC-cycler
CG4239	4.9505	0	11.4087	10.5833	9.47437	6.75	4.5677	5.1676	9.76331	9.86667	9.11371	6.71815	11.4087	7.36367	0.673789	14.8338	0.0361688	13	JTK cycler	F24 cycler	HC-cycler
Tm1	1.9802	0.944882	6.54762	7.83333	5.12654	6	7.74878	9.63687	9.66469	12.4	11.7893	7.18147	13.1233	7.23781	0.546286	14.8818	0.0467869	13	JTK cycler	F24 cycler	HC-cycler
gp210	0	3.46457	7.14286	9.41667	10.318	4.25	2.36542	2.23464	8.28402	30.6667	14.4649	7.18147	30.6667	8.31576	0.778388	14.9576	0.00976672	14	JTK cycler	F24 cycler	HC-cycler
CG3860	1.81518	12.7559	35.8135	35.4167	29.5912	28.25	22.2675	19.8324	22.5838	28.1333	27.8428	21.4672	19.73	23.8141	0.540766	14.9879	0.0361688	14	JTK cycler	F24 cycler	HC-cycler
Eip63F-1	66.6667	124.409	135.317	305.917	197.274	200.25	186.215	127.235	433.037	395.6	365.217	237.761	6.49556	231.242	0.695208	14.9977	0.0361688	14	JTK cycler	F24 cycler	HC-cycler
CG5412	4.62046	8.97638	20.4365	24.5833	22.9072	19.875	24.1436	30.4469	40.0394	33.0667	39.1304	31.0425	8.66568	24.939	0.613572	15.1112	0.0193603	14	JTK cycler	F24 cycler	HC-cycler
Fkbp13	0.49505	4.56693	24.504	79.1667	55.0941	42.5	20.31	9.9162	80.572	104.267	44.9833	43.0888	210.619	42.4553	0.754745	15.1487	0.0131698	14	JTK cycler	F24 cycler	HC-cycler
NAAT1	6.10561	6.77165	13.4921	16.0833	17.3264	8.875	8.31974	9.77654	23.6686	32	29.5987	18.7645	5.24108	15.8985	0.968984	15.2083	0.000266955	14	JTK cycler	F24 cycler	HC-cycler
TH1	1.65017	0	10.0198	9.75	9.1499	8.25	7.09625	9.49721	12.3274	14.5333	14.9666	8.64865	14.9666	8.82411	0.692647	15.2654	0.0361688	14	JTK cycler	F24 cycler	HC-cycler
Sara	1.48515	4.56693	25.7937	80.9167	58.4036	42.5	22.2675	4.88827	77.0217	109.067	50.8361	50.5019	73.4382	44.0207	0.787888	15.4161	0.00636364	14	JTK cycler	F24 cycler	HC-cycler
CG11975	5.94059	5.66929	9.02778	12.5833	11.6158	9.75	10.1142	5.1676	19.428	23.4667	14.6321	14.5174	4.54112	11.8261	0.741493	15.418	0.0131698	14	JTK cycler	F24 cycler	HC-cycler
Vha36-1	75.5776	96.2205	242.857	298.833	275.86	267.25	263.295	227.095	364.596	347.733	305.518	282.085	4.82413	253.91	0.608621	15.4487	0.0193603	14	JTK cycler	F24 cycler	HC-cycler
Lim1	12.5413	18.5827	24.3056	63.75	48.6697	37.125	31.3214	9.35754	55.1282	83.2	42.8094	43.6293	8.89122	39.2017	0.739832	15.5923	0.0255507	14	JTK cycler	F24 cycler	HC-cycler
Pdp1	11.0561	20.7874	74.7024	186.75	139.39	52.875	22.186	26.8156	141.716	242.933	373.495	83.0116	33.7818	114.643	0.882965	15.633	0.000266955	14	JTK cycler	F24 cycler	HC-cycler
Mct1	6.76568	5.82677	8.13492	10.8333	11.4212	9.625	1.22349	1.67598	9.07298	12.8	10.4515	5.55985	10.4619	7.78255	0.710259	15.6631	0.0361688	14	JTK cycler	F24 cycler	HC-cycler
Sema-2a	3.63036	6.29921	13.5913	19.9167	16.2232	15	13.9478	11.3128	17.9487	19.0667	26.2542	11.583	7.23183	14.5645	0.754078	15.6945	0.0193603	16	JTK cycler	F24 cycler	HC-cycler
CG9005	5.11551	11.0236	34.4246	49.5	29.072	26.125	12.398	10.8939	10.6509	25.0667	24.4147	17.1429	9.67645	21.319	0.712094	15.699	0.0255507	14	JTK cycler	F24 cycler	HC-cycler
SK	10.5611	11.4961	33.9286	45.25	34.0688	20.875	6.19902	10.0559	14.497	13.4667	41.5552	18.1467	7.29954	21.675	0.60039	15.9138	0.0361688	14	JTK cycler	F24 cycler	HC-cycler
Ubpy	4.9505	12.9134	25.496	100.583	88.8384	61.5	10.3589	13.5475	33.1361	97.3333	68.6455	24.7104	20.3178	45.1678	0.862949	16.0135	0.00040885	14	JTK cycler	F24 cycler	HC-cycler
CG9376	3.13531	3.93701	14.1865	18.0833	13.952	13.875	14.3556	5.44693	17.7515	17.7333	20.0669	15.3668	6.40028	13.1575	0.674937	16.0148	0.00976672	14	JTK cycler	F24 cycler	HC-cycler
CG34261	8.41584	1.10236	14.4841	32.3333	46.1389	12.5	11.093	12.2905	17.1598	46	41.6388	13.0502	41.8545	21.3506	0.811945	16.0551	0.00199134	14	JTK cycler	F24 cycler	HC-cycler
kug	8.74587	13.7008	34.3254	42.1667	42.8942	41.375	15.3344	10.6145	29.0927	42.8	19.8161	35.5985	4.90451	28.0387	0.609584	16.1022	0.0361688	16	JTK cycler	F24 cycler	HC-cycler
CG33054	6.93069	8.18898	14.9802	29.25	44.1921	15.75	9.95106	12.7095	15.3846	39.8667	38.9632	13.2819	6.37629	20.7874	0.807511	16.1189	0.00199134	14	JTK cycler	F24 cycler	HC-cycler
Apf	4.78548	3.46457	5.75397	8.83333	6.48929	7.875	2.77325	0.418994	7.29783	10.4	7.19064	6.56371	24.8213	5.98717	0.659259	16.1422	0.0255507	14	JTK cycler	F24 cycler	HC-cycler
l(3)j2D3	5.94059	4.56693	8.33333	9.66667	10.7722	6.625	6.68842	2.7933	6.6075	12.2667	10.786	7.02703	4.39147	7.6728	0.806197	16.1936	0.00976672	16	JTK cycler	F24 cycler	HC-cycler
CG31324	9.07591	6.61417	20.5357	137.917	65.0227	30.875	7.74878	5.30726	15.8777	39.7333	105.435	15.1351	25.9864	38.2731	0.647378	16.229	0.000779221	16	JTK cycler	F24 cycler	HC-cycler
CG6073	0	2.20472	9.4246	14.5833	19.0136	5	2.36542	7.5419	6.6075	19.6	44.4816	11.3514	44.4816	11.8478	0.747409	16.2364	0.0255507	15	JTK cycler	F24 cycler	HC-cycler
st	3.63036	0.314961	42.8571	81.8333	53.8611	44.75	9.6248	0	36.0947	86.5333	162.793	46.9498	162.793	47.4368	0.827125	16.2898	0.000779221	16	JTK cycler	F24 cycler	HC-cycler
CG6439	16.0066	22.2047	40.377	62.5833	48.6697	45.875	24.9592	30.0279	27.4162	51.0667	40.2174	47.1042	3.90985	38.0423	0.695673	16.3673	0.0255507	14	JTK cycler	F24 cycler	HC-cycler
CG6154	0	2.20472	9.02778	30.0833	21.0253	19.25	3.18108	1.81564	7.79093	17.6	8.94649	13.1274	30.0833	11.1711	0.761695	16.3837	0.0467869	15	JTK cycler	F24 cycler	HC-cycler
CG1971	4.9505	9.29134	14.2857	11.5833	24.3348	15.375	6.85155	4.18994	17.357	23.3333	18.5619	18.0695	5.80792	14.0153	0.687912	16.4029	0.0361688	16	JTK cycler	F24 cycler	HC-cycler
mspo	3.13531	3.77953	16.4683	13	17.1317	12.25	4.5677	4.32961	6.41026	12.4	20.0669	10.7336	6.40028	10.3561	0.700039	16.4649	0.0131698	16	JTK cycler	F24 cycler	HC-cycler
park	7.59076	9.92126	18.5516	31.5	53.6665	17.5	3.34421	10.3352	15.5819	34	60.5351	12.5097	18.1015	22.9197	0.755794	16.4663	0.00283309	14	JTK cycler	F24 cycler	HC-cycler
mthl8	1.65017	5.51181	11.8056	11.1667	16.353	9	7.17781	3.07263	10.8481	12.1333	18.8963	12.6641	11.4512	10.0233	0.777284	16.4728	0.0255507	16	JTK cycler	F24 cycler	HC-cycler
CG30496	1.32013	1.5748	4.7619	3.83333	7.26801	5.625	1.79445	3.07263	7.49507	7.6	8.44482	7.56757	6.39695	5.02981	0.679141	16.5719	0.0467869	16	JTK cycler	F24 cycler	HC-cycler
MYPT-75D	0	0.472441	7.44048	6.41667	8.37119	4.75	5.79119	0	6.31164	8	11.5385	9.03475	11.5385	5.67723	0.725197	16.614	0.0193603	16	JTK cycler	F24 cycler	HC-cycler
CG6830	3.13531	5.51181	27.1825	27.0833	27.5795	28.75	15.0082	8.79888	19.5266	28	29.7659	27.1042	9.49375	20.6205	0.756161	16.6538	0.0361688	16	JTK cycler	F24 cycler	HC-cycler
CG15170	16.8317	20.4724	20.3373	27.9167	31.3433	22.125	26.509	21.0894	24.2604	29.4667	33.8629	24.1699	2.01185	24.8654	0.721042	16.7325	0.0467869	16	JTK cycler	F24 cycler	HC-cycler
CG31183	0	1.25984	6.84524	13.5	18.6243	11.375	0.652529	0.558659	2.5641	29.6	33.7793	11.0425	33.7793	10.8168	0.908271	16.8209	0.00114959	16	JTK cycler	F24 cycler	HC-cycler
tko	2.47525	4.25197	8.92857	6.58333	9.34458	9	3.58891	2.65363	5.02959	6.93333	8.27759	6.71815	3.77521	6.14874	0.686013	16.8434	0.0467869	16	JTK cycler	F24 cycler	HC-cycler
CG31191	37.9538	19.5276	29.0675	75.5833	86.2427	70	23.4095	7.96089	69.8225	112.667	66.0535	68.8031	14.1525	55.5909	0.760379	16.8542	0.0361688	16	JTK cycler	F24 cycler	HC-cycler
CG11257	19.967	31.0236	92.5595	77	106.684	80.625	61.5824	55.3073	62.7219	85.7333	101.421	93.2046	5.34302	72.3192	0.657674	16.8603	0.0255507	16	JTK cycler	F24 cycler	HC-cycler
CG12817	7.26073	14.4882	20.4365	28.9167	34.523	28.375	22.4307	13.9665	30.4734	34.4	39.7157	32.7413	5.46994	25.644	0.8413	16.8778	0.00012506	16	JTK cycler	F24 cycler	HC-cycler
Scox	2.31023	4.25197	11.9048	13.6667	16.0286	8.875	4.89396	6.14525	7.19921	5.86667	15.0502	12.5869	6.93807	9.06494	0.614947	16.918	0.0467869	16	JTK cycler	F24 cycler	HC-cycler
CG12420	10.066	8.66142	19.3452	23.75	30.9539	26.75	18.7602	14.2458	28.3037	37.2	36.7893	30.3475	4.29491	23.7644	0.880306	16.9325	0.00199134	16	JTK cycler	F24 cycler	HC-cycler
Fatp	2.64026	9.13386	21.627	24.1667	27.904	22.75	27.4062	20.9497	22.7811	34.5333	35.4515	36.2162	13.7169	23.7966	0.62888	16.9797	0.00976672	16	JTK cycler	F24 cycler	HC-cycler
CG17493	16.8317	15.4331	46.9246	71.9167	62.8812	56.5	51.2235	33.5196	61.5385	45.2	82.7759	64.3243	5.36354	50.7558	0.656986	16.9907	0.0193603	16	JTK cycler	F24 cycler	HC-cycler
CG34263	18.1518	20.315	32.2421	33.1667	36.9241	32.375	24.7145	16.2011	20.3156	35.3333	28.01	32.7413	2.27911	27.5409	0.699316	17.1303	0.0361688	16	JTK cycler	F24 cycler	HC-cycler
Hsc70-5	10.8911	16.8504	45.7341	45.3333	70.0844	50.875	50	37.4302	53.4517	55.2	75.8361	57.9923	6.96313	47.4732	0.642636	17.1394	0.0467869	17	JTK cycler	F24 cycler	HC-cycler
CG3876	7.75578	4.88189	9.92063	7.5	11.9403	8	6.44372	4.32961	6.70611	12.8	10.786	10.1931	2.95639	8.43809	0.653798	17.1484	0.0361688	16	JTK cycler	F24 cycler	HC-cycler
CG3271	7.26073	7.40157	19.4444	33.6667	25.9572	32.125	14.9266	10.6145	14.1026	18.1333	21.8227	16.2162	4.63682	18.4726	0.690729	17.157	0.0361688	16	JTK cycler	F24 cycler	HC-cycler
Tango11	12.0462	14.9606	42.8571	41.6667	51.1356	43	35.6444	30.4469	35.0099	36.4	46.5719	46.1004	4.24496	36.32	0.548414	17.2144	0.0131698	18	JTK cycler	F24 cycler	HC-cycler
CG32850	1.65017	7.24409	38.1944	42.4167	49.3186	47.75	44.9429	24.8603	44.9704	48.9333	54.6823	57.6062	34.9093	38.5475	0.593857	17.2224	0.0193603	18	JTK cycler	F24 cycler	HC-cycler
Mdr50	3.13531	8.66142	47.8175	49.4167	70.928	50.75	54.8124	38.2682	54.0434	49.2	79.3478	65.0193	25.3078	47.6167	0.573209	17.2605	0.0131698	18	JTK cycler	F24 cycler	HC-cycler
CG34317	18.4818	27.7165	23.6111	30.8333	42.8942	30.5	21.044	10.0559	18.8363	30.1333	33.0268	21.6216	4.26559	25.7296	0.734234	17.2842	0.00636364	16	JTK cycler	F24 cycler	HC-cycler
CG7950	18.4818	27.7165	23.6111	30.8333	42.8942	30.5	21.044	10.0559	18.8363	30.1333	33.0268	21.6216	4.26559	25.7296	0.734234	17.2842	0.00636364	16	JTK cycler	F24 cycler	HC-cycler
CG17266	5.28053	2.83465	13.2937	19.8333	17.6509	17.125	16.5579	14.3855	17.0611	13.4667	25.1672	20.0772	8.87844	15.2278	0.580596	17.4031	0.0361688	16	JTK cycler	F24 cycler	HC-cycler
Sodh-2	2.14521	12.9134	11.0119	16.1667	23.1019	20.125	13.4584	0.837989	14.9901	22.4	19.7324	20.3089	27.5682	14.766	0.660902	17.4161	0.0193603	16	JTK cycler	F24 cycler	HC-cycler
CG11576	8.25083	8.66142	15.2778	14.4167	27.5795	13.125	2.20228	3.91061	6.70611	9.6	12.1237	14.5946	12.5231	11.3707	0.664906	17.522	0.0361688	16	JTK cycler	F24 cycler	HC-cycler
Tctp	228.218	241.102	420.833	638.25	665.282	653.625	567.455	415.503	547.633	677.733	790.97	671.042	3.46586	543.137	0.818882	17.5283	0.00636364	17	JTK cycler	F24 cycler	HC-cycler
CG9850	0.990099	2.67717	13.9881	18.5833	23.621	22.75	22.5122	14.1061	21.9921	25.6	25.5853	28.417	28.7012	18.4019	0.580245	17.5809	0.0361688	18	JTK cycler	F24 cycler	HC-cycler
skap	47.6898	42.0472	82.8373	86.75	93.7054	76.25	57.3409	47.7654	49.0138	51.2	69.4816	67.027	2.22857	64.259	0.584098	17.5905	0.0467869	17	JTK cycler	F24 cycler	HC-cycler
fas	21.7822	21.7323	36.5079	36.1667	65.7365	44.375	25.0408	8.93855	42.0118	31.6	62.7926	41.5444	7.35427	36.5191	0.702181	17.6013	0.0467869	17	JTK cycler	F24 cycler	HC-cycler
CG6800	1.9802	3.62205	6.64683	10.4167	15.0552	12	4.5677	3.63128	8.77712	10.2667	12.3746	13.8996	7.60286	8.60316	0.813201	17.6367	0.0193603	17	JTK cycler	F24 cycler	HC-cycler
CG1041	3.9604	2.99213	6.44841	8.33333	9.66905	9.5	5.46493	6.84358	10.355	8.66667	13.4615	12.8185	4.49899	8.20947	0.739283	17.6445	0.0255507	17	JTK cycler	F24 cycler	HC-cycler
mRpS18A	4.78548	3.62205	12.6984	12.8333	13.303	13.25	3.83361	2.93296	3.25444	9.73333	17.3077	16.2162	5.9011	9.48088	0.656653	17.7883	0.0131698	18	JTK cycler	F24 cycler	HC-cycler
CG5220	1.32013	8.34646	10.119	16.25	20.5062	15.375	22.8385	12.4302	18.8363	22.1333	23.9967	29.8842	22.6373	16.8363	0.564	17.8423	0.0361688	18	JTK cycler	F24 cycler	HC-cycler
CG42365	13.5314	16.063	36.7063	34.1667	68.9163	59.25	27.4878	23.324	39.3491	36.1333	50.1672	44.6332	5.09308	37.4774	0.617467	17.9259	0.0467869	18	JTK cycler	F24 cycler	HC-cycler
mRpL54	6.93069	7.08661	11.2103	10.8333	15.8339	10.25	7.09625	4.05028	5.12821	8	13.2943	10.0386	3.90933	9.14604	0.744509	17.9878	0.0255507	18	JTK cycler	F24 cycler	HC-cycler
CG10219	44.2244	30.5512	104.762	72.5833	109.929	71.125	45.2692	37.4302	24.5562	50.4	71.9064	71.3514	4.47661	61.174	0.519182	18.0332	0.0467869	17	JTK cycler	F24 cycler	HC-cycler
CG3995	1.48515	4.40945	10.8135	14.6667	17.0668	17.375	21.044	14.5251	18.3432	22.4	22.6589	33.7452	22.7218	16.5444	0.571862	18.0652	0.0467869	18	JTK cycler	F24 cycler	HC-cycler
CG11597	3.79538	1.41732	3.57143	7.5	9.02012	10.375	3.58891	0.27933	4.14201	6.93333	8.44482	5.40541	37.1425	5.37275	0.893349	18.0697	0.00459837	17	JTK cycler	F24 cycler	HC-cycler
CG11665	13.2013	11.4961	23.8095	28.0833	31.0188	27.5	30.832	12.1508	20.9073	25.7333	34.699	29.5753	3.01834	24.0839	0.708809	18.0729	0.0255507	16.6667	JTK cycler	F24 cycler	HC-cycler
MESR3	0	0.629921	4.56349	4.41667	12.9137	7.25	5.46493	0	3.84615	12.2667	13.2107	13.8224	13.8224	6.53205	0.777332	18.1135	0.0255507	18	JTK cycler	F24 cycler	HC-cycler
CG9865	11.0561	17.1654	32.6389	32.75	59.6366	46.75	25.7749	16.3408	28.501	28.8	43.4783	42.0849	5.394	32.0814	0.691566	18.2092	0.0131698	18	JTK cycler	F24 cycler	HC-cycler
CG42346	1.9802	1.88976	8.82937	12.5833	11.4212	16.125	13.9478	1.53631	2.76134	17.2	27.4247	17.4517	17.851	11.0959	0.752842	18.2895	0.00976672	18	JTK cycler	F24 cycler	HC-cycler
CG2604	12.3762	8.97638	9.82143	13.5833	14.6658	11.125	7.91191	0.418994	7.39645	9.2	10.3679	10.1158	35.0024	9.66327	0.581816	18.2936	0.00114959	17	JTK cycler	F24 cycler	HC-cycler
P5cr	20.132	18.8976	26.5873	26.5	42.6995	36.625	23.1648	9.9162	28.2051	21.3333	34.1137	27.7992	4.30604	26.3312	0.635379	18.2957	0.0467869	18	JTK cycler	F24 cycler	HC-cycler
CG31075	11.3861	13.8583	29.3651	32.8333	79.5587	73.375	31.4029	29.4693	39.1519	45.2	64.214	46.7181	6.98733	41.3777	0.661943	18.3166	0.0467869	18	JTK cycler	F24 cycler	HC-cycler
PrBP	1.48515	7.71654	11.9048	11	19.1434	18.875	20.1468	0.27933	17.4556	17.0667	23.2441	22.3938	83.214	14.2259	0.537901	18.3403	0.0255507	18	JTK cycler	F24 cycler	HC-cycler
CG14253	3.46535	5.82677	20.2381	23.4167	59.5717	59	23.4095	22.905	29.6844	33.7333	51.087	37.2973	17.1907	30.8029	0.645379	18.4079	0.0467869	18	JTK cycler	F24 cycler	HC-cycler
Tim8	6.43564	27.4016	35.5159	31.75	89.2278	61.75	37.4388	4.7486	33.0375	41.3333	59.3645	51.9691	18.7903	39.9977	0.655741	18.4148	0.0255507	18	JTK cycler	F24 cycler	HC-cycler
CG14550	12.5413	14.6457	15.7738	20.25	29.5263	20.25	8.15661	6.98324	8.87574	7.46667	13.8796	12.0463	4.22816	14.1996	0.677459	18.4285	0.0193603	18	JTK cycler	F24 cycler	HC-cycler
Adk3	16.3366	5.82677	9.52381	21	22.9721	22.875	10.1142	8.93855	8.28402	16.1333	12.8763	12.278	3.94251	13.9299	0.727764	18.491	0.0361688	18	JTK cycler	F24 cycler	HC-cycler
sni	12.3762	7.71654	11.5079	13.3333	14.4062	15.625	10.1958	3.07263	13.0178	13.0667	16.5552	16.834	5.47869	12.3089	0.68185	18.5341	0.0131698	18	JTK cycler	F24 cycler	HC-cycler
Mcm6	23.5974	19.0551	34.9206	38.0833	49.1239	47.625	29.3638	10.0559	22.7811	29.0667	42.0569	43.2432	4.8851	32.4144	0.827512	18.7775	0.00976672	18	JTK cycler	F24 cycler	HC-cycler
CG8931	4.9505	0.15748	8.63095	9.83333	12.5892	13.75	11.0114	0.698324	5.02959	10.5333	20.8194	17.6834	132.203	9.64058	0.827688	18.8347	0.00459837	18	JTK cycler	F24 cycler	HC-cycler
Gs1	22.4422	31.811	50.3968	66.8333	97.4692	103.625	70.1468	60.6145	60.7495	81.0667	105.1	113.9	5.07523	72.0129	0.719082	18.8356	0.0467869	18	JTK cycler	F24 cycler	HC-cycler
drl	7.59076	6.14173	12.7976	16.75	38.2868	25.875	13.1321	6.70391	9.36884	16.5333	18.6455	23.3205	6.23388	16.2622	0.765016	18.8944	0.00976672	18	JTK cycler	F24 cycler	HC-cycler
CG14543	15.8416	4.88189	11.6071	13.3333	21.5445	14.75	9.05383	4.32961	8.87574	7.33333	13.1271	9.34363	4.97607	11.1685	0.629958	18.9837	0.0131698	18	JTK cycler	F24 cycler	HC-cycler
fbl6	13.6964	6.45669	26.4881	20.25	37.1188	28.5	23.9804	9.35754	14.497	22.6667	39.6321	45.8687	7.10406	24.0427	0.722411	18.9894	0.00976672	18	JTK cycler	F24 cycler	HC-cycler
AlCR2	18.1518	8.34646	3.37302	31.0833	32.3167	45	8.31974	2.23464	5.6213	10.2667	56.6054	20.5405	25.3309	20.155	0.673645	19.2309	0.0361688	18	JTK cycler	F24 cycler	HC-cycler
CG4908	3.30033	2.04724	5.35714	6.91667	15.9637	7.375	5.38336	2.09497	1.08481	3.06667	7.85953	6.10039	14.7156	5.54581	0.680094	19.351	0.00636364	18	JTK cycler	F24 cycler	HC-cycler
CG13220	19.802	7.24409	23.8095	20.9167	39.1304	31	23.0832	7.68156	13.4122	20.1333	36.6221	45.1737	6.23594	24.0007	0.78604	19.5362	0.0193603	18	JTK cycler	F24 cycler	HC-cycler
CG32576	88.4488	62.5197	110.119	83.0833	148.929	115.875	79.9347	64.6648	55.2268	71.2	128.679	121.931	2.69668	94.2176	0.685187	19.5797	0.0467869	18	JTK cycler	F24 cycler	HC-cycler
CG4825	8.74587	4.88189	11.3095	11.3333	13.4328	12.125	11.3377	8.79888	4.33925	8	11.9565	11.583	3.09566	9.82032	0.546977	19.9141	0.0467869	18	JTK cycler	F24 cycler	HC-cycler
Cda9	4.78548	4.40945	2.87698	5.41667	8.89033	8.125	6.03589	0.139665	1.57791	5.33333	6.68896	6.71815	63.6548	5.08315	0.817082	19.9562	0.00459837	18	JTK cycler	F24 cycler	HC-cycler
MAGE	4.9505	5.66929	5.85317	7.16667	9.47437	12.875	7.50408	4.05028	5.81854	8.26667	7.69231	12.278	3.17879	7.63324	0.655441	20.0144	0.0467869	18	JTK cycler	F24 cycler	HC-cycler
CG3192	73.1023	40.1575	51.4881	56.5	75.3407	65.375	43.4747	13.4078	32.2485	35.3333	58.4448	58.1467	5.61916	50.2516	0.690976	20.1291	0.00283309	18	JTK cycler	F24 cycler	HC-cycler
Idh	46.8647	43.622	42.8571	51.6667	87.5406	139.125	65.0897	51.1173	60.355	62.6667	97.5753	113.514	3.24625	71.8328	0.64379	20.4759	0.0255507	20	JTK cycler	F24 cycler	HC-cycler
CG16758	8.58086	3.77953	6.44841	6.25	16.9371	12.25	6.44372	6.14525	1.18343	5.33333	9.86622	16.139	14.3118	8.27973	0.736455	20.6472	0.00976672	20	JTK cycler	F24 cycler	HC-cycler
CG9422	11.3861	10.3937	6.25	10.9167	17.0668	25.75	13.9478	0.837989	7.29783	7.2	8.02676	14.6718	30.7283	11.1455	0.612779	21.524	0.0467869	20	JTK cycler	F24 cycler	HC-cycler
CG32369	5.61056	8.50394	4.96032	6.5	11.2265	22.375	7.09625	6.42458	3.64892	0.266667	14.7993	15.1351	83.9062	8.87893	0.594363	21.5827	0.0467869	21	JTK cycler	F24 cycler	HC-cycler
CG9883	42.5743	19.2126	35.4167	21.0833	47.1772	35.5	31.1582	25	14.6943	19.2	36.4548	30.7336	3.21058	29.8504	0.518236	21.6835	0.00636364	18	JTK cycler	F24 cycler	HC-cycler
CG17777	1091.91	288.819	85.8135	186.833	477.158	827.75	1027.49	134.078	126.43	183.6	452.592	699.305	12.7243	465.148	0.821102	23.5802	0.00012506	0	JTK cycler	F24 cycler	HC-cycler
nrv1	61.8812	48.6614	18.0556	20.3333	48.0208	147.375	165.008	127.095	75.8383	17.0667	130.769	172.432	10.1035	86.0447	0.629566	23.7167	0.0255507	2	JTK cycler	F24 cycler	HC-cycler
CG6523	23.2673	24.4094	13.1944	12.3333	22.5827	21	14.9266	13.2682	7.39645	9.06667	16.2207	12.5869	3.30016	15.8544	0.56832	23.9316	0.00976672	2	JTK cycler	F24 cycler	HC-cycler
Tsp42Ej	138.449	136.693	89.6825	58.5833	129.202	107.5	127.488	56.4246	79.9803	52.5333	92.9766	143.938	2.73994	101.121	0.526587	0.164762	0.177612	0	FALSE	F24 cycler	LC-cycler
RpL30	413.201	327.244	275.099	301.75	315.12	447.75	348.613	442.039	211.045	244.267	387.207	336.68	2.12158	337.501	0.537075	0.223947	0.177612	6	FALSE	F24 cycler	LC-cycler
CG11858	25.9076	16.378	10.2183	5.66667	10.4478	10.75	12.0718	6.84358	3.35306	5.33333	13.5452	9.88417	7.72656	10.8666	0.470926	0.30184	0.0361688	0	JTK cycler	FALSE	LC-cycler
CG33511	30.198	17.6378	10.3175	11.5	16.0286	16.625	15.9054	8.93855	11.8343	9.2	12.4582	16.6023	3.3784	14.7705	0.508695	0.303616	0.628076	0	FALSE	F24 cycler	LC-cycler
Ef2b	619.307	539.528	415.179	388.167	543.089	496.875	308.075	353.352	241.42	244.533	359.03	322.703	2.56527	402.605	0.506523	0.360035	0.0642039	2	FALSE	F24 cycler	LC-cycler
trsn	32.3432	37.9528	23.9087	24.6667	36.2751	36.375	28.3034	33.2402	21.9921	16.9333	30.8528	29.112	2.2413	29.3296	0.490507	0.471749	0.00040885	4	JTK cycler	FALSE	LC-cycler
dwg	22.9373	15.9055	8.73016	9.16667	14.4711	9.875	8.48287	7.96089	5.52268	5.73333	10.5351	6.79537	4.15329	10.5097	0.279134	0.691111	0.0361688	2	JTK cycler	FALSE	LC-cycler
Hs3st-B	48.8449	36.378	24.7024	14.8333	40.0389	45.875	73.3279	32.2626	57.9882	39.0667	36.1204	52.0463	4.94345	41.7904	0.505247	0.797032	0.51062	0	FALSE	F24 cycler	LC-cycler
mir-2280	5.44554	3.46457	2.38095	1.41667	3.6989	4.75	8.15661	12.5698	3.0572	2.53333	8.77926	8.64865	8.87282	5.40846	0.663753	0.864457	0.177612	1	FALSE	F24 cycler	LC-cycler
Dgp-1	16.9967	11.9685	14.5833	13.0833	12.5892	19.625	20.7993	14.2458	7.49507	5.46667	10.2843	14.9035	3.80476	13.5034	0.565715	0.895652	0.177612	0	FALSE	F24 cycler	LC-cycler
CG8237	18.1518	15.1181	6.44841	5.83333	12.4594	8	14.845	12.4302	5.42406	7.2	13.8796	11.4286	3.34653	10.9349	0.506085	1.02437	0.081621	2	FALSE	F24 cycler	LC-cycler
NKAIN	31.8482	40.1575	17.8571	18.4167	29.6561	32.75	26.8352	23.324	13.1164	18	20.4013	17.529	3.06163	24.1576	0.528325	1.51417	0.425144	1	FALSE	F24 cycler	LC-cycler
CG11191	302.145	232.126	75.8929	45.0833	129.072	119.625	196.33	49.7207	100.986	40.1333	88.2107	136.371	7.52854	126.308	0.618079	1.68433	0.081621	1	FALSE	F24 cycler	LC-cycler
CG6329	176.073	142.677	102.579	95.6667	123.686	126.625	229.282	219.693	204.043	106	223.244	213.514	2.39668	163.59	0.528868	1.74995	0.081621	1	FALSE	F24 cycler	LC-cycler
nst	13.2013	4.40945	5.35714	3.5	5.84036	5.5	7.66721	10.8939	3.94477	2.93333	5.93645	8.33977	4.50045	6.46031	0.523038	1.85581	0.108944	0	FALSE	F24 cycler	LC-cycler
CG31673	10.231	14.4882	7.04365	3.91667	9.27969	11.25	6.85155	13.9665	1.38067	2.4	13.1271	3.861	10.4936	8.14967	0.209721	1.86666	0.0467869	4	JTK cycler	FALSE	LC-cycler
CG31664	16.3366	7.71654	6.34921	3.33333	10.8371	10.875	15.3344	25.838	12.9191	6	12.6254	15.5212	7.7514	11.9738	0.54779	1.87399	0.177612	1	FALSE	F24 cycler	LC-cycler
Nhe2	14.3564	17.6378	9.02778	5.16667	15.1849	15.625	30.1794	42.3184	3.84615	2.93333	12.6254	15.3668	14.4267	15.3557	0.466624	2.33619	0.0255507	4	JTK cycler	FALSE	LC-cycler
CG5569	25.4125	20	10.4167	8.41667	14.6009	8.625	11.9086	5.02793	6.90335	4.4	3.59532	9.11197	7.06823	10.7016	0.541742	2.47061	0.081621	2	FALSE	F24 cycler	LC-cycler
syd	23.1023	9.92126	9.52381	14.0833	9.34458	13	24.9592	22.6257	16.1736	7.46667	13.7124	16.9884	3.34275	15.0751	0.521867	2.47658	0.136267	2	FALSE	F24 cycler	LC-cycler
CG7357	35.3135	23.937	11.8056	10.75	10.902	9.5	7.50408	6.98324	4.93097	2.93333	5.35117	7.87645	12.0387	11.4823	0.533077	2.51216	0.628076	1	FALSE	F24 cycler	LC-cycler
CSN3	16.6667	14.9606	9.52381	6.91667	12.135	13.375	10.1142	9.9162	11.0454	3.73333	4.76589	12.2008	4.46429	10.4461	0.647953	2.55743	0.108944	2	FALSE	F24 cycler	LC-cycler
hts	76.7327	58.7402	29.3651	35.3333	47.5016	34.25	44.2088	53.6313	33.7278	19.4667	38.6288	40.0772	3.94175	42.6386	0.545797	2.61355	0.0642039	2	FALSE	F24 cycler	LC-cycler
Alas	58.5809	36.378	36.5079	16.9167	24.3348	24.75	19.4127	15.7821	12.9191	11.2	10.2843	21.1583	5.69615	24.0187	0.575451	2.63581	0.108944	2	FALSE	F24 cycler	LC-cycler
CG43117	1838.45	1213.07	471.726	659.5	715.574	953	1202.04	1457.26	919.329	699.6	1001.09	974.826	3.89728	1008.79	0.561769	2.65108	0.279312	1	FALSE	F24 cycler	LC-cycler
wun	20.462	11.1811	4.46429	6.25	6.61908	7.75	5.95432	2.51397	3.45168	1.33333	1.67224	2.62548	15.3465	6.18979	0.595797	2.67391	0.081621	2	FALSE	F24 cycler	LC-cycler
ATPsyn-gamma	177.558	162.835	65.7738	34.5833	72.4854	53	42.0881	56.1453	25.641	26.4	41.0535	53.5135	6.92475	67.5897	0.511384	2.68555	0.902734	1	FALSE	F24 cycler	LC-cycler
Map205	6.93069	5.66929	4.06746	5.25	4.41272	6.5	11.2561	11.5922	9.56607	3.2	8.19398	7.41313	3.62256	7.0043	0.555729	2.80151	0.177612	2	FALSE	F24 cycler	LC-cycler
Trl	44.3894	60.6299	13.3929	8.91667	7.20311	12.375	4.8124	9.07821	0.197239	1.06667	5.18395	7.56757	307.394	14.5678	0.502449	2.81829	0.136267	4	FALSE	F24 cycler	LC-cycler
cry	853.96	479.685	211.111	234.5	243.024	521.5	384.747	275	393.984	114.8	188.378	270.502	7.43868	347.599	0.541108	2.86292	0.279312	1	FALSE	F24 cycler	LC-cycler
aop	14.3564	9.13386	3.37302	5.41667	6.35951	8.625	8.646	14.8045	4.33925	3.6	5.10033	5.09653	4.38909	7.40426	0.573928	2.87882	0.628076	1	FALSE	F24 cycler	LC-cycler
Top1	20.9571	17.4803	1.98413	3.66667	3.76379	3.125	9.05383	4.88827	4.63511	2.66667	5.10033	4.94208	10.5624	6.85527	0.546808	2.93094	0.51062	1	FALSE	F24 cycler	LC-cycler
hpo	40.9241	23.622	13.3929	12.75	16.5477	14.75	23.3279	19.6927	12.3274	12	11.2876	13.5907	3.62557	17.8511	0.59966	2.97211	0.081621	2	FALSE	F24 cycler	LC-cycler
slim	49.0099	43.3071	33.631	24.0833	33.1603	45.875	39.1517	44.9721	26.43	25.6	28.4281	24.0154	2.04077	34.8053	0.662773	3.02292	0.177612	2	FALSE	F24 cycler	LC-cycler
Spn4	59.4059	44.7244	14.881	17.5833	36.7943	29.875	42.8222	38.1285	29.8817	19.7333	21.8227	20.4633	3.99208	31.343	0.590285	3.02557	0.081621	2	FALSE	F24 cycler	LC-cycler
CG42708	18.6469	13.8583	3.96825	1.58333	5.64568	4.25	3.50734	6.84358	1.77515	1.06667	1.92308	4.94208	17.4814	5.66752	0.666383	3.05118	0.108944	1	FALSE	F24 cycler	LC-cycler
betaTub56D	1486.47	1376.54	298.909	236.417	530.629	339.625	497.961	620.112	218.54	290.933	384.95	411.429	6.8018	557.709	0.549942	3.07984	0.425144	1	FALSE	F24 cycler	LC-cycler
CG6422	11.2211	8.66142	4.26587	5.75	4.41272	9.125	6.44372	11.1732	6.90335	5.46667	4.43144	7.79923	2.63044	7.13781	0.589702	3.13763	0.425144	4	FALSE	F24 cycler	LC-cycler
CG8993	38.2838	58.4252	40.4762	30.75	44.0623	35	24.4698	35.1955	21.3018	19.0667	27.3411	32.8958	3.06426	33.939	0.239965	3.17706	0.0131698	4	JTK cycler	FALSE	LC-cycler
Dgk	13.6964	6.61417	2.28175	3.91667	3.89358	3.75	6.60685	8.37989	4.43787	0.4	3.59532	4.09266	34.2409	5.13876	0.618683	3.20167	0.279312	2	FALSE	F24 cycler	LC-cycler
Acn	43.0693	25.1969	16.5675	6.66667	8.82544	5.375	7.58564	13.9665	3.5503	1.33333	7.10702	9.34363	32.302	12.3823	0.550824	3.26385	0.177612	2	FALSE	F24 cycler	LC-cycler
CG13926	28.7129	22.8346	6.84524	6	6.03504	6.75	10.4405	14.5251	6.1144	6.13333	7.10702	11.4286	4.78548	11.0772	0.608789	3.28443	0.279312	2	FALSE	F24 cycler	LC-cycler
btz	23.2673	10.5512	6.94444	4.08333	5.5159	5.625	7.09625	10.8939	1.67653	1.86667	4.26421	3.4749	13.8783	7.10497	0.580862	3.28728	0.0642039	2	FALSE	F24 cycler	LC-cycler
CG12264	30.5281	37.4803	24.7024	30.4167	28.7476	35.375	28.4666	32.4022	28.4024	16	21.5719	27.1042	2.34252	28.4331	0.480975	3.29264	0.0255507	4	JTK cycler	FALSE	LC-cycler
SmD3	22.6073	27.2441	16.0714	10.1667	12.8488	16.625	5.46493	10.3352	5.12821	4.93333	7.02341	8.88031	5.52245	12.2774	0.472873	3.31512	0.0131698	4	JTK cycler	FALSE	LC-cycler
CG3967	33.6634	22.6772	13.3929	12.9167	15.0552	14.125	15.2529	19.9721	11.4398	9.2	12.3746	12.3552	3.65906	16.0354	0.582035	3.35916	0.177612	2	FALSE	F24 cycler	LC-cycler
CG8128	96.0396	84.5669	24.8016	28.9167	37.8975	45.875	87.1941	151.117	25.8383	13.4667	63.5452	33.1274	11.2216	57.6988	0.582752	3.36298	0.279312	1	FALSE	F24 cycler	LC-cycler
Rbp	102.805	102.047	27.4802	21.5833	31.7326	17.375	21.044	16.8994	8.77712	11.6	13.9632	12.7413	11.7129	32.3374	0.503615	3.369	0.339668	2	FALSE	F24 cycler	LC-cycler
CG43066	41.4191	20.7874	9.3254	17.4167	6.48929	8.875	31.8108	25.1397	11.9329	7.06667	13.5452	11.4286	6.38269	17.1031	0.562404	3.37177	0.51062	2	FALSE	F24 cycler	LC-cycler
CG10306	59.736	51.6535	16.8651	13.6667	19.2083	17.375	14.845	26.676	10.5523	10.1333	16.0535	16.7568	5.895	22.7935	0.530562	3.43366	0.425144	2	FALSE	F24 cycler	LC-cycler
Nelf-A	21.2871	11.9685	9.02778	12.5833	9.1499	8.125	10.1142	9.63687	5.81854	13.8667	7.44147	8.18533	3.6585	10.6004	0.0479335	3.46843	0.0361688	2	JTK cycler	FALSE	LC-cycler
Rca1	18.4818	15.9055	7.8373	11.5	4.73718	7.125	5.79119	7.40223	3.35306	1.33333	5.18395	4.78764	13.8614	7.78652	0.544746	3.5496	0.279312	2	FALSE	F24 cycler	LC-cycler
Tsp42Ee	143.399	114.016	61.6071	66.75	67.878	84.5	127.896	234.637	101.085	47.7333	133.863	86.4865	4.91558	105.821	0.511415	3.5685	0.628076	4	FALSE	F24 cycler	LC-cycler
CG11537	28.7129	33.5433	22.8175	19.4167	23.621	21.875	14.7635	10.8939	9.36884	6.8	9.36455	8.41699	4.93284	17.4662	0.613435	3.5809	0.108944	2	FALSE	F24 cycler	LC-cycler
Hip14	37.4587	23.4646	10.8135	9.16667	16.0286	10.375	30.0979	43.9944	16.7653	19.3333	18.8127	19.6139	4.79939	21.327	0.539163	3.58427	0.628076	1	FALSE	F24 cycler	LC-cycler
ref(2)P	118.317	94.9606	59.0278	46.8333	65.6716	70.75	125.693	234.078	100.592	81.3333	129.515	97.0656	4.99811	101.986	0.510569	3.60501	0.108944	4	FALSE	F24 cycler	LC-cycler
Pli	65.3465	54.8031	24.6032	12.3333	20.5711	22	35.6444	39.1061	21.2032	17.6	24.4147	23.0888	5.29837	30.0595	0.685077	3.60556	0.108944	2	FALSE	F24 cycler	LC-cycler
RpII140	15.5116	31.1811	15.377	9	15.1201	15.375	8.23817	15.6425	6.01578	6.66667	13.7124	9.80695	5.18322	13.4706	0.18216	3.63944	0.0467869	4	JTK cycler	FALSE	LC-cycler
Prp38	59.2409	62.5197	12.004	8.75	12.1999	9.125	11.0114	15.7821	2.46548	3.86667	8.11037	6.56371	25.358	17.6366	0.602009	3.6581	0.745532	4	FALSE	F24 cycler	LC-cycler
porin	713.201	599.213	290.179	179.917	299.221	215.625	302.855	377.514	191.716	118.667	211.204	221.236	6.01012	310.046	0.704447	3.66244	0.108944	2	FALSE	F24 cycler	LC-cycler
nmo	79.2079	60.9449	33.631	28	38.0273	32	51.3866	97.067	29.0927	14	47.9933	32.3552	6.93336	45.3088	0.524768	3.68343	0.628076	1	FALSE	F24 cycler	LC-cycler
SCAR	84.9835	75.748	31.9444	30	34.4581	39.875	36.7863	45.8101	34.1223	20.1333	37.5418	27.027	4.22103	41.5358	0.529679	3.70987	0.279312	2	FALSE	F24 cycler	LC-cycler
CG5938	227.723	167.087	71.3294	59.0833	52.4335	48.375	61.0114	55.7263	28.501	36.4	30.0167	35.9846	7.99	72.8059	0.573514	3.72037	0.51062	2	FALSE	F24 cycler	LC-cycler
CG7168	33.0033	17.0079	9.3254	5.5	6.09994	4.5	8.23817	10.1955	2.76134	3.73333	4.8495	3.4749	11.9519	9.05744	0.535658	3.72313	0.628076	2	FALSE	F24 cycler	LC-cycler
CG14696	67.1617	43.7795	15.1786	18.5	23.8806	30.25	56.2806	119.274	39.5464	18.2667	33.5284	26.4093	7.85803	41.0046	0.579516	3.72556	0.177612	2	FALSE	F24 cycler	LC-cycler
lark	71.7822	64.8819	35.5159	26.5	39.4549	28	34.9103	50.419	20.1183	22.9333	33.9465	25.4826	3.568	37.8287	0.500016	3.72884	0.628076	1	FALSE	F24 cycler	LC-cycler
CG17273	98.3498	48.8189	32.6389	27	36.0805	35.5	66.0685	107.682	37.7712	22.8	36.5385	28.9575	4.72288	48.1838	0.576354	3.7341	0.108944	2	FALSE	F24 cycler	LC-cycler
CG14212	29.868	22.0472	20.0397	15.4167	12.5243	13.375	12.7243	17.5978	9.27022	8.66667	11.6221	14.0541	3.44631	15.6005	0.550629	3.75388	0.177612	4	FALSE	F24 cycler	LC-cycler
Hey	16.0066	16.5354	3.0754	2.58333	7.65737	2.25	15.9054	5.58659	8.38264	4.13333	1.33779	5.17375	12.3602	7.38563	0.523909	3.77137	0.425144	4	FALSE	F24 cycler	LC-cycler
CG9331	32.6733	8.8189	10.2183	5.41667	7.52758	3.375	18.3524	33.6592	2.16963	2	1.83946	7.33591	18.2984	11.1155	0.525324	3.78662	0.177612	2	FALSE	F24 cycler	LC-cycler
Cep97	38.4488	23.3071	20.3373	18.3333	17.586	17.625	25.7749	25.9777	19.428	7.6	16.7224	14.0541	5.05906	20.4329	0.59274	3.79228	0.177612	2	FALSE	F24 cycler	LC-cycler
alpha-Spec	163.201	155.118	43.5516	21.5	47.5016	29.375	33.0343	40.2235	24.7535	17.6	25.1672	27.4903	9.2728	52.3764	0.58174	3.82587	0.279312	2	FALSE	F24 cycler	LC-cycler
slgA	87.7888	76.8504	84.4246	46.5833	68.9163	60.125	59.3801	50.5587	52.6627	27.2	37.5418	51.3514	3.22753	58.6153	0.612304	3.82656	0.081621	2	FALSE	F24 cycler	LC-cycler
CG2182	76.7327	85.3543	25.2976	24.75	40.2985	20	26.0196	33.9385	21.7949	14.9333	21.1538	25.5598	5.71569	34.6528	0.515203	3.84568	0.339668	3.33333	FALSE	F24 cycler	LC-cycler
CG16865	18.8119	7.55906	5.25794	6.33333	3.37443	4.375	6.68842	8.93855	4.14201	0.666667	3.26087	2.93436	28.2178	6.02854	0.589705	3.88418	0.279312	2	FALSE	F24 cycler	LC-cycler
Rheb	72.7723	48.3465	32.9365	25.3333	26.6061	28.625	29.1191	63.6872	31.3609	19.8667	33.8629	36.7568	3.66303	37.4394	0.513163	3.88573	0.108944	2	FALSE	F24 cycler	LC-cycler
Abl	33.0033	17.1654	3.0754	4.75	3.76379	2.5	14.5188	23.324	13.4122	5.6	9.699	12.0463	13.2013	11.9048	0.527258	3.90479	0.628076	4	FALSE	F24 cycler	LC-cycler
CG5065	76.7327	43.3071	24.8016	19.1667	18.4945	17.375	19.739	36.3128	10.1578	9.33333	16.2207	12.0463	8.22136	25.3073	0.534549	3.91871	0.279312	4	FALSE	F24 cycler	LC-cycler
CG3760	22.6073	20.4724	10.6151	9.5	10.9669	5.5	11.2561	12.5698	4.04339	5.86667	6.10368	6.79537	5.59116	10.5247	0.588686	3.93304	0.628076	1	FALSE	F24 cycler	LC-cycler
CG31229	27.7228	31.3386	27.381	11.25	23.2317	17.875	16.6395	10.1955	10.0592	8.13333	7.02341	10.5019	4.46202	16.7793	0.532425	3.94944	0.177612	2	FALSE	F24 cycler	LC-cycler
Smg5	134.653	108.189	61.7063	41.1667	47.5665	45.875	31.8108	50.5587	26.8245	20.4	36.8729	28.3398	6.60066	52.8303	0.511389	3.96792	0.279312	2	FALSE	F24 cycler	LC-cycler
gro	53.1353	49.7638	18.4524	23	19.987	21.625	36.1338	39.3855	25.8383	14.8	26.087	19.8456	3.59022	29.0045	0.657794	3.97157	0.425144	2	FALSE	F24 cycler	LC-cycler
FK506-bp2	152.475	134.803	83.9286	61.8333	71.2524	67.625	79.2007	85.3352	47.3373	45.7333	49.4983	50.3475	3.33401	77.4475	0.753177	3.99201	0.0642039	2	FALSE	F24 cycler	LC-cycler
CG6424	181.188	64.252	50.1984	33.9167	31.4082	24.875	45.1876	50.419	32.1499	17.2	20.7358	24.0927	10.5342	47.9686	0.512144	4.00127	0.628076	4	FALSE	F24 cycler	LC-cycler
Nrx-1	57.7558	84.0945	57.5397	32.75	62.2972	33	23.8989	37.9888	21.0059	16	27.9264	32.2008	5.25591	40.5382	0.269208	4.02795	0.0255507	4	JTK cycler	FALSE	LC-cycler
CG12304	19.637	18.5827	14.9802	14.5	13.7573	13.625	12.2349	16.7598	10.2564	8.4	9.78261	12.6641	2.33773	13.765	0.596342	4.04272	0.279312	4	FALSE	F24 cycler	LC-cycler
Aats-glupro	17.6568	12.4409	9.4246	11.25	8.56587	7.5	13.3768	10.7542	9.27022	2.26667	7.44147	5.63707	7.78975	9.63205	0.533909	4.04636	0.51062	3	FALSE	F24 cycler	LC-cycler
CG34325	20.462	5.66929	2.97619	0.5	1.68722	2	17.1289	40.9218	3.45168	0.266667	0.501672	0.0772201	529.937	7.97022	0.561667	4.04725	0.0642039	2	FALSE	F24 cycler	LC-cycler
PNUTS	56.6007	39.685	25.0992	20.4167	13.2382	21.125	16.3948	34.0782	12.7219	7.6	16.6388	15.5985	7.44746	23.2664	0.592112	4.06258	0.108944	2	FALSE	F24 cycler	LC-cycler
Nat1	32.0132	29.1339	9.72222	8.5	8.50097	5.875	9.70636	13.1285	3.64892	5.06667	7.69231	4.55598	8.77335	11.462	0.542837	4.07485	0.902734	2	FALSE	F24 cycler	LC-cycler
Scgbeta	70.6271	73.3858	30.754	18.25	25.5678	19.875	16.721	26.676	15.4832	11.6	16.4716	20.1544	6.32636	28.7972	0.565841	4.08491	0.218956	4	FALSE	F24 cycler	LC-cycler
mip40	96.0396	89.4488	53.1746	32.4167	43.5432	35.5	53.0995	56.4246	39.645	32.5333	38.5452	41.3127	2.96266	50.9736	0.659154	4.09302	0.0642039	2	FALSE	F24 cycler	LC-cycler
CG6084	105.116	61.8898	23.0159	23.0833	30.4348	20.875	22.5938	90.7821	19.3294	21.0667	44.9833	18.3012	5.74365	40.1226	0.31826	4.09626	0.0193603	4	JTK cycler	FALSE	LC-cycler
Cyp4s3	124.752	83.4646	40.7738	26.6667	35.1071	24.25	69.0049	66.4804	37.4753	30.8	42.893	22.2394	5.60953	50.3256	0.525523	4.10234	0.51062	2	FALSE	F24 cycler	LC-cycler
wdb	55.4455	34.0157	7.7381	16.3333	10.2531	12.25	11.093	24.3017	11.8343	3.33333	9.36455	8.88031	16.6337	17.0702	0.543384	4.10541	0.279312	2	FALSE	F24 cycler	LC-cycler
Stam	80.198	69.2913	5.75397	6.33333	6.94354	6.125	8.40131	11.8715	6.21302	2.66667	5.26756	4.86486	30.0743	17.8275	0.645718	4.11877	0.628076	2	FALSE	F24 cycler	LC-cycler
lwr	54.9505	45.0394	24.7024	22.0833	22.453	21.75	29.0375	35.3352	22.0907	15.2	22.7425	18.3012	3.61516	27.8071	0.657592	4.125	0.279312	2	FALSE	F24 cycler	LC-cycler
rab3-GEF	103.96	77.4803	37.5992	22.3333	31.1486	20.75	75.2039	77.514	33.7278	26	39.3813	21.9305	5.01014	47.2524	0.643991	4.1367	0.628076	4	FALSE	F24 cycler	LC-cycler
akirin	58.7459	72.5984	34.0278	18.75	26.671	17	30.0163	25.1397	19.7239	7.73333	20.2341	17.0656	9.38773	28.9755	0.629188	4.15717	0.279312	2	FALSE	F24 cycler	LC-cycler
CG3634	60.396	56.5354	15.873	12.25	14.2116	12	11.4192	27.514	8.48126	10	11.204	14.0541	7.12111	21.1615	0.53987	4.17279	0.628076	2	FALSE	F24 cycler	LC-cycler
ERp60	271.122	233.543	71.7262	84.5833	68.5918	68.125	84.8287	106.425	62.8205	45.3333	74.4983	47.6448	5.98063	101.604	0.526622	4.18034	0.425144	4	FALSE	F24 cycler	LC-cycler
Glycogenin	123.102	102.677	20.5357	9.41667	16.353	13.875	23.3279	72.6257	13.4122	3.33333	21.0702	16.5251	36.9307	36.3545	0.59817	4.19822	0.0642039	2	FALSE	F24 cycler	LC-cycler
CG30263	9.90099	11.9685	7.53968	3.41667	5.25633	4.125	17.9445	8.79888	14.2012	8.4	5.01672	15.0579	5.25206	9.3022	0.543593	4.2066	0.177612	4	FALSE	F24 cycler	LC-cycler
CG4302	123.267	96.8504	24.1071	8.91667	17.9753	14.25	25.2855	68.1564	14.3984	3.46667	17.2241	16.139	35.5579	35.8364	0.640425	4.20754	0.0642039	2	FALSE	F24 cycler	LC-cycler
Sxl	30.198	20	15.377	12.5833	13.2382	9.75	22.3491	34.4972	19.6252	10.2667	18.9799	18.61	3.53818	18.7896	0.574294	4.2353	0.108944	2	FALSE	F24 cycler	LC-cycler
CG15019	66.3366	53.7008	23.9087	18.75	30.5646	19.125	40.783	59.0782	34.6154	11.0667	31.5217	20.4633	5.99427	34.1595	0.611516	4.23607	0.177612	4	FALSE	F24 cycler	LC-cycler
CG8031	26.5677	15.5906	10.6151	4.66667	12.0052	5.25	9.21697	13.9665	7.49507	5.73333	5.76923	6.48649	5.69307	10.2802	0.537364	4.2409	0.108944	2	FALSE	F24 cycler	LC-cycler
CG9281	36.7987	26.1417	7.14286	8.75	10.1233	8.375	11.3377	23.4637	12.1302	6.8	9.86622	9.49807	5.41157	14.2023	0.549518	4.24208	0.902734	2	FALSE	F24 cycler	LC-cycler
CG8596	106.106	84.8819	60.7143	48.3333	60.5451	54.5	57.2594	76.3966	51.9724	38.1333	52.1739	40.9266	2.78249	60.9952	0.597064	4.25922	0.177612	4	FALSE	F24 cycler	LC-cycler
CG7518	28.2178	17.9528	11.7063	5.16667	11.3563	6.625	7.99347	12.0112	7.79093	3.86667	5.01672	6.48649	7.29771	10.3492	0.630915	4.25953	0.0642039	2	FALSE	F24 cycler	LC-cycler
Act42A	207.591	128.346	49.8016	43.0833	41.207	45.25	68.1892	146.229	38.9546	27.2	50.1672	23.3205	8.90166	72.445	0.562223	4.26796	0.177612	4	FALSE	F24 cycler	LC-cycler
Rpn3	80.033	58.1102	21.9246	16.0833	27.0604	19.5	17.863	37.0112	19.428	14.4	16.6388	17.1429	5.55785	28.7663	0.526607	4.27638	0.279312	4	FALSE	F24 cycler	LC-cycler
w	117.987	127.244	54.9603	70.5	67.4886	96	82.3817	137.709	78.6982	47.7333	58.2776	47.7992	2.88498	82.2316	0.549123	4.29673	0.081621	4	FALSE	F24 cycler	LC-cycler
CG13148	27.3927	30.0787	9.12698	7.91667	9.40947	8.875	10.522	9.49721	10.6509	2.8	7.6087	6.40927	10.7424	11.6906	0.549311	4.30026	0.425144	2	FALSE	F24 cycler	LC-cycler
lid	57.0957	43.937	37.1032	35.1667	30.3699	36.375	32.5449	53.9106	35.503	25.7333	31.4381	35.7529	2.21875	37.9109	0.571742	4.3028	0.108944	4.66667	FALSE	F24 cycler	LC-cycler
Prx3	64.3564	63.7795	22.7183	14.0833	22.3232	13.25	19.4943	13.4078	18.0473	9.46667	11.204	12.8958	6.79822	23.7522	0.517329	4.30492	0.136267	2	FALSE	F24 cycler	LC-cycler
sty	19.4719	15.748	10.0198	5.41667	4.93186	2.75	4.323	4.46927	0.295858	2.13333	0.919732	1.46718	65.8152	5.99556	0.608229	4.30966	0.425144	4	FALSE	F24 cycler	LC-cycler
CG7993	36.1386	21.5748	10.2183	4.16667	4.41272	4.25	8.80914	13.2682	4.33925	5.73333	6.43813	3.70656	9.7499	10.2546	0.51873	4.31218	0.628076	4	FALSE	F24 cycler	LC-cycler
CG4091	41.0891	37.6378	25.0992	19.4167	21.9338	21.375	25.8564	21.3687	25.4438	13.7333	21.1538	17.3745	2.99193	24.2902	0.518802	4.31672	0.081621	2	FALSE	F24 cycler	LC-cycler
CG12099	85.4785	92.126	39.6825	28.8333	43.9974	36.375	31.2398	56.8436	31.6568	25.8667	29.9331	34.5174	3.56157	44.7125	0.584755	4.3323	0.218956	4	FALSE	F24 cycler	LC-cycler
Ald	2170.46	1178.43	182.54	75.5833	110.967	61.875	143.719	490.223	66.4694	34.4	70.4013	35.2124	63.0948	385.023	0.560593	4.34574	0.177612	4	FALSE	F24 cycler	LC-cycler
Spase25	104.785	115.276	46.627	78.75	50.4218	69.75	99.0212	92.0391	63.215	65.7333	54.4314	49.8842	2.47229	74.1612	0.562354	4.36309	0.628076	5	FALSE	F24 cycler	LC-cycler
eIF2B-delta	106.931	63.1496	63.1944	37.8333	64.1791	48.5	65.2529	103.911	69.8225	30.8	51.8395	45.4826	3.47178	62.5746	0.508171	4.38453	0.628076	2	FALSE	F24 cycler	LC-cycler
CG8232	28.5479	26.7717	12.004	11.75	14.536	10.5	13.3768	26.257	12.2288	6.26667	13.1271	10.2703	4.55551	15.4697	0.533125	4.3982	0.902734	4	FALSE	F24 cycler	LC-cycler
Rab2	304.785	328.346	136.111	192.167	208.89	195	336.297	436.732	310.158	192.667	212.793	214.286	3.20864	255.686	0.614292	4.40446	0.218956	4	FALSE	F24 cycler	LC-cycler
ligatin	256.601	212.756	147.52	91.4167	138.676	110.375	124.633	249.581	99.0138	63.3333	101.505	92.5869	4.05159	140.666	0.565593	4.41378	0.279312	2	FALSE	F24 cycler	LC-cycler
Rcd6	10.7261	8.8189	4.46429	3	5.45101	3.625	6.60685	7.5419	5.32544	4.93333	2.84281	4.55598	3.77305	5.65763	0.628417	4.41541	0.177612	4	FALSE	F24 cycler	LC-cycler
CG32043	31.5182	28.9764	6.94444	5.58333	6.68397	3.75	7.25938	21.5084	5.32544	6.53333	6.85619	8.64865	8.40484	11.6323	0.526304	4.4164	0.628076	2	FALSE	F24 cycler	LC-cycler
CG6907	14.5215	8.18898	9.12698	5.91667	6.09994	4.625	11.093	13.1285	8.48126	1.6	6.9398	5.48263	9.07591	7.93368	0.595685	4.42818	0.279312	2	FALSE	F24 cycler	LC-cycler
CG31957	30.363	20.9449	19.1468	18.4167	15.8339	21.125	26.5905	30.8659	26.6272	11.7333	17.1405	15.9846	2.63062	21.231	0.646073	4.43905	0.177612	4	FALSE	F24 cycler	LC-cycler
Pglym78	229.208	215.118	137.897	78.75	126.022	100.125	115.824	217.318	81.4596	60	82.8595	85.4826	3.82013	127.505	0.608038	4.442	0.108944	2	FALSE	F24 cycler	LC-cycler
Eno	837.129	522.677	204.762	124.75	197.534	111.25	289.804	770.251	219.822	141.067	209.783	159.691	7.52475	315.71	0.553453	4.45874	0.279312	4	FALSE	F24 cycler	LC-cycler
Flo-1	128.713	79.2126	71.8254	54.3333	76.7683	69.875	117.455	177.095	104.339	65.8667	65.4682	59.305	3.25942	89.1881	0.546832	4.46108	0.177612	4	FALSE	F24 cycler	LC-cycler
CG30053	42.7393	33.3858	10.3175	8.16667	10.1233	6.75	10.0326	13.6872	9.96055	2.66667	7.69231	5.25097	16.0272	13.3977	0.60342	4.46194	0.177612	2	FALSE	F24 cycler	LC-cycler
Glut4EF	51.4851	45.0394	39.5833	13.25	19.9221	15.125	10.7667	19.6927	10.1578	5.2	11.5385	14.2085	9.90099	21.3308	0.576154	4.47282	0.177612	2	FALSE	F24 cycler	LC-cycler
tutl	26.5677	26.6142	6.25	3.75	5.12654	3.125	2.69168	6.70391	3.64892	2.26667	1.75585	4.71042	15.1574	7.76757	0.583673	4.48285	0.218956	4	FALSE	F24 cycler	LC-cycler
Edc3	10.396	16.5354	8.82937	9.66667	7.78715	8.625	14.5188	13.8268	8.48126	6	9.36455	7.79923	2.75591	10.1525	0.574723	4.4847	0.628076	4	FALSE	F24 cycler	LC-cycler
pog	15.8416	18.2677	3.57143	4.91667	5.19143	6.25	11.9086	33.6592	5.6213	3.06667	6.43813	2.93436	11.4707	9.8056	0.55309	4.48754	0.51062	4	FALSE	F24 cycler	LC-cycler
CG7185	45.5446	62.6772	18.4524	11.4167	17.1966	10.75	19.0049	22.2067	10.5523	13.3333	12.5418	12.3552	5.93969	21.336	0.510689	4.49696	0.51062	4	FALSE	F24 cycler	LC-cycler
PI4KIIIalpha	60.7261	57.4803	23.8095	13	14.536	9.5	13.8662	13.8268	5.71992	8.26667	6.68896	5.32819	11.3971	19.3957	0.616559	4.50902	1	5.44444	FALSE	F24 cycler	LC-cycler
CR43786	34.8185	30.7087	12.7976	12.8333	12.9786	12	8.15661	17.1788	8.77712	6.66667	6.02007	9.18919	5.78374	14.3438	0.61552	4.51209	0.425144	4	FALSE	F24 cycler	LC-cycler
CG42668	23.1023	21.4173	6.74603	2.08333	3.76379	2.25	5.38336	16.6201	3.15582	2.13333	5.60201	4.09266	11.0891	8.02917	0.581376	4.51774	0.279312	2	FALSE	F24 cycler	LC-cycler
Ncoa6	11.8812	9.92126	10.6151	4.58333	9.60415	5.25	10.1958	12.2905	6.6075	1.46667	4.93311	5.01931	8.37989	7.69732	0.525203	4.51978	0.108944	4	FALSE	F24 cycler	LC-cycler
Dcp1	21.9472	21.5748	4.36508	2.66667	3.43933	2.625	2.36542	3.63128	2.76134	1.73333	1.33779	2.7027	16.4055	5.92916	0.585917	4.5205	0.279312	4	FALSE	F24 cycler	LC-cycler
CG4332	18.6469	21.4173	4.16667	4.83333	6.4244	4.125	8.97227	10.6145	8.28402	4.53333	5.10033	6.25483	5.19208	8.61441	0.612425	4.52095	0.218956	4	FALSE	F24 cycler	LC-cycler
CG31961	55.4455	50.7087	22.8175	29.0833	22.1934	21.875	21.2887	37.9888	16.1736	11.6	17.3077	14.5946	4.77979	26.7564	0.572392	4.54515	0.425144	4	FALSE	F24 cycler	LC-cycler
CG31457	2.80528	7.71654	6.05159	6	3.43933	6.125	3.42577	6.42458	6.1144	0.4	4.34783	9.18919	22.973	5.16996	0.0693961	4.55652	0.0361688	6	JTK cycler	FALSE	LC-cycler
Tpi	257.591	157.953	70.6349	37.3333	47.891	33.875	91.4356	234.916	63.5108	34.1333	47.9097	41.7761	7.60416	93.2466	0.610688	4.56076	0.177612	4	FALSE	F24 cycler	LC-cycler
CG12990	82.6733	69.4488	24.8016	13.0833	22.7125	15.5	45.5954	77.095	43.4911	28.9333	36.204	32.3552	6.31898	40.9911	0.621308	4.56094	0.177612	4	FALSE	F24 cycler	LC-cycler
hth	63.2013	53.7008	16.6667	20.5	22.1934	20.625	37.1941	61.8715	40.0394	27.7333	33.3612	25.9459	3.79208	35.2527	0.541367	4.56459	0.902734	2	FALSE	F24 cycler	LC-cycler
CG34441	12.7063	13.5433	10.2183	5.33333	7.46269	4.5	21.9413	16.2011	13.8067	10.9333	12.2074	13.668	4.87584	11.8768	0.651352	4.57677	0.108944	2	FALSE	F24 cycler	LC-cycler
Xbp1	426.403	384.882	106.052	170.167	123.881	166.5	75.2855	121.229	94.8718	58.4	67.9766	67.7992	7.30142	155.287	0.536102	4.57931	0.628076	4	FALSE	F24 cycler	LC-cycler
Nep2	93.7294	75.9055	18.9484	20.0833	25.5029	17.5	78.5481	174.581	74.359	22.8	60.7023	31.4286	9.97606	57.8407	0.593323	4.57944	0.628076	4	FALSE	F24 cycler	LC-cycler
CG9795	23.9274	22.0472	15.377	11.5	15.5094	12.75	28.3034	48.1844	29.8817	8.53333	25.6689	19.4595	5.6466	21.7618	0.543017	4.60621	0.628076	4	FALSE	F24 cycler	LC-cycler
CrebB-17A	16.3366	21.2598	3.67063	4.66667	4.86697	4.125	4.0783	6.56425	2.36686	1.2	2.50836	1.31274	17.7165	6.07969	0.643842	4.62538	0.745532	4	FALSE	F24 cycler	LC-cycler
east	25.5776	16.5354	9.02778	8.75	8.50097	7.625	6.52529	14.2458	8.1854	3.06667	5.60201	5.32819	8.34051	9.91418	0.566776	4.63692	0.177612	4	FALSE	F24 cycler	LC-cycler
CG3071	20.6271	13.5433	12.4008	11.6667	11.0967	8	18.7602	27.3743	14.2998	13.7333	12.9599	15.444	3.42179	14.9922	0.5051	4.64031	0.177612	4	FALSE	F24 cycler	LC-cycler
CG7971	84.4884	84.4094	48.8095	25.6667	31.6677	16.75	31.1582	51.5363	24.5562	12	28.2609	28.0309	7.0407	38.9445	0.63849	4.64395	0.177612	2	FALSE	F24 cycler	LC-cycler
CG12054	73.9274	69.6063	61.5079	32.8333	49.1239	32.375	41.925	52.933	25.2465	10.5333	23.6622	22.1622	7.01842	41.3197	0.632044	4.64657	0.425144	4	FALSE	F24 cycler	LC-cycler
CG5098	24.7525	30.5512	6.25	17.1667	10.5775	8.375	11.0114	11.8715	12.7219	2.8	5.18395	9.65251	10.9111	12.5762	0.513731	4.66249	0.628076	4	FALSE	F24 cycler	LC-cycler
betaCop	27.2277	22.0472	13.8889	13	13.3679	9.5	17.863	26.3966	9.36884	8.53333	7.94314	7.87645	3.45685	14.7511	0.612936	4.66546	0.177612	4	FALSE	F24 cycler	LC-cycler
mgr	45.3795	49.4488	17.6587	19	19.7923	17.875	15.4976	34.2179	14.8915	13.7333	16.4716	14.9035	3.60064	23.2391	0.515827	4.67126	1	5.33333	FALSE	F24 cycler	LC-cycler
para	49.835	44.4094	25	16.75	14.4711	10.625	10.1958	17.8771	10.0592	3.33333	7.27425	10.3475	14.9505	18.3481	0.716782	4.67252	0.0642039	2	FALSE	F24 cycler	LC-cycler
SmG	89.769	76.2205	50.6944	30.5	41.9208	32.625	37.6835	36.4525	39.0533	24.8	23.6622	31.0425	3.79377	42.8686	0.562126	4.68323	0.425144	2	FALSE	F24 cycler	LC-cycler
CG5144	288.779	205.354	225.496	53.75	99.8053	53.25	249.511	326.117	68.3432	25.7333	49.3311	74.749	12.673	143.352	0.699387	4.69724	0.177612	2	FALSE	F24 cycler	LC-cycler
mRpL43	30.5281	34.1732	24.8016	19.9167	18.2349	17.875	27.0799	19.5531	23.6686	9.73333	20.0669	16.2162	3.51095	21.8206	0.565393	4.70484	0.425144	4	FALSE	F24 cycler	LC-cycler
sec8	19.1419	24.8819	14.1865	10.5833	13.1733	10.375	13.3768	12.1508	11.6371	6.13333	9.0301	9.03475	4.05683	12.8087	0.631665	4.70489	0.177612	2	FALSE	F24 cycler	LC-cycler
Slh	13.6964	17.7953	8.63095	3	8.43608	6.125	4.40457	10.7542	5.91716	2.8	5.60201	5.71429	6.35546	7.73966	0.528122	4.7129	0.339668	4	FALSE	F24 cycler	LC-cycler
CG4882	193.399	214.173	142.758	83.0833	108.696	63.625	90.5383	100.838	62.7219	42.1333	74.4147	58.7645	5.08323	102.929	0.612707	4.71852	0.136267	4	FALSE	F24 cycler	LC-cycler
su(Hw)	4.29043	4.40945	4.96032	1.91667	3.50422	4.75	9.54323	10.0559	7.19921	3.33333	3.17726	3.16602	5.24654	5.0255	0.554087	4.72968	0.628076	5.33333	FALSE	F24 cycler	LC-cycler
CG8878	29.538	25.5118	12.3016	16.1667	13.6275	10.75	12.8874	12.7095	11.7357	3.46667	6.77258	5.86873	8.52056	13.4447	0.637705	4.73936	0.745532	2	FALSE	F24 cycler	LC-cycler
TM4SF	208.086	244.094	156.052	91.6667	104.348	70.625	88.7439	107.402	62.0316	39.7333	67.9766	65.5598	6.14332	108.86	0.696187	4.7447	0.136267	4	FALSE	F24 cycler	LC-cycler
l(2)efl	59.4059	21.8898	7.44048	5.25	1.817	7.625	7.58564	9.9162	8.77712	2.13333	2.67559	2.39382	32.6945	11.4092	0.540592	4.7637	0.279312	2	FALSE	F24 cycler	LC-cycler
Kdm4B	18.9769	33.8583	9.02778	12.9167	9.47437	10.875	8.31974	21.9274	5.6213	1.86667	7.19064	7.25869	18.1384	12.2761	0.502417	4.7702	1	5	FALSE	F24 cycler	LC-cycler
CG5022	12.2112	17.6378	8.43254	4	8.95522	6	7.83034	7.82123	6.01578	3.73333	4.68227	4.09266	4.72441	7.6177	0.612641	4.77593	0.279312	2	FALSE	F24 cycler	LC-cycler
Men	144.719	152.756	72.0238	54.5	95.133	80.375	96.6558	150.14	120.71	82.8	86.3712	81.6216	2.80286	101.484	0.560293	4.77687	1	5.33333	FALSE	F24 cycler	LC-cycler
Rtnl1	196.04	199.37	146.429	131	133.485	143.875	385.563	564.665	331.46	164.8	234.114	229.653	4.31042	238.371	0.573093	4.77886	0.136267	4	FALSE	F24 cycler	LC-cycler
CG33988	52.4752	51.811	30.5556	14.3333	29.8507	13.25	35.155	79.8883	20.1183	9.06667	18.7291	18.61	8.81121	31.1536	0.537312	4.80398	0.628076	4	FALSE	F24 cycler	LC-cycler
CG10151	43.8944	35.5906	14.7817	12.25	13.1733	13.875	17.7814	40.9218	18.8363	12.6667	13.6288	11.1197	3.94745	20.71	0.618041	4.80543	0.108944	4	FALSE	F24 cycler	LC-cycler
Pgk	278.218	257.638	103.968	62.6667	69.695	67.375	71.615	231.704	50.3945	32.6667	49.4147	37.6834	8.51687	109.42	0.595746	4.80589	0.279312	4	FALSE	F24 cycler	LC-cycler
Tab2	14.6865	14.4882	3.57143	0	2.59572	0	6.36215	17.8771	2.36686	0.666667	0.083612	0.694981	17.8771	5.28276	0.673708	4.80667	0.081621	4	FALSE	F24 cycler	LC-cycler
Chi	53.7954	64.8819	26.9841	23.4167	22.9721	17.5	27.3246	30.7263	18.2446	13.2	18.311	12.7413	5.09225	27.5082	0.658772	4.84731	0.136267	4	FALSE	F24 cycler	LC-cycler
CG17816	30.8581	28.0315	10.4167	17.1667	15.4445	13.875	34.4209	60.6145	28.8955	20.5333	18.1438	14.2085	5.81899	24.3841	0.518809	4.84772	0.628076	4	FALSE	F24 cycler	LC-cycler
tho2	53.7954	31.6535	29.4643	20.5	24.9189	17.875	73.8173	121.369	50.2959	33.3333	37.7926	25.7915	6.78986	43.3839	0.554059	4.85443	0.279312	4	FALSE	F24 cycler	LC-cycler
dnr1	4.9505	10.5512	6.84524	1	3.76379	2.375	26.0196	21.3687	2.16963	1.6	1.4214	0.46332	56.1589	6.87736	0.621028	4.85643	0.279312	4	FALSE	F24 cycler	LC-cycler
CG13108	53.6304	47.2441	23.8095	24.6667	17.4562	12.625	18.1077	17.7374	16.7653	7.73333	12.5418	10.9653	6.93496	21.9402	0.566187	4.87222	0.339668	2	FALSE	F24 cycler	LC-cycler
mri	29.538	21.8898	12.8968	9.5	11.9403	8	16.9657	26.8156	14.7929	10.6667	8.77926	10.1158	3.69224	15.1584	0.682877	4.87505	0.108944	4	FALSE	F24 cycler	LC-cycler
CG14408	29.703	23.7795	18.3532	11.1667	12.3297	7.25	9.6248	20.2514	8.6785	6.4	9.28094	10.6564	4.64109	13.9562	0.552684	4.88159	0.279312	2	FALSE	F24 cycler	LC-cycler
GlyP	62.8713	36.8504	31.5476	21.5	22.9072	16.5	81.1582	136.732	53.2544	39.7333	41.5552	29.9614	8.28678	47.8809	0.592142	4.89442	0.425144	5	FALSE	F24 cycler	LC-cycler
CR32690	11.7162	17.1654	8.92857	5.33333	7.39779	7	7.09625	12.1508	6.90335	3.6	7.52508	5.94595	4.76815	8.39689	0.589132	4.90419	0.081621	4	FALSE	F24 cycler	LC-cycler
CG32712	42.0792	35.748	22.619	13.25	18.8838	10.75	34.584	52.514	18.3432	25.8667	27.5084	14.0541	4.88502	26.35	0.507478	4.94179	0.902734	4.66667	FALSE	F24 cycler	LC-cycler
pch2	26.0726	24.5669	10.5159	7.66667	8.63076	11.75	10.1142	15.7821	10.5523	3.2	7.19064	1.77606	14.68	11.4848	0.674113	4.96572	0.279312	2	FALSE	F24 cycler	LC-cycler
CG13830	117.657	98.2677	91.5675	75.75	64.7631	61.125	50.3263	56.1453	41.0256	21.4667	40.3846	28.9575	5.48091	62.2863	0.632183	4.96603	0.177612	4	FALSE	F24 cycler	LC-cycler
pUf68	233.663	163.307	97.619	61.3333	54.5101	38.25	67.1289	128.212	49.7041	52	45.6522	42.0077	6.10885	86.1157	0.602242	4.9688	0.0642039	4	FALSE	F24 cycler	LC-cycler
chrb	202.145	168.031	65.0794	43.75	51.2654	37.25	117.781	326.397	141.913	69.2	121.237	73.8224	8.76233	118.156	0.580678	4.97476	0.628076	4	FALSE	F24 cycler	LC-cycler
CG32521	67.4917	44.0945	43.4524	9.16667	22.9072	5.375	17.6998	55.1676	9.76331	3.2	12.1237	11.8919	21.0912	25.1945	0.524141	4.9884	0.628076	2	FALSE	F24 cycler	LC-cycler
l(3)72Ab	24.0924	34.8031	12.004	9.08333	9.92862	5.625	11.0114	15.7821	7.59369	6	7.10702	7.02703	6.18723	12.5048	0.652387	5.02007	0.136267	4	FALSE	F24 cycler	LC-cycler
su(w[a])	90.099	144.567	48.1151	28.5	33.0305	25	23.3279	44.1341	22.3866	18.4	21.9064	26.7181	7.8569	43.8487	0.529977	5.02213	0.218956	4	FALSE	F24 cycler	LC-cycler
CG9485	17.1617	7.55906	6.25	4.5	4.02336	2.75	7.58564	25.6983	7.39645	3.46667	2.84281	2.93436	9.34485	7.6807	0.498161	5.02813	0.0361688	5	JTK cycler	FALSE	LC-cycler
CG31633	13.0363	14.1732	8.03571	6.41667	9.86372	7	13.4584	14.8045	14.9901	4.66667	6.77258	7.64479	3.21217	10.0719	0.671308	5.03658	0.0642039	4	FALSE	F24 cycler	LC-cycler
Inos	467.822	341.26	185.813	160.5	127.515	112.625	294.454	513.966	258.185	106.267	151.338	103.552	4.96336	235.275	0.69573	5.03727	0.108944	4	FALSE	F24 cycler	LC-cycler
Gfat2	42.9043	31.3386	14.6825	11.3333	11.6158	9.25	9.05383	23.1844	13.4122	6.66667	10.2007	8.03089	6.43564	15.9728	0.543648	5.03954	0.425144	4	FALSE	F24 cycler	LC-cycler
AGO1	74.2574	97.3228	67.1627	54.5	60.9345	44.125	64.845	97.067	53.7475	34.2667	57.7759	58.4556	2.84016	63.705	0.55465	5.05573	0.339668	4	FALSE	F24 cycler	LC-cycler
Trc8	49.835	48.9764	16.7659	13.3333	13.1733	8.75	9.21697	12.1508	11.5385	5.46667	8.19398	7.25869	9.11616	17.055	0.529746	5.06031	0.279312	4	FALSE	F24 cycler	LC-cycler
CG9586	27.8878	25.1969	20.6349	17.9167	14.3413	9.5	14.6819	14.8045	12.6233	6.4	8.77926	11.3514	4.35747	15.3432	0.691494	5.06522	0.0642039	4	FALSE	F24 cycler	LC-cycler
alpha-Adaptin	23.5974	17.9528	19.7421	11.8333	14.8605	11.625	15.7423	18.8547	17.2584	9.73333	13.1271	14.2085	2.42439	15.7113	0.579084	5.07843	0.425144	2	FALSE	F24 cycler	LC-cycler
CG6191	60.231	61.8898	59.4246	34.25	30.0454	30.5	41.2724	53.2123	25.3452	20.1333	26.6722	30.9653	3.07399	39.4951	0.70792	5.07853	0.081621	4	FALSE	F24 cycler	LC-cycler
pygo	26.5677	25.9843	17.7579	14.1667	17.8456	11.25	20.4731	17.4581	17.357	12.5333	12.709	11.9691	2.36157	17.1726	0.621584	5.07863	0.218956	2	FALSE	F24 cycler	LC-cycler
unc-5	78.0528	47.4016	19.6429	22.9167	14.536	16.5	65.0082	95.5307	65.3846	28.4	28.01	17.2973	6.572	41.5567	0.640824	5.08888	0.279312	6	FALSE	F24 cycler	LC-cycler
baf	96.0396	92.2835	62.4008	58.5	54.8994	46.75	73.491	78.7709	54.2406	38.1333	42.4749	33.2819	2.88564	60.9388	0.740527	5.10169	0.108944	4	FALSE	F24 cycler	LC-cycler
X11Lbeta	56.4356	57.7953	31.4484	24.75	27.3848	22.75	28.3034	56.7039	42.998	25.7333	30.0167	39.3822	2.54045	36.9752	0.576865	5.12016	0.339668	4.66667	FALSE	F24 cycler	LC-cycler
blow	31.3531	20.7874	4.46429	1.5	2.7255	2.75	3.75204	10.4749	5.71992	4.13333	1.08696	2.54826	28.8449	7.60797	0.595956	5.13916	0.108944	4	FALSE	F24 cycler	LC-cycler
polybromo	22.4422	19.5276	3.76984	2.08333	3.30954	2.25	2.77325	4.46927	2.5641	2.66667	2.00669	1.00386	22.3559	5.73886	0.510621	5.14141	0.279312	4	FALSE	F24 cycler	LC-cycler
CG31142	45.0495	47.7165	29.3651	17.6667	28.488	22.75	18.1077	48.6034	24.359	16.2667	18.2274	19.9228	2.98791	28.0436	0.509884	5.14284	0.339668	4.66667	FALSE	F24 cycler	LC-cycler
Got2	45.0495	40	21.0317	12.3333	22.0636	8.625	19.8206	31.5642	15.0888	12.6667	9.699	8.72587	5.22313	20.5557	0.63647	5.14293	0.425144	4	FALSE	F24 cycler	LC-cycler
CG31705	1122.77	837.638	275.694	188.25	142.245	85	255.22	916.62	270.316	126.267	147.241	51.6602	21.7338	368.244	0.601795	5.14557	0.0642039	6	FALSE	F24 cycler	LC-cycler
Sytbeta	483.993	758.268	166.171	179.667	224.984	254.125	732.055	1094.69	857.692	445.867	370.318	518.533	6.58776	507.197	0.650066	5.14932	0.218956	4	FALSE	F24 cycler	LC-cycler
Cwc25	207.261	197.953	103.869	66.3333	64.9578	65.25	99.3475	244.832	85.7988	56.9333	59.1137	48.8031	5.01674	108.371	0.653595	5.15891	0.0642039	5	FALSE	F24 cycler	LC-cycler
CG30284	58.2508	71.1811	24.4048	16.75	16.2232	17.875	13.3768	53.2123	19.3294	13.6	19.2308	17.6062	5.32122	28.42	0.546764	5.16019	0.136267	4	FALSE	F24 cycler	LC-cycler
ph-d	19.637	18.8976	1.19048	4.08333	2.53082	1.75	2.03915	5.58659	2.16963	1.6	1.75585	0.15444	127.149	5.11624	0.517401	5.17324	0.902734	6	FALSE	F24 cycler	LC-cycler
Hsf	47.3597	44.7244	36.5079	32.8333	29.072	31.25	40.3752	64.2458	43.8856	35.2	37.8763	42.3166	2.20988	40.4706	0.618366	5.18161	0.177612	5.33333	FALSE	F24 cycler	LC-cycler
CG1513	48.3498	32.5984	48.4127	27.3333	30.5646	31.625	42.4959	53.4916	40.0394	20.8	20.4013	31.5058	2.62197	35.6348	0.600171	5.18556	0.0642039	4	FALSE	F24 cycler	LC-cycler
CG9674	67.6568	128.976	70.6349	39.3333	57.0409	38.375	110.767	187.151	68.8363	49.7333	88.0435	80.695	4.87689	82.2702	0.552345	5.1952	0.339668	4	FALSE	F24 cycler	LC-cycler
SpdS	25.9076	36.5354	13.9881	11.25	10.7073	10	14.7635	19.1341	14.6943	7.6	9.19732	10.3475	4.80729	15.3438	0.71395	5.19678	0.081621	4	FALSE	F24 cycler	LC-cycler
CG3348	37.6238	39.0551	17.5595	13.3333	23.3615	13.125	25.2039	38.1285	27.3176	21.8667	22.1572	17.3745	2.97563	24.6755	0.512309	5.19833	1	4.11111	FALSE	F24 cycler	LC-cycler
ksr	10.8911	8.8189	3.37302	3.33333	3.17975	4.75	3.75204	8.79888	4.43787	5.73333	1.83946	2.62548	5.92079	5.12776	0.504125	5.19857	0.108944	5	FALSE	F24 cycler	LC-cycler
CG12071	68.4818	75.2756	40.0794	43.5	49.7729	43.25	45.5954	46.3687	58.284	31.6	33.5284	36.7568	2.38214	47.7078	0.516757	5.20883	1	4.77778	FALSE	F24 cycler	LC-cycler
Syx17	25.2475	27.4016	15.9722	12.3333	16.353	11.75	24.7961	35.6145	23.7673	13.6	19.6488	13.7452	3.03102	20.0191	0.65535	5.21881	0.136267	4	FALSE	F24 cycler	LC-cycler
CG1572	31.8482	26.1417	11.5079	17.1667	3.89358	8	36.7047	55.3073	23.8659	3.6	2.84281	2.39382	23.1042	18.606	0.716827	5.24486	0.0642039	4	FALSE	F24 cycler	LC-cycler
del	35.6436	28.6614	15.0794	10	10.7722	6.625	8.23817	14.2458	11.5385	5.73333	9.0301	7.33591	6.2169	13.5753	0.515227	5.25045	0.628076	4	FALSE	F24 cycler	LC-cycler
CG17032	11.2211	18.5827	7.34127	4.41667	4.73718	2.875	6.52529	10.1955	4.04339	3.06667	4.68227	3.4749	6.46354	6.7635	0.64071	5.25188	0.081621	4	FALSE	F24 cycler	LC-cycler
CG2807	18.8119	12.2835	13.0952	10.1667	8.17651	5.625	6.76998	11.1732	4.93097	4	5.10033	4.6332	4.70297	8.73054	0.519474	5.30088	0.628076	5	FALSE	F24 cycler	LC-cycler
app	4.29043	6.45669	4.46429	4.66667	3.634	5.125	12.398	17.7374	10.355	3.46667	4.51505	6.17761	5.11657	6.94058	0.508075	5.30633	0.339668	4	FALSE	F24 cycler	LC-cycler
SRPK	43.5644	53.3858	25.0992	24.0833	27.904	21.75	23.9804	46.0894	22.6824	18	21.99	15.2896	3.49165	28.6515	0.538227	5.3456	0.339668	4	FALSE	F24 cycler	LC-cycler
Pka-R1	395.545	410.709	93.0556	118.833	71.2524	72.625	129.445	74.162	140.927	59.0667	35.5351	40.3861	11.5578	136.795	0.552306	5.35078	0.108944	6	FALSE	F24 cycler	LC-cycler
alt	22.9373	22.9921	10.8135	10.0833	9.34458	7.25	21.8597	21.9274	18.7377	19.0667	12.0401	13.7452	3.17133	15.8998	0.539638	5.36942	0.081621	4	FALSE	F24 cycler	LC-cycler
CG10103	28.2178	24.252	12.1032	15.9167	12.4594	12.75	13.4584	25.5587	19.1321	8.53333	12.291	9.49807	3.30678	16.1809	0.555075	5.36979	0.628076	4	FALSE	F24 cycler	LC-cycler
jeb	97.8548	75.9055	61.8056	38.6667	40.8177	30	23.6542	56.5642	27.9093	8.93333	18.5619	15.7529	10.9539	41.3688	0.606145	5.38468	0.279312	5	FALSE	F24 cycler	LC-cycler
tow	314.026	375.748	235.516	109.917	171.123	97.875	243.719	404.05	258.876	162.933	225.418	225.483	4.12823	235.39	0.658139	5.39036	0.081621	5	FALSE	F24 cycler	LC-cycler
tyf	76.0726	89.1339	42.6587	53.5	37.0539	44	130.832	322.207	109.172	47.3333	59.9498	43.7066	8.69563	87.9683	0.505921	5.39172	1	3.77778	FALSE	F24 cycler	LC-cycler
bonsai	42.2442	34.1732	24.6032	14.5	21.4796	18.75	17.292	29.1899	23.3728	14.9333	16.7224	13.1274	3.21802	22.5323	0.591478	5.39341	0.177612	4	FALSE	F24 cycler	LC-cycler
spas	19.802	30.2362	14.1865	11	15.5743	9.875	23.5726	25	22.9783	12.2667	12.5418	15.1351	3.0619	17.6807	0.620258	5.4051	0.339668	4	FALSE	F24 cycler	LC-cycler
stan	56.4356	67.2441	27.381	21.1667	28.8774	22.75	57.8303	68.0168	58.3826	48.8	39.5485	36.6795	3.21339	44.426	0.555091	5.41531	0.339668	5	FALSE	F24 cycler	LC-cycler
ncm	35.6436	73.2283	9.22619	7.75	10.1233	5.25	8.97227	9.77654	6.31164	5.06667	3.92977	2.77992	26.3419	14.8382	0.53343	5.41802	0.51062	5	FALSE	F24 cycler	LC-cycler
CG12170	14.1914	18.1102	11.5079	5	10.318	4.75	13.0506	11.7318	12.2288	5.06667	8.69565	6.25483	3.81268	10.0755	0.571147	5.42206	0.628076	4	FALSE	F24 cycler	LC-cycler
Rim	154.95	147.087	83.7302	105.75	63.4004	68.25	92.8222	181.704	84.6154	35.4667	67.9766	40.3861	5.12323	93.8449	0.527949	5.42475	0.177612	4	FALSE	F24 cycler	LC-cycler
Chd1	25.5776	31.9685	11.0119	15.1667	9.08501	9.25	19.4943	29.8883	18.3432	13.2	14.8829	12.2008	3.51882	17.5058	0.63592	5.43994	0.218956	5	FALSE	F24 cycler	LC-cycler
CG14186	77.3927	104.567	68.8492	43.5833	43.7378	49.875	200.245	155.726	196.45	68.1333	125.084	89.8842	4.59452	101.961	0.652993	5.44101	0.0642039	4	FALSE	F24 cycler	LC-cycler
Gyc88E	16.0066	9.76378	6.15079	3.83333	6.09994	3.25	10.522	13.2682	9.76331	7.86667	5.10033	3.16602	5.05574	7.89925	0.523202	5.44301	0.902734	5	FALSE	F24 cycler	LC-cycler
Pka-C1	232.343	234.016	152.183	110.5	99.1564	78.25	122.023	302.235	81.4596	50.4	39.7993	51.6602	7.59396	129.502	0.576881	5.44501	0.136267	4	FALSE	F24 cycler	LC-cycler
CG6179	19.637	17.9528	8.82937	6.75	5.64568	4.125	7.01468	13.8268	6.6075	6.66667	4.26421	4.6332	4.76048	8.8294	0.657915	5.46874	0.0642039	5	FALSE	F24 cycler	LC-cycler
CG9715	25.7426	31.1811	11.5079	8.16667	9.79883	6.75	8.72757	15.7821	8.77712	8.8	5.26756	6.79537	5.91946	12.2747	0.647756	5.47842	0.218956	5	FALSE	F24 cycler	LC-cycler
CG4741	29.3729	49.7638	7.44048	7.41667	9.99351	3.625	18.0261	24.581	16.1736	8.4	5.76923	6.10039	13.7279	15.5552	0.681271	5.48796	0.218956	5	FALSE	F24 cycler	LC-cycler
CG14561	11.5512	10.5512	5.85317	6.5	4.86697	4.25	11.0114	23.743	12.6233	7.46667	10.5351	7.33591	5.58659	9.69066	0.547695	5.51353	0.425144	6	FALSE	F24 cycler	LC-cycler
Hel89B	39.769	48.9764	21.4286	16	19.0785	13.375	14.1925	33.1006	16.9625	11.8667	12.8763	11.9691	4.12722	21.6329	0.62407	5.52277	0.218956	5	FALSE	F24 cycler	LC-cycler
Plc21C	54.1254	46.6142	33.3333	35.5	19.4679	19.25	23.5726	43.0168	21.7949	11.0667	16.3043	15.6757	4.89085	28.3101	0.619962	5.53392	0.279312	4	FALSE	F24 cycler	LC-cycler
Sec61beta	90.264	103.622	90.1786	96.75	67.0993	81.25	141.68	139.385	101.775	64.4	85.4515	68.1853	2.2	94.1701	0.512294	5.53756	0.177612	4	FALSE	F24 cycler	LC-cycler
CG8004	12.5413	17.9528	9.02778	8.16667	10.0584	9.875	15.416	25.5587	16.9625	16	10.6187	13.9768	3.12963	13.8462	0.590196	5.5741	0.136267	4	FALSE	F24 cycler	LC-cycler
CG11768	20.462	28.6614	22.5198	16.4167	12.719	8.125	24.1436	20.6704	15.4832	4.53333	7.77592	10.5019	6.32237	16.001	0.746307	5.58018	0.0642039	4	FALSE	F24 cycler	LC-cycler
CG12994	146.04	111.181	39.881	53.6667	28.488	17.375	54.6493	131.006	77.1203	29.3333	25	23.2432	8.40516	61.4153	0.641865	5.5857	0.0642039	6	FALSE	F24 cycler	LC-cycler
Tsp42En	28.2178	29.1339	9.82143	9	4.93186	3.5	29.69	13.8268	31.7554	14.8	8.86288	10.5792	9.07298	16.1766	0.51628	5.59541	0.108944	6	FALSE	F24 cycler	LC-cycler
Acer	9.73597	11.0236	11.4087	6.66667	6.94354	6.375	17.2104	22.2067	11.9329	10.2667	14.0468	12.0463	3.4834	11.6553	0.592522	5.61102	1	4.11111	FALSE	F24 cycler	LC-cycler
robo3	31.0231	31.4961	26.6865	10.3333	7.20311	9.375	52.9364	219.134	17.7515	8.4	14.4649	7.79923	30.4221	36.3836	0.553204	5.64064	0.339668	5	FALSE	F24 cycler	LC-cycler
Gyk	23.2673	21.4173	14.0873	10.8333	11.8105	9.625	14.2741	30.7263	18.9349	10.8	9.19732	10.5019	3.34078	15.4563	0.65369	5.64217	0.108944	6	FALSE	F24 cycler	LC-cycler
Pms2	66.9967	37.1654	20.2381	20.4167	14.1467	12	83.279	127.095	93.6884	59.8667	35.3679	22.7799	10.5912	49.42	0.573374	5.64506	0.279312	6	FALSE	F24 cycler	LC-cycler
CG11293	66.5017	73.7008	57.3413	34.5833	28.6178	33	52.6101	33.1006	48.1262	11.6	14.3813	12.0463	6.35352	38.8008	0.715529	5.68843	0.177612	4	FALSE	F24 cycler	LC-cycler
CG10077	380.198	406.614	313.492	188.917	233.939	142.875	286.215	512.011	321.4	198.533	279.599	273.977	3.58363	294.814	0.621651	5.70638	0.339668	5	FALSE	F24 cycler	LC-cycler
sgg	11.2211	15.5906	11.6071	6.16667	7.72226	6.25	9.29853	17.5978	10.7495	1.2	7.94314	5.63707	14.6648	9.24865	0.636442	5.71849	0.218956	5	FALSE	F24 cycler	LC-cycler
CG43163	5.28053	6.92913	3.67063	2.66667	3.76379	2	7.66721	8.65922	6.90335	5.06667	3.76254	4.09266	4.32961	5.03853	0.703579	5.77518	0.136267	5	FALSE	F24 cycler	LC-cycler
ald	36.9637	20.6299	21.7262	16	15.2498	13.375	24.5514	40.9218	29.783	22.4	17.3077	16.9884	3.05957	22.9914	0.539704	5.79405	0.108944	6	FALSE	F24 cycler	LC-cycler
CG6125	14.8515	11.9685	11.0119	5.75	7.78715	4.375	11.093	15.3631	10.6509	9.86667	9.78261	8.10811	3.51157	10.0507	0.553175	5.79555	0.108944	5	FALSE	F24 cycler	LC-cycler
Jra	47.0297	35.9055	24.0079	28	24.5944	19.25	49.9184	67.8771	46.9428	32.9333	31.9398	14.5946	4.65084	35.2495	0.536283	5.8161	0.279312	5	FALSE	F24 cycler	LC-cycler
Rbp1-like	52.9703	58.4252	49.0079	28.4167	39.5847	17.625	46.0848	46.648	48.5207	30.6667	32.7759	42.2394	3.3149	41.0804	0.527231	5.81988	0.279312	5	FALSE	F24 cycler	LC-cycler
Con	47.8548	46.4567	34.5238	21.4167	15.6392	7.375	14.7635	57.1229	8.1854	2.26667	4.01338	2.85714	25.2013	21.8729	0.529828	5.84024	0.628076	4	FALSE	F24 cycler	LC-cycler
Uch-L3	25.4125	34.1732	24.9008	10.4167	17.0019	10.625	14.4372	15.7821	13.4122	14	7.44147	13.7452	4.59227	16.779	0.500454	5.84206	0.339668	4	FALSE	F24 cycler	LC-cycler
CG14521	14.1914	19.8425	10.0198	6.16667	3.24465	1.75	10.9299	39.1061	5.22682	2.13333	3.42809	1.1583	33.7616	9.76647	0.636952	5.84557	0.218956	5	FALSE	F24 cycler	LC-cycler
CG4360	21.7822	24.4094	26.5873	7.66667	17.1966	9.75	25.8564	32.5419	23.7673	9.33333	21.4047	12.5869	4.2446	19.4069	0.559112	5.87394	0.177612	4	FALSE	F24 cycler	LC-cycler
CG4603	12.0462	11.811	6.34921	4.58333	6.4244	2.875	6.52529	9.21788	6.70611	5.06667	6.18729	2.7027	4.4571	6.70793	0.505345	5.88073	0.628076	6	FALSE	F24 cycler	LC-cycler
dome	30.033	34.1732	11.6071	12.5	13.6924	9.625	13.54	19.6927	19.3294	12.9333	9.19732	10.8108	3.71556	16.4279	0.550561	5.89316	0.218956	6	FALSE	F24 cycler	LC-cycler
miple2	20.462	23.1496	9.3254	16.9167	18.9487	16.375	17.6183	31.7039	17.7515	20.2667	23.9967	6.33205	5.0069	18.5705	0.0645704	5.90531	0.0467869	4	JTK cycler	FALSE	LC-cycler
Atx2	40.099	52.4409	19.8413	20.9167	14.4711	10.25	5.38336	10.6145	8.48126	5.33333	2.0903	7.02703	25.0877	16.4124	0.644559	5.91061	0.081621	5	FALSE	F24 cycler	LC-cycler
CG4525	9.07591	13.3858	9.22619	3.16667	2.20636	4.5	6.03589	22.486	7.19921	0.4	1.67224	0.926641	56.2151	6.69008	0.713678	5.918	0.081621	5.33333	FALSE	F24 cycler	LC-cycler
toy	122.772	183.465	92.6587	127.333	114.666	86.75	86.3785	120.531	70.9073	78.1333	124.498	70.888	2.58809	106.582	0.0621365	5.92162	0.0361688	4	JTK cycler	FALSE	LC-cycler
CG33137	46.2046	47.5591	22.0238	20.25	22.8423	13.25	36.6232	52.3743	42.3077	34.1333	31.5217	22.5483	3.95278	32.6365	0.549762	5.93029	0.339668	5	FALSE	F24 cycler	LC-cycler
prod	10.231	18.5827	13.8889	8.58333	11.0967	9.75	11.0114	15.5028	11.3412	5.46667	6.18729	7.33591	3.39927	10.7482	0.709719	6.07835	0.081621	5.33333	FALSE	F24 cycler	LC-cycler
spn-F	18.6469	25.0394	12.1032	9.08333	11.7456	12	17.6183	20.2514	24.1617	15.7333	11.6221	12.1236	2.75663	15.8441	0.603592	6.10241	0.108944	5	FALSE	F24 cycler	LC-cycler
CG9393	21.2871	23.3071	14.6825	9.08333	10.0584	7.875	10.4405	16.6201	11.6371	9.33333	10.6187	5.86873	3.9714	12.5677	0.63859	6.10479	0.136267	6	FALSE	F24 cycler	LC-cycler
CG4747	25.0825	34.6457	22.7183	21.5	18.9487	13.5	18.3524	17.3184	14.9901	13.6	13.2107	12.5869	2.75252	18.8711	0.506776	6.10851	0.425144	5	FALSE	F24 cycler	LC-cycler
aft	54.9505	48.3465	49.7024	44.4167	37.7028	29.875	60.8483	68.7151	53.8462	37.6	37.9599	38.8417	2.30009	46.9004	0.686722	6.13591	0.425144	5	FALSE	F24 cycler	LC-cycler
CG1946	51.6502	73.5433	50.2976	40.0833	43.2836	28.75	73.5726	114.944	51.4793	41.2	52.9264	25.0965	4.58008	53.9022	0.543344	6.193	0.51062	5	FALSE	F24 cycler	LC-cycler
CG2617	8.74587	7.55906	7.53968	3.5	3.37443	4.25	25.0408	28.0726	26.1341	10.6667	19.3144	2.16216	12.9836	12.1966	0.622475	6.19921	0.279312	4	FALSE	F24 cycler	LC-cycler
Gr85a	12.5413	8.97638	13.7897	5	6.09994	5.5	6.44372	13.1285	7.88955	3.6	3.84615	4.16988	3.83047	7.58209	0.621464	6.2298	0.177612	5	FALSE	F24 cycler	LC-cycler
Tsp42Ef	16.3366	11.6535	11.1111	6.16667	8.04672	3.75	17.292	25.838	26.1341	7.86667	6.68896	7.56757	6.9691	12.371	0.692725	6.28988	0.108944	6	FALSE	F24 cycler	LC-cycler
UbcD10	41.4191	40.1575	42.4603	32.6667	31.8624	28.875	45.7586	62.1508	44.2801	33.7333	34.4482	33.2046	2.15241	39.2514	0.576682	6.29844	0.628076	6	FALSE	F24 cycler	LC-cycler
Cng	4.29043	4.40945	7.04365	5.16667	2.66061	3.75	21.2072	19.9721	12.2288	2.8	4.51505	2.85714	7.9708	7.57509	0.502203	6.30371	0.628076	4	FALSE	F24 cycler	LC-cycler
CG11828	16.8317	17.3228	17.0635	8.33333	5.64568	3.125	16.3948	67.4581	11.4398	1.86667	6.60535	1.77606	37.9818	14.4886	0.522876	6.3322	0.339668	6	FALSE	F24 cycler	LC-cycler
CG34356	23.9274	38.5827	27.0833	15.4167	16.2881	7.5	37.031	100.698	24.8521	12.5333	22.9097	9.88417	13.4264	28.0589	0.560512	6.33223	0.51062	6	FALSE	F24 cycler	LC-cycler
RhoGAP18B	14.0264	20.315	25.1984	13.0833	14.1467	8.5	33.7684	39.2458	21.6963	14.2667	20.903	21.4672	4.61715	20.5514	0.518674	6.33701	0.902734	5	FALSE	F24 cycler	LC-cycler
CG34025	69.802	60.6299	67.2619	31	27.1252	13.125	56.6069	205.866	63.9053	38.1333	21.0702	21.7761	15.685	56.3585	0.557183	6.50236	0.279312	6	FALSE	F24 cycler	LC-cycler
ash2	11.8812	13.5433	10.3175	8.41667	4.28293	3.875	8.72757	37.1508	12.1302	5.86667	8.44482	6.40927	9.58731	10.9205	0.528853	6.50386	0.339668	5	FALSE	F24 cycler	LC-cycler
CG42724	30.198	52.4409	30.5556	19.5	25.5029	18.75	22.186	39.1061	31.4596	19.7333	22.5753	21.6216	2.79685	27.8024	0.585348	6.5276	0.081621	6	FALSE	F24 cycler	LC-cycler
CG34126	95.7096	127.717	136.806	78.0833	107.852	105.125	218.108	289.804	274.458	111.2	146.99	138.842	3.71148	152.558	0.521894	6.53624	0.425144	6	FALSE	F24 cycler	LC-cycler
sif	151.32	192.598	181.845	112.417	138.611	87.625	152.773	164.944	139.645	105.867	122.91	108.958	2.19798	138.293	0.639056	6.55593	0.136267	6	FALSE	F24 cycler	LC-cycler
Pgam5	12.8713	19.3701	6.74603	4.33333	5.38611	5.625	6.60685	7.68156	10.0592	8.53333	1.4214	5.01931	13.6274	7.80446	0.510613	6.58131	0.177612	5	FALSE	F24 cycler	LC-cycler
Dref	5.28053	7.08661	7.53968	5	4.73718	4.25	10.0326	9.07821	7.59369	5.33333	6.85619	4.86486	2.36062	6.47108	0.606986	6.58358	0.425144	7	FALSE	F24 cycler	LC-cycler
CG10375	22.2772	20.4724	14.0873	13.5	12.2648	9.25	11.5824	23.4637	18.4418	9.33333	13.796	6.10039	3.84626	14.5474	0.51652	6.59488	0.425144	6	FALSE	F24 cycler	LC-cycler
CG11970	6.60066	7.08661	6.44841	5.66667	3.89358	2.375	6.11746	11.0335	4.14201	3.46667	3.09365	2.85714	4.64569	5.23178	0.500373	6.6151	0.136267	5	FALSE	F24 cycler	LC-cycler
pck	7.59076	7.24409	7.53968	5.91667	3.17975	5.75	4.48613	7.40223	5.02959	4.13333	3.09365	2.54826	2.9788	5.32618	0.619866	6.6454	0.177612	6	FALSE	F24 cycler	LC-cycler
CG9542	21.9472	22.9921	14.1865	15.6667	11.9403	11.5	17.0473	26.676	23.4714	13.3333	16.3043	7.56757	3.52504	16.8861	0.610858	6.68691	0.218956	5	FALSE	F24 cycler	LC-cycler
MBD-like	18.1518	25.9843	14.4841	11.4167	10.3829	6.5	11.093	15.6425	13.3136	8.26667	11.7057	6.02317	4.31405	12.747	0.560974	6.74653	0.136267	6	FALSE	F24 cycler	LC-cycler
CG2865	14.0264	11.6535	16.9643	9.08333	10.5127	5.625	12.7243	29.4693	16.568	5.86667	5.93645	7.72201	5.23898	12.1793	0.51183	6.89533	0.425144	6	FALSE	F24 cycler	LC-cycler
Syt1	65.0165	61.5748	62.5992	34.9167	40.2336	27.625	88.5808	101.676	110.454	79.4667	73.8294	69.1892	3.99832	67.9301	0.706693	6.90767	0.177612	8	FALSE	F24 cycler	LC-cycler
ZC3H3	15.5116	20.1575	14.2857	12.4167	9.40947	8.625	11.6639	10.7542	11.3412	10.9333	8.19398	8.41699	2.46004	11.8091	0.507594	6.90848	0.425144	5	FALSE	F24 cycler	LC-cycler
Cand1	13.3663	20	22.4206	12.5	12.8488	10.625	21.1256	19.8324	18.5404	12.6667	11.8729	11.5058	2.11018	15.6087	0.713812	7.00909	0.108944	8	FALSE	F24 cycler	LC-cycler
Pcf11	21.4521	38.2677	20.8333	21.4167	23.1668	16	24.3883	36.8715	23.9645	26.6667	15.2174	15.9846	2.51474	23.6858	0.533178	7.15272	0.339668	6	FALSE	F24 cycler	LC-cycler
hoip	11.0561	22.9921	17.2619	15	13.8871	15	22.8385	31.4246	24.0631	13.8667	19.398	10.8108	2.90677	18.1332	0.503009	7.18637	0.0642039	6	FALSE	F24 cycler	LC-cycler
CG14073	4.78548	9.13386	5.95238	5.25	3.11486	3.75	4.8124	11.0335	4.33925	5.6	2.7592	1.85328	5.9535	5.19869	0.617187	7.19149	0.081621	6	FALSE	F24 cycler	LC-cycler
CG8785	11.8812	9.44882	9.62302	9.66667	6.29461	4.25	5.54649	9.49721	7.19921	4.66667	5.35117	4.2471	2.79748	7.30601	0.559549	7.26122	0.628076	7	FALSE	F24 cycler	LC-cycler
Rox8	24.2574	21.1024	27.7778	19.6667	16.1583	9.125	20.8809	31.5642	20.6114	14.8	16.8896	13.3591	3.4591	19.6827	0.598303	7.35292	0.177612	8	FALSE	F24 cycler	LC-cycler
CG32626	27.8878	60.4724	54.8611	43.5	33.6794	30.625	60.4405	45.5307	63.215	26	25.7525	33.2046	2.45471	42.0974	0.569328	7.39189	0.425144	6	FALSE	F24 cycler	LC-cycler
Hr78	10.066	17.9528	20.9325	11.25	11.0967	8.375	17.5367	24.581	10.355	14	11.4548	9.42085	2.93505	13.9185	0.515608	7.41879	0.177612	8	FALSE	F24 cycler	LC-cycler
CG13578	17.9868	28.6614	21.131	12.5833	12.9137	9.375	10.4405	10.6145	21.0059	5.2	9.699	6.71815	5.51181	13.8608	0.533608	7.50666	0.279312	8	FALSE	F24 cycler	LC-cycler
CG1434	24.0924	25.1969	18.75	17.0833	13.6924	8.125	12.1533	11.0335	16.568	12	6.2709	7.49035	4.01806	14.3713	0.642273	7.55252	0.108944	6	FALSE	F24 cycler	LC-cycler
CG6621	14.8515	25.3543	21.4286	12.3333	12.3945	9.625	14.5188	27.933	15.0888	21.0667	14.2977	15.5212	2.90213	17.0344	0.554445	7.57716	0.136267	6	FALSE	F24 cycler	LC-cycler
CG1463	16.9967	28.5039	17.4603	18.3333	16.7424	18.5	29.2822	36.0335	39.645	28.9333	25.6689	22.0849	2.36794	24.8487	0.526608	7.61067	0.628076	6	FALSE	F24 cycler	LC-cycler
HLH106	32.6733	30.2362	39.6825	30.25	24.854	25	35.8075	61.3128	48.8166	30.2667	38.1271	33.3591	2.46692	35.8655	0.535677	7.62351	0.902734	6	FALSE	F24 cycler	LC-cycler
Sgt	49.835	68.189	80.754	63.9167	50.6814	41	87.1126	93.4358	71.8935	60.5333	59.699	56.834	2.27892	65.3237	0.627462	7.74144	0.0642039	8	FALSE	F24 cycler	LC-cycler
GalNAc-T1	23.1023	39.8425	40.0794	22.3333	22.8423	14.125	17.4551	35.3352	19.7239	15.6	20.2341	10.2703	3.90246	23.412	0.581917	7.90042	0.628076	8	FALSE	F24 cycler	LC-cycler
CG17778	11.3861	26.4567	31.1508	24.75	11.2265	12.5	67.6183	47.7654	73.3728	19.0667	9.44816	14.5174	7.76583	29.1049	0.62108	7.9308	0.218956	7.33333	FALSE	F24 cycler	LC-cycler
CG11092	5.94059	7.24409	6.05159	6	6.74886	3.125	11.2561	15.3631	13.5108	10.6667	4.68227	7.64479	4.9162	8.18616	0.536214	7.94577	0.081621	6	FALSE	F24 cycler	LC-cycler
spir	51.1551	53.2283	49.9008	47.25	34.7177	30.875	54.7308	49.3017	75.9369	46.4	34.6154	31.6602	2.45949	46.6477	0.561833	8.04942	0.177612	8	FALSE	F24 cycler	LC-cycler
CG11030	1.9802	14.1732	4.96032	5.33333	2.53082	2.125	4.5677	11.3128	10.1578	6.66667	3.09365	3.24324	7.15748	5.8454	0.602587	8.10049	0.218956	6	FALSE	F24 cycler	LC-cycler
CG9894	161.881	127.087	248.214	175.833	113.303	82	171.533	307.821	228.402	95.4667	129.097	95.6757	3.75392	161.36	0.576724	8.10519	0.108944	8	FALSE	F24 cycler	LC-cycler
cid	24.2574	24.252	31.0516	20.1667	22.9721	16	18.3524	38.4078	29.0927	20.1333	16.3043	14.2085	2.70316	22.9332	0.56869	8.12556	0.177612	8	FALSE	F24 cycler	LC-cycler
Klp3A	40.429	41.1024	48.3135	29.75	28.0337	26.625	20.2284	27.3743	22.4852	27.6	16.8896	16.9884	2.86054	28.8183	0.647892	8.15243	0.108944	7	FALSE	F24 cycler	LC-cycler
Pitslre	80.033	76.2205	109.226	54.0833	63.8546	44	35.4812	60.0559	52.4655	42.9333	39.0468	38.8417	3.07842	58.0202	0.558251	8.22932	0.279312	8	FALSE	F24 cycler	LC-cycler
CG5639	2.64026	10.5512	6.44841	4.25	8.11162	4.875	4.5677	12.7095	8.38264	5.06667	7.19064	5.17375	4.81372	6.66395	0.21622	8.24726	0.00636364	6	JTK cycler	FALSE	LC-cycler
jub	5.11551	7.40157	6.54762	8	5.45101	4.125	12.2349	13.4078	10.9467	11.0667	4.09699	6.40927	3.2726	7.90026	0.58266	8.34788	0.425144	6	FALSE	F24 cycler	LC-cycler
CG1907	12.7063	19.685	30.6548	19.0833	15.0552	12.625	23.4095	32.8212	26.6272	18.5333	17.3913	22.3166	2.5997	20.9091	0.520627	8.35635	0.279312	8	FALSE	F24 cycler	LC-cycler
CG4452	33.9934	47.4016	37.8968	45.1667	35.6262	30.75	34.4209	42.7374	42.3077	26.4	30.3512	20.2317	2.34294	35.607	0.577854	8.41029	0.218956	7	FALSE	F24 cycler	LC-cycler
srpk79D	8.58086	16.378	11.3095	13.1667	7.85204	5.875	9.21697	20.9497	11.5385	10	12.4582	4.09266	5.11885	10.9515	0.506917	8.5379	0.339668	6	FALSE	F24 cycler	LC-cycler
KCNQ	2.64026	6.29921	12.996	5.91667	5.06165	3.625	4.24144	9.21788	6.50888	3.73333	2.50836	4.6332	5.18108	5.61516	0.519638	8.61966	0.108944	8	FALSE	F24 cycler	LC-cycler
mib2	16.6667	33.8583	30.8532	19.5	22.5178	19.75	24.062	19.4134	34.0237	18.4	17.0569	12.5869	2.70311	22.3907	0.507751	8.62309	0.902734	8	FALSE	F24 cycler	LC-cycler
PIP5K59B	23.9274	26.9291	42.6587	29.4167	33.1603	20.5	42.6591	61.3128	51.2821	35.8667	31.0201	33.1274	2.99087	35.9884	0.50995	8.93487	0.177612	8	FALSE	F24 cycler	LC-cycler
CG8963	25.5776	32.7559	44.4444	37.0833	25.6327	30.25	32.4633	58.6592	41.5187	37.2	29.097	27.3359	2.29339	35.1682	0.573946	9.01253	0.177612	8	FALSE	F24 cycler	LC-cycler
SMC1	2.9703	5.03937	9.92063	5.16667	4.73718	4.25	4.48613	10.3352	6.1144	4.13333	4.76589	1.1583	8.92272	5.25645	0.500687	9.13112	0.0642039	10	FALSE	F24 cycler	LC-cycler
CG14613	5.44554	10.8661	7.8373	6.25	9.60415	7.5	4.323	13.5475	12.9191	5.86667	9.94983	7.33591	3.13381	8.45376	0.16142	9.13486	0.0255507	6	JTK cycler	FALSE	LC-cycler
CG34135	5.77558	13.2283	17.0635	15.6667	9.40947	4.75	15.7423	47.7654	27.4162	9.6	18.4783	6.02317	10.0559	15.9099	0.521941	9.30394	0.177612	10	FALSE	F24 cycler	LC-cycler
CG13055	1.9802	3.93701	8.82937	8.08333	4.41272	2.75	13.7847	23.743	22.0907	4.13333	7.44147	1.85328	12.8113	8.58659	0.532758	9.42866	0.279312	8	FALSE	F24 cycler	LC-cycler
rdx	47.8548	66.6142	56.25	67.9167	42.3751	28.875	31.4029	73.1844	87.7712	39.6	53.5117	40.0772	3.0397	52.9528	0.558555	9.55769	0.425144	9.33333	FALSE	F24 cycler	LC-cycler
CG1486	7.26073	22.6772	14.0873	17.3333	11.3563	10.375	26.9168	18.4358	42.8008	29.0667	11.204	13.2819	5.89484	18.733	0.505764	9.60077	0.425144	8	FALSE	F24 cycler	LC-cycler
pen-2	10.8911	20.1575	15.7738	15.0833	14.3413	8.125	16.8842	23.1844	18.6391	22.5333	16.6388	16.3707	2.85346	16.5519	0.475301	9.60248	0.0467869	8	JTK cycler	FALSE	LC-cycler
CG32772	22.1122	27.4016	22.5198	29.75	21.1551	18.25	27.0799	44.6927	41.8146	36.2667	27.5084	11.8147	3.78282	27.5305	0.621364	9.67524	0.108944	8	FALSE	F24 cycler	LC-cycler
CG32087	19.967	35.4331	33.0357	24.4167	30.6944	17	23.6542	44.6927	37.6726	32.5333	33.3612	24.4788	2.62898	29.745	0.533203	9.81122	0.218956	4	FALSE	F24 cycler	LC-cycler
sws	18.6469	13.5433	19.9405	14.6667	14.9254	7.875	8.07504	14.2458	11.8343	14	9.61538	6.48649	3.07416	12.8212	0.517177	9.89283	0.177612	9	FALSE	F24 cycler	LC-cycler
CG1104	11.0561	23.7795	26.2897	18.9167	19.2083	19.625	32.708	39.5251	52.1696	34.8	29.6823	27.722	4.71863	27.9569	0.5445	9.92771	0.081621	8	FALSE	F24 cycler	LC-cycler
CG15443	12.7063	15.9055	15.0794	12.25	13.1084	10.625	15.1713	16.4804	23.6686	23.4667	13.2943	10.2703	2.30458	15.1688	0.595014	10.0322	0.279312	9	FALSE	F24 cycler	LC-cycler
Act5C	450.99	554.803	448.909	607.25	287.411	201.5	185.563	502.235	538.462	560.8	285.284	170.193	3.56801	399.45	0.741339	10.169	0.081621	11	FALSE	F24 cycler	LC-cycler
mir-13b-1	16.8317	25.9843	55.3571	40.6667	28.8774	25.5	26.9168	27.3743	35.1085	23.3333	19.2308	19.1506	3.28887	28.6943	0.515599	10.393	0.339668	9.33333	FALSE	F24 cycler	LC-cycler
Trn-SR	7.09571	8.34646	13.6905	12.8333	9.34458	7.125	14.845	21.7877	17.8501	16.2667	12.709	13.2819	3.07055	12.9313	0.602751	10.4197	0.108944	10	FALSE	F24 cycler	LC-cycler
CG9467	12.7063	14.9606	21.9246	12.8333	15.2498	12.75	9.46166	15.6425	17.2584	15.6	11.8729	12.5869	2.3172	14.4039	0.519342	10.5281	0.136267	10	FALSE	F24 cycler	LC-cycler
rdgB	36.1386	30.5512	40.0794	47.9167	33.2901	27.25	36.2153	74.8603	87.0809	52.6667	50.5017	44.7104	3.19563	46.7718	0.519802	10.6419	0.279312	9.33333	FALSE	F24 cycler	LC-cycler
CG15435	7.42574	15.1181	13.7897	10.9167	16.0934	8.75	14.1925	20.6704	24.5562	19.0667	15.1338	10.3475	3.3069	14.6717	0.522031	10.6935	0.177612	9	FALSE	F24 cycler	LC-cycler
CG6024	20.132	35.5906	45.9325	39.1667	35.8209	33.25	32.2186	51.9553	51.3807	37.7333	40.3846	29.8069	2.58073	37.781	0.592327	10.9261	0.0642039	10	FALSE	F24 cycler	LC-cycler
Rpb11	13.3663	10.0787	18.4524	15.5	9.2148	7.625	14.1109	14.1061	19.7239	24.9333	11.204	10.7336	3.26995	14.0874	0.605665	10.9598	0.0642039	12	FALSE	F24 cycler	LC-cycler
hoe2	26.0726	42.5197	81.6468	108.667	57.3653	41.625	101.142	209.218	195.069	130.933	96.6555	63.4749	8.02443	96.1991	0.606397	10.9828	0.177612	11	FALSE	F24 cycler	LC-cycler
CG31714	27.7228	71.6535	50.6944	60.0833	55.2888	45.5	105.302	124.302	103.649	111.867	116.304	77.8378	4.48374	79.1837	0.235682	11.0078	0.0467869	4	JTK cycler	FALSE	LC-cycler
chb	23.1023	104.724	118.353	71.6667	50.8761	24.125	41.8434	33.6592	218.738	114.533	121.321	35.8301	9.46822	79.8977	0.635011	11.0907	0.136267	10	FALSE	F24 cycler	LC-cycler
l(2)k01209	7.75578	12.9134	15.377	17.5	11.0318	2.875	7.42251	9.07821	23.7673	7.86667	13.2107	4.16988	8.26687	11.0807	0.594752	11.148	0.0642039	10	FALSE	F24 cycler	LC-cycler
Sirt7	2.80528	5.66929	11.4087	10.5	7.00844	6	4.48613	8.24022	8.1854	4.4	6.10368	3.55212	4.06688	6.52994	0.530499	11.1627	0.279312	10	FALSE	F24 cycler	LC-cycler
CG14621	4.12541	6.77165	6.74603	7.91667	4.73718	4.5	6.44372	9.9162	14.3984	7.46667	11.7057	7.10425	3.49018	7.65266	0.535743	11.1806	0.108944	10	FALSE	F24 cycler	LC-cycler
RanBP3	7.59076	8.66142	10.2183	10.5833	8.37119	8.875	16.8026	25.5587	21.0059	27.0667	17.5585	15.8301	3.56574	14.8435	0.520728	11.3272	0.51062	11	FALSE	F24 cycler	LC-cycler
tRNA:CR30208	7.75578	8.0315	14.2857	8.58333	8.76055	5.875	7.01468	10.4749	7.88955	12.5333	9.19732	6.25483	2.43161	8.88804	0.480146	11.4199	0.0361688	10	JTK cycler	FALSE	LC-cycler
Naa60	3.9604	13.5433	20.4365	9.41667	9.66905	13.875	6.85155	7.96089	15.8777	8.13333	11.7057	10.3475	5.16022	10.9815	0.220231	11.506	0.0467869	8	JTK cycler	FALSE	LC-cycler
CG13868	104.455	122.835	172.619	135.667	112.719	87.125	68.5155	105.587	240.039	122.267	183.11	61.6988	3.8905	126.386	0.526994	11.5925	0.081621	10	FALSE	F24 cycler	LC-cycler
Rab26	8.08581	20.315	23.3135	24.4167	14.7307	13.25	22.1044	14.9441	31.1637	22.4	21.6555	14.4402	3.85412	19.235	0.622935	11.5987	0.108944	10	FALSE	F24 cycler	LC-cycler
Pof	5.11551	6.29921	9.3254	9.66667	6.35951	4.5	4.97553	7.82123	19.6252	9.33333	9.0301	8.10811	4.36117	8.34665	0.559197	11.6815	0.425144	12	FALSE	F24 cycler	LC-cycler
CG7272	2.9703	13.8583	22.5198	42.9167	6.09994	5.375	4.64927	2.93296	76.3314	31.8667	5.35117	4.01544	26.0254	18.2406	0.628308	11.7011	0.108944	10	FALSE	F24 cycler	LC-cycler
CG32085	18.4818	12.126	37.7976	40.5	22.9721	23.875	27.6509	38.5475	42.8994	31.8667	31.1873	18.9189	3.53781	28.9019	0.501264	11.9024	0.177612	10	FALSE	F24 cycler	LC-cycler
CG6051	5.94059	13.2283	17.6587	24.5	17.9104	15.125	19.0049	30.3073	35.6016	23.6	19.8997	14.5174	5.99293	19.7745	0.562225	11.984	0.108944	10	FALSE	F24 cycler	LC-cycler
CG10654	8.25083	20.315	24.2063	10.9167	22.0636	15.5	9.1354	18.7151	12.9191	12	20.5686	10.4247	2.93381	15.4179	0.111263	12.2808	0.00459837	6	JTK cycler	FALSE	LC-cycler
CG6406	2.9703	11.0236	12.4008	11.5	9.1499	10.25	4.97553	7.96089	7.10059	9.73333	7.10702	4.16988	4.17493	8.19516	0.565821	12.2992	0.177612	10	FALSE	F24 cycler	LC-cycler
Vps35	5.44554	18.1102	19.5437	18.5833	20.4413	12.125	21.9413	22.7654	29.6844	24.9333	25.3344	14.5174	5.45114	19.4521	0.600549	12.3681	0.108944	10	FALSE	F24 cycler	LC-cycler
Vps16B	1.15512	2.3622	7.53968	9.08333	3.6989	4.625	6.60685	10.6145	15.1874	14	7.27425	7.33591	13.1479	7.45693	0.6581	12.3763	0.108944	10	FALSE	F24 cycler	LC-cycler
Aats-cys	1.9802	5.19685	38.3929	31.5	25.9572	22	17.1289	33.7989	41.6174	25.0667	20.5686	22.7799	21.0168	23.8323	0.440632	12.6247	0.0467869	10	JTK cycler	FALSE	LC-cycler
Mip	0.660066	0	23.8095	33.5	0.648929	0	0	0	4.14201	1.33333	2.0903	0.772201	33.5	5.5797	0.597452	12.6384	0.218956	12	FALSE	F24 cycler	LC-cycler
CG12090	3.46535	11.4961	16.369	12.5	16.6126	10.375	10.3589	30.4469	22.7811	24.5333	24.7492	12.3552	8.78611	16.3369	0.50311	12.6976	0.279312	6	FALSE	F24 cycler	LC-cycler
Nnp-1	4.12541	10.7087	13.4921	16.75	14.4711	5	4.97553	9.77654	16.4694	6.26667	14.1304	5.71429	4.0602	10.1567	0.561105	12.7113	0.0642039	12	FALSE	F24 cycler	LC-cycler
msn	30.363	23.4646	55.1587	65.1667	52.4984	35.125	23.4095	42.1788	49.4083	37.4667	30.8528	30.1158	2.78377	39.6007	0.599717	12.793	0.108944	10	FALSE	F24 cycler	LC-cycler
tej	26.7327	18.1102	80.1587	41.75	48.3452	29.75	19.9837	39.1061	30.6706	54.8	36.1204	19.6139	4.42616	37.0951	0.511147	12.8367	0.628076	10	FALSE	F24 cycler	LC-cycler
CG15083	3.9604	8.0315	24.3056	24.1667	14.7307	14.125	17.3736	15.3631	27.712	20	17.893	15.2124	6.99729	16.9062	0.584348	12.95	0.218956	11.2	FALSE	F24 cycler	LC-cycler
CG8026	2.47525	10.2362	29.8611	43.75	23.9455	23.625	17.4551	50.838	54.3393	34.2667	44.1472	22.7799	21.9531	29.8099	0.50667	12.9925	0.108944	10	FALSE	F24 cycler	LC-cycler
CG9121	27.2277	44.252	91.4683	69.75	68.9163	71.125	62.398	73.0447	107.89	87.3333	77.9264	61.7761	3.96249	70.2589	0.551141	13.0781	0.218956	11	FALSE	F24 cycler	LC-cycler
CG14082	0	0	8.63095	12.1667	4.02336	2.25	1.63132	0	22.7811	14.5333	9.0301	1.00386	22.7811	6.33756	0.775871	13.0846	0.108944	13	FALSE	F24 cycler	LC-cycler
adp	1.81518	3.14961	12.8968	10	9.2148	8	9.05383	7.26257	14.497	11.4667	7.69231	6.64093	7.98655	8.47415	0.523417	13.0947	0.339668	11.2	FALSE	F24 cycler	LC-cycler
hoe1	1.81518	7.40157	22.123	14.5	9.02012	3	3.75204	2.7933	10.4536	6.93333	11.204	4.86486	12.1878	8.15509	0.577811	13.1023	0.425144	11	FALSE	F24 cycler	LC-cycler
CG11555	5.11551	10.0787	15.2778	10.6667	13.2382	9.75	8.97227	18.1564	13.215	21.7333	15.8863	11.7375	4.24852	12.819	0.539775	13.1252	0.108944	12	FALSE	F24 cycler	LC-cycler
CG34001	1.81518	5.19685	9.3254	6.58333	4.99676	5.625	5.95432	4.7486	5.71992	13.2	7.35786	3.93822	7.272	6.20512	0.512783	13.1811	0.425144	13	FALSE	F24 cycler	LC-cycler
CG3061	8.58086	18.4252	40.9722	33.8333	28.2933	27.25	18.9233	12.4302	30.8679	21.0667	19.8161	16.139	4.77484	23.0498	0.523527	13.188	0.339668	12	FALSE	F24 cycler	LC-cycler
CG6923	1.81518	5.35433	9.92063	13.3333	12.2648	7.25	7.83034	16.6201	19.0335	14.4	12.3746	9.65251	10.4857	10.8208	0.628702	13.2374	0.0642039	12	FALSE	F24 cycler	LC-cycler
CG11771	17.6568	14.9606	22.3214	26.75	21.22	17.875	20.5546	14.6648	23.0769	26.6667	12.291	19.2278	2.17639	19.7721	0.339132	13.3199	0.0255507	12	JTK cycler	FALSE	LC-cycler
CG9318	27.0627	44.4094	58.1349	61.9167	51.0058	40.25	44.2088	46.3687	60.4536	49.0667	54.4314	51.8147	2.2879	49.0936	0.586877	13.3579	0.108944	12	FALSE	F24 cycler	LC-cycler
NfI	2.14521	2.51969	6.54762	6.33333	2.7904	3.5	6.03589	3.35196	7.19921	9.73333	6.60535	5.25097	4.53723	5.16775	0.584784	13.3825	0.108944	12	FALSE	F24 cycler	LC-cycler
CG10462	23.7624	26.6142	40.2778	36.5833	36.989	29.625	36.2969	36.5922	54.6351	48.8	40.8027	40.8494	2.29923	37.6523	0.727148	13.386	0.218956	12	FALSE	F24 cycler	LC-cycler
GstS1	2.47525	0.944882	18.75	9.5	10.1233	6.875	2.20228	0.418994	10.2564	12.2667	3.92977	4.32432	44.75	6.83891	0.596839	13.4762	0.425144	13	FALSE	F24 cycler	LC-cycler
CG15514	0.825083	6.45669	14.7817	16.3333	9.66905	10.125	6.76998	9.35754	15.5819	12.5333	12.9599	8.64865	19.796	10.3368	0.717237	13.4767	0.0642039	12	FALSE	F24 cycler	LC-cycler
CG1600	206.436	133.858	207.044	280.583	217.91	177.25	199.429	262.989	364.694	269.6	299.08	205.328	2.72448	235.35	0.501014	13.4872	0.108944	14	FALSE	F24 cycler	LC-cycler
hgo	2.80528	6.29921	14.0873	23.3333	16.9371	9.5	12.4796	0	64.7929	49.2	13.2107	16.2162	64.7929	19.0718	0.651089	13.5804	0.108944	13	FALSE	F24 cycler	LC-cycler
Gyc32E	0.825083	4.09449	16.369	28.25	19.987	8	12.8874	0	80.3748	49.6	16.1371	19.0734	80.3748	21.2999	0.662937	13.5835	0.108944	14	FALSE	F24 cycler	LC-cycler
l(2)NC136	6.27063	12.2835	22.0238	14.3333	18.17	13.125	11.5824	18.8547	22.9783	24.2667	29.5987	10.6564	4.72021	17.0119	0.632741	13.5879	0.177612	12	FALSE	F24 cycler	LC-cycler
CG13933	5.44554	3.30709	9.3254	8.91667	8.2414	6.875	4.8124	9.21788	9.86193	11.4667	7.77592	6.40927	3.4673	7.63793	0.650981	13.6315	0.0642039	12	FALSE	F24 cycler	LC-cycler
CG9153	14.1914	17.1654	23.3135	17.5	24.1402	16.5	27.814	27.095	35.0099	37.2	32.5251	25.7143	2.6213	24.8474	0.571002	13.6327	0.279312	12	FALSE	F24 cycler	LC-cycler
pre-mod(mdg4)-V	1.15512	2.04724	9.02778	11.5	3.95847	4	6.44372	3.63128	7.49507	13.7333	8.94649	3.55212	11.8891	6.29089	0.695327	13.7269	0.081621	12.8	FALSE	F24 cycler	LC-cycler
ctrip	12.5413	22.2047	18.254	27.5	18.9487	16.625	15.9869	24.7207	27.2189	28.5333	36.9565	18.3784	2.9468	22.3224	0.569538	13.7513	0.0642039	12	FALSE	F24 cycler	LC-cycler
Atac3	8.58086	2.99213	5.55556	8.66667	4.34783	4	8.97227	2.51397	9.07298	5.06667	8.3612	3.16602	3.60903	5.94134	0.0280036	13.7522	0.0361688	12	JTK cycler	FALSE	LC-cycler
CG9395	0.990099	5.19685	34.127	29.1667	28.1635	17.25	23.8173	14.5251	53.6489	38.4	24.9164	25.5598	54.1854	24.6468	0.614601	13.7548	0.339668	11.5	FALSE	F24 cycler	LC-cycler
ArfGAP3	5.94059	7.55906	13.2937	10.25	8.82544	9.875	10.7667	11.7318	19.2308	18.6667	19.7324	12.973	3.32163	12.4038	0.633065	13.8073	0.0642039	14	FALSE	F24 cycler	LC-cycler
dpr12	37.6238	55.748	60.119	85.9167	60.2206	53.75	28.0587	29.3296	33.925	78.5333	35.3679	23.6293	3.63602	48.5185	0.509349	13.8162	0.218956	12.6667	FALSE	F24 cycler	LC-cycler
per	20.9571	25.6693	24.0079	41	40.0389	20.5	10.9299	24.3017	98.5207	85.8667	59.2809	30.4247	9.01391	40.1248	0.660042	13.8817	0.177612	12.6667	FALSE	F24 cycler	LC-cycler
CG15236	3.79538	7.24409	25.9921	20.6667	16.2881	13.5	10.6036	0.139665	39.645	25.0667	21.0702	21.39	283.858	17.1168	0.566212	13.8879	0.136267	12	FALSE	F24 cycler	LC-cycler
msps	22.1122	53.8583	69.7421	54.3333	60.0909	77.125	47.1452	58.7989	80.2761	65.4667	52.6756	70.5019	3.6304	59.3438	0.171545	13.8925	0.0193603	8	JTK cycler	FALSE	LC-cycler
Send2	2.9703	7.71654	25.3968	18.0833	23.1668	12.5	9.05383	6.28492	19.9211	11.7333	14.8829	8.64865	8.55026	13.3632	0.582822	13.9376	0.745532	13	FALSE	F24 cycler	LC-cycler
barc	11.0561	19.0551	33.3333	24.6667	28.1635	10.5	5.79119	10.1955	12.426	14.5333	19.8161	10.7336	5.75587	16.6892	0.648625	13.9761	0.108944	12	FALSE	F24 cycler	LC-cycler
CG12140	6.27063	8.50394	10.3175	12	14.3413	7.5	23.0832	14.5251	26.43	30.1333	22.1572	12.6641	4.80547	15.6605	0.585824	14.018	0.177612	13	FALSE	F24 cycler	LC-cycler
CG1344	1.48515	8.66142	20.0397	15.5833	17.9104	11.125	15.8238	19.6927	24.6548	29.7333	28.5117	16.2162	20.0204	17.4531	0.724443	14.0509	0.0642039	13	FALSE	F24 cycler	LC-cycler
Lig4	14.0264	23.1496	26.4881	21.5833	26.8657	16.25	17.863	28.4916	22.3866	17.8667	34.1137	25.4054	2.43211	22.8742	0.144463	14.0601	0.00636364	6	JTK cycler	FALSE	LC-cycler
CG9132	12.8713	20.9449	33.9286	36.8333	34.9124	23.625	31.9739	14.3855	60.355	51.8667	39.8829	31.6602	4.68912	32.77	0.704868	14.0875	0.108944	13	FALSE	F24 cycler	LC-cycler
alphaPS4	5.77558	6.29921	51.7857	81.9167	45.3602	29.75	34.9918	52.2346	57.7909	75.4667	79.4314	18.9961	14.1833	44.9832	0.683097	14.0918	0.108944	12.6667	FALSE	F24 cycler	LC-cycler
CG11376	6.43564	7.55906	17.8571	10.75	15.9637	8.875	10.522	11.5922	16.568	18.2667	15.3846	14.2085	2.83836	12.8319	0.531037	14.1154	0.177612	12	FALSE	F24 cycler	LC-cycler
CG9445	5.44554	6.77165	24.2063	19.75	14.0169	15.5	12.7243	0	30.572	24.9333	17.3913	17.2973	30.572	15.7174	0.52866	14.1349	0.339668	11.5	FALSE	F24 cycler	LC-cycler
CG13604	2.31023	4.40945	6.94444	9.16667	5.84036	6.5	3.67047	2.93296	14.2998	12	8.94649	8.03089	6.18977	7.08765	0.701637	14.1593	0.0642039	13	FALSE	F24 cycler	LC-cycler
CG4768	10.066	12.7559	25.496	22.9167	24.4646	20.25	22.6754	11.7318	40.7298	33.0667	22.0736	23.0116	4.04627	22.4365	0.510892	14.1666	0.51062	10	FALSE	F24 cycler	LC-cycler
Nipped-B	11.5512	16.063	42.5595	37.1667	29.3965	26.875	17.1289	32.5419	30.572	36.9333	35.1171	32.8185	3.68444	29.0603	0.533669	14.1678	0.425144	13	FALSE	F24 cycler	LC-cycler
Nurf-38	0.330033	0.15748	2.18254	1271.25	0.843608	0.25	0	0	0.0986193	1.33333	0.250836	0	1271.25	106.391	0.470482	14.1755	0.00976672	14	JTK cycler	FALSE	LC-cycler
trpm	13.5314	9.92126	55.2579	89.8333	54.7696	34.75	35.8075	45.2514	70.3156	78.2667	82.7759	21.1583	9.05463	49.3032	0.74762	14.1916	0.0642039	13	FALSE	F24 cycler	LC-cycler
CG11784	4.12541	7.87402	9.4246	12.75	11.3563	8.75	13.2137	10.0559	15.1874	17.2	11.0368	11.8919	4.16928	11.0722	0.588454	14.2367	0.081621	14	FALSE	F24 cycler	LC-cycler
CG6707	6.10561	14.4882	36.5079	33.6667	33.939	29.5	31.0767	22.905	58.5799	44.1333	33.5284	34.9035	9.59443	31.6112	0.547799	14.2387	0.745532	11.5	FALSE	F24 cycler	LC-cycler
dpr5	6.60066	8.50394	25.5952	19.5	18.4296	8.125	12.398	0	20.0197	19.2	15.4682	13.2819	25.5952	13.9269	0.54453	14.2415	0.218956	11	FALSE	F24 cycler	LC-cycler
sea	2.9703	0.472441	15.1786	5.16667	12.9137	3.75	2.44698	0	3.15582	12.6667	3.51171	0.926641	15.1786	5.26329	0.441239	14.2823	0.00976672	14	JTK cycler	FALSE	LC-cycler
mRpL55	3.30033	9.44882	4.06746	3.66667	6.4244	3.875	2.36542	6.70391	3.84615	4.4	6.77258	6.10039	3.99457	5.08093	0.000167025	14.2989	0.0361688	6	JTK cycler	FALSE	LC-cycler
TfIIB	18.6469	7.55906	46.0317	40.0833	40.4932	34.625	37.9282	27.933	46.4497	57.8667	32.5251	23.0116	7.65528	34.4295	0.510566	14.3055	0.177612	13	FALSE	F24 cycler	LC-cycler
H	8.74587	13.0709	17.9563	16.0833	19.1434	16.375	17.3736	11.7318	26.43	26.6667	18.7291	16.6023	3.04906	17.409	0.580938	14.3398	0.177612	14	FALSE	F24 cycler	LC-cycler
CG9773	6.93069	9.29134	17.6587	25.1667	19.7923	17.5	11.5824	15.0838	21.3018	14.6667	15.8027	14.5946	3.63119	15.781	0.529285	14.3412	0.279312	13	FALSE	F24 cycler	LC-cycler
ico	2.80528	7.71654	10.2183	10.25	9.79883	5.125	2.28385	4.18994	3.5503	15.8667	9.699	6.48649	6.94733	7.33251	0.549409	14.3905	0.136267	13	FALSE	F24 cycler	LC-cycler
CG10089	0.165017	5.03937	19.8413	27.5833	13.8871	10.125	8.646	2.51397	13.4122	8.4	14.7157	5.40541	167.155	10.8112	0.559713	14.4176	0.177612	14	FALSE	F24 cycler	LC-cycler
PH4alphaEFB	8.08581	16.063	19.8413	13.4167	21.2849	15.125	12.5612	24.581	13.3136	8.66667	23.1605	14.9807	3.04002	15.9234	0.0196454	14.4238	0.0361688	6	JTK cycler	FALSE	LC-cycler
CG9760	19.637	21.8898	28.6706	36.9167	34.9773	32	34.1762	35.8939	84.5168	61.2	50.9197	45.4826	4.30396	40.5234	0.504574	14.4268	0.177612	13	FALSE	F24 cycler	LC-cycler
l(3)04053	0.990099	1.5748	7.34127	6.25	7.20311	4	6.76998	6.56425	11.3412	6.66667	11.1204	5.86873	11.4546	6.30754	0.52479	14.4317	0.745532	11	FALSE	F24 cycler	LC-cycler
CG42700	0	2.20472	14.9802	11.4167	8.43608	1.75	1.38662	0	7.29783	6.26667	11.6221	4.86486	14.9802	5.85214	0.680933	14.4373	0.218956	14	FALSE	F24 cycler	LC-cycler
CG15270	21.1221	26.6142	25.9921	35.3333	38.0921	28.875	23.9804	41.6201	59.6647	50.4	52.6756	36.834	2.82475	36.767	0.673683	14.4874	0.177612	14	FALSE	F24 cycler	LC-cycler
CG31122	1.9802	5.03937	13.2937	15.0833	11.2265	11.5	6.36215	11.0335	11.6371	10.2667	12.3746	9.65251	7.61708	9.95413	0.52174	14.4971	0.425144	13	FALSE	F24 cycler	LC-cycler
Mical	2.14521	4.25197	41.1706	39.3333	30.305	33.25	19.5759	24.4413	41.4201	35.2	25.9197	33.7452	19.3081	27.5632	0.490865	14.53	0.0467869	10	JTK cycler	FALSE	LC-cycler
Iris	4.78548	6.45669	13.0952	19.6667	14.0169	9.625	10.9299	5.58659	14.2012	11.4667	11.1204	9.49807	4.10966	10.8707	0.52846	14.6089	0.108944	14	FALSE	F24 cycler	LC-cycler
CG11883	4.45545	6.14173	23.4127	18.0833	21.7391	10.875	5.30179	13.9665	20.5128	15.8667	35.2843	7.72201	7.91936	15.2801	0.59122	14.6211	0.177612	14	FALSE	F24 cycler	LC-cycler
CG34420	27.8878	29.1339	30.6548	49.6667	36.6645	35.5	38.4992	36.7318	48.7179	79.0667	43.8127	38.8417	2.83517	41.2648	0.552016	14.6452	0.136267	14	FALSE	F24 cycler	LC-cycler
mt:CoII	1047.52	1764.41	3607.54	2994.5	2963.66	2677.88	5396.41	3698.46	5512.62	8996.27	5439.8	5641.24	8.58812	4145.03	0.57078	14.6979	0.108944	14	FALSE	F24 cycler	LC-cycler
CG10361	9.07591	7.08661	30.4563	27.9167	24.1402	25.75	31.9739	19.4134	47.2387	39.6	33.6957	29.3436	6.6659	27.1409	0.506082	14.7273	0.745532	12	FALSE	F24 cycler	LC-cycler
Mef2	8.41584	20.315	25.3968	28.1667	31.9273	23	33.1974	25.2793	44.3787	42.8	46.0702	25.5598	5.47423	29.5423	0.683016	14.7335	0.136267	14.6667	FALSE	F24 cycler	LC-cycler
CG9855	6.60066	3.30709	35.119	40.0833	30.1103	33.25	32.9527	24.8603	36.785	41.0667	25.5853	24.8649	12.4178	27.8821	0.426205	14.7391	0.0255507	12	JTK cycler	FALSE	LC-cycler
l(2)k14505	10.8911	14.3307	22.0238	14	18.2349	15.125	4.73083	6.84358	7.39645	12.4	12.1237	7.25869	4.65538	12.1132	0.551759	14.7441	0.108944	14	FALSE	F24 cycler	LC-cycler
CG15765	26.4026	73.3858	116.27	94.0833	85.7236	61.5	38.7439	17.7374	74.0631	59.2	82.1906	69.4981	6.55506	66.5665	0.519855	14.7709	0.902734	14	FALSE	F24 cycler	LC-cycler
cngl	0.165017	3.30709	35.2183	24.0833	12.5243	3	2.69168	0	1.38067	8.8	6.35452	5.17375	35.2183	8.55822	0.508908	14.7742	0.279312	14	FALSE	F24 cycler	LC-cycler
CG10590	5.11551	14.0157	18.9484	24.8333	24.854	22.625	42.2512	19.2737	58.7771	55.0667	35.786	31.1197	11.49	29.3889	0.506149	14.8383	0.425144	14	FALSE	F24 cycler	LC-cycler
CG9705	34.1584	22.6772	47.9167	77	66.8397	52.125	34.9103	66.0615	54.4379	68.9333	70.4013	32.973	3.39549	52.3695	0.567283	14.845	0.108944	14	FALSE	F24 cycler	LC-cycler
CAHbeta	0	1.88976	8.82937	8.25	7.13822	5.875	8.07504	3.77095	8.77712	11.7333	8.02676	7.95367	11.7333	6.69327	0.605907	14.9293	0.0642039	13.3333	FALSE	F24 cycler	LC-cycler
Trp1	15.5116	8.66142	34.9206	38.75	33.7443	29.375	31.9739	44.9721	61.5385	41.3333	60.8696	40.3861	7.1049	36.8364	0.545289	14.9374	0.279312	13	FALSE	F24 cycler	LC-cycler
Itp-r83A	3.9604	1.25984	7.93651	11.25	7.65737	8.25	4.5677	13.4078	16.7653	20.2667	13.7124	14.6718	16.0867	10.3088	0.638932	14.9401	0.218956	13	FALSE	F24 cycler	LC-cycler
CG8500	6.27063	12.9134	55.1587	68.9167	47.5665	39.125	26.509	39.1061	44.3787	39.3333	49.7492	44.2471	10.9904	39.4395	0.501248	14.9494	0.177612	14	FALSE	F24 cycler	LC-cycler
mun	17.6568	23.1496	38.4921	101	39.1304	41.625	3.50734	0.139665	28.6982	18	20.0669	19.6911	723.16	29.2631	0.540547	14.9716	0.177612	14	FALSE	F24 cycler	LC-cycler
CG12024	9.57096	15.9055	39.4841	67.9167	56.976	39.625	45.4323	29.6089	62.0316	59.3333	47.8261	38.3784	7.09612	42.6741	0.609198	14.9755	0.108944	14	FALSE	F24 cycler	LC-cycler
sNPF-R	3.46535	3.62205	16.369	20.4167	7.91694	8.375	3.26264	5.58659	4.53649	11.8667	9.28094	9.72973	6.25771	8.70234	0.557251	15.0223	0.218956	14	FALSE	F24 cycler	LC-cycler
CG13766	0.165017	2.83465	5.45635	6.41667	7.20311	6.25	5.30179	4.05028	9.1716	7.2	8.3612	3.70656	55.5799	5.50977	0.610795	15.0275	0.177612	16	FALSE	F24 cycler	LC-cycler
Fancd2	1.48515	2.83465	26.3889	15.8333	12.135	9.625	4.48613	4.32961	6.01578	16.9333	13.2107	12.2008	17.7685	10.4565	0.540156	15.0561	0.108944	14	FALSE	F24 cycler	LC-cycler
CG3631	0	3.30709	7.93651	5	5.71058	5.625	5.95432	5.72626	6.01578	12.8	10.3679	7.87645	12.8	6.35999	0.527819	15.0659	0.108944	15	FALSE	F24 cycler	LC-cycler
pncr013:4	7.09571	5.98425	47.123	47.5833	31.0188	30.375	40.6199	49.581	55.0296	54.4	73.3278	58.8417	12.2535	41.7483	0.506393	15.0962	0.279312	14	FALSE	F24 cycler	LC-cycler
Nrx-IV	16.1716	16.2205	27.877	42.3333	34.2635	36.125	39.5595	36.5922	89.2505	71.7333	61.7057	52.8185	5.51896	43.7209	0.648034	15.1043	0.108944	14	FALSE	F24 cycler	LC-cycler
CG3847	7.75578	23.937	28.0754	19.75	35.0422	21.5	17.4551	18.1564	28.7968	14.8	29.9331	21.6216	4.5182	22.2353	0.212467	15.1063	0.0467869	6	JTK cycler	FALSE	LC-cycler
CG7600	8.74587	7.08661	16.2698	18.6667	23.8806	13.375	7.91191	7.5419	16.4694	14.1333	9.19732	12.973	3.36982	13.021	0.549358	15.1099	0.425144	15	FALSE	F24 cycler	LC-cycler
CG12945	6.60066	10.7087	54.1667	65.75	43.6729	38.25	30.9135	35.0559	45.9566	42.5333	51.505	48.1853	9.96112	39.4416	0.50613	15.2155	0.279312	14	FALSE	F24 cycler	LC-cycler
capu	0.660066	0.629921	10.5159	8.75	9.60415	5.5	5.87276	0.698324	10.0592	13.6	9.0301	8.80309	21.59	6.97695	0.728431	15.2166	0.0642039	14	FALSE	F24 cycler	LC-cycler
CG5377	2.9703	3.93701	6.05159	8.75	7.91694	5.625	6.93312	0	7.49507	8.4	3.84615	5.17375	8.75	5.59158	0.396288	15.2859	0.0467869	14	JTK cycler	FALSE	LC-cycler
CG10646	5.11551	17.7953	16.0714	21.6667	19.2732	21.75	10.1958	8.37989	19.6252	21.0667	17.6421	16.139	4.25177	16.2267	0.581206	15.2937	0.177612	14	FALSE	F24 cycler	LC-cycler
aur	13.6964	17.9528	40.9722	34.5	34.3933	29.875	29.7716	21.7877	40.2367	44	38.6288	41.8533	3.21253	32.3056	0.596326	15.3042	0.425144	13	FALSE	F24 cycler	LC-cycler
CG6204	2.47525	0.15748	12.004	13.3333	10.5127	8.75	8.48287	4.7486	15.1874	9.73333	12.0401	11.4286	96.4398	9.07113	0.541884	15.3678	0.425144	13	FALSE	F24 cycler	LC-cycler
elk	0	0.787402	7.53968	8.58333	4.6074	8.25	4.48613	0	9.27022	10.2667	8.3612	6.02317	10.2667	5.68127	0.609365	15.4028	0.177612	13	FALSE	F24 cycler	LC-cycler
CG12355	2.31023	5.19685	44.1468	33.9167	37.7028	16.625	4.15987	8.24022	14.5957	11.7333	21.7391	17.9151	19.1093	18.1901	0.598045	15.4141	0.425144	15	FALSE	F24 cycler	LC-cycler
CG34370	1.48515	7.24409	25.496	19.4167	20.9604	9.875	12.1533	3.63128	13.7081	18.6667	23.9967	15.9073	17.1673	14.3784	0.662854	15.4161	0.0642039	16	FALSE	F24 cycler	LC-cycler
Tl	11.8812	15.4331	55.4563	61.0833	49.5782	60.875	76.0196	49.4413	112.623	106.667	84.2809	92.2008	9.47913	64.6283	0.525694	15.5549	0.425144	13	FALSE	F24 cycler	LC-cycler
Atf6	6.93069	7.40157	19.3452	19.1667	13.6275	15.375	17.4551	6.14525	25.0493	27.2	29.0134	23.0888	4.72127	17.4832	0.661537	15.5732	0.177612	14	FALSE	F24 cycler	LC-cycler
CG12547	3.63036	4.72441	15.9722	16.5833	17.3264	11.875	11.4192	16.3408	16.568	22.1333	17.3077	23.4749	6.46627	14.7796	0.597671	15.6433	0.108944	14	FALSE	F24 cycler	LC-cycler
tRNA:CR30254	4.12541	3.93701	20.4365	17.8333	17.0019	14.375	7.50408	5.30726	12.3274	9.2	12.5418	11.4286	5.19087	11.3349	0.545386	15.6451	0.902734	15	FALSE	F24 cycler	LC-cycler
CG8248	1.9802	5.35433	39.4841	48.3333	40.2336	33.5	32.0555	19.9721	43.0966	42.8	35.6187	43.6293	24.4083	32.1715	0.536059	15.6649	0.279312	14	FALSE	F24 cycler	LC-cycler
CG17598	18.3168	17.7953	16.4683	31.75	31.6677	17.75	7.58564	8.24022	18.6391	18.2667	13.8796	17.8378	4.18554	18.1831	0.588382	15.6681	0.425144	14	FALSE	F24 cycler	LC-cycler
CG14969	5.11551	8.50394	7.14286	8	11.4212	8.75	9.6248	8.65922	13.6095	16.6667	13.9632	10.6564	3.25806	10.1761	0.589162	15.6928	0.108944	14	FALSE	F24 cycler	LC-cycler
JTBR	4.45545	5.03937	15.4762	18.1667	17.0019	18.75	18.3524	13.8268	24.4576	26.9333	20.3177	18.4556	6.04504	16.7694	0.598539	15.695	0.108944	14	FALSE	F24 cycler	LC-cycler
Patj	10.7261	7.55906	18.4524	23.9167	17.9104	20.25	23.2463	13.5475	24.2604	27.0667	24.2475	17.9151	3.58069	19.0915	0.539648	15.7349	0.081621	13	FALSE	F24 cycler	LC-cycler
CG17600	4.12541	4.72441	12.4008	13.8333	15.8988	16.375	7.83034	17.7374	18.0473	21.8667	21.4047	14.2857	5.30048	14.0442	0.632449	15.743	0.108944	14	FALSE	F24 cycler	LC-cycler
beta4GalT7	2.64026	10.0787	19.4444	16.5833	17.4562	20	19.8206	14.3855	19.9211	30.1333	27.0903	19.6911	11.413	18.1037	0.559945	15.749	0.425144	15	FALSE	F24 cycler	LC-cycler
CG34228	4.12541	6.92913	20.4365	21.25	21.804	14.25	8.97227	3.49162	14.7929	12.4	13.4615	14.6718	6.24467	13.0488	0.64952	15.7728	0.628076	15	FALSE	F24 cycler	LC-cycler
CG4186	1.15512	0	6.34921	8.25	7.65737	6.625	3.67047	4.18994	8.57988	4.4	8.86288	5.17375	8.86288	5.40947	0.573939	15.8266	0.108944	14	FALSE	F24 cycler	LC-cycler
CG13366	2.31023	2.67717	15.4762	19.4167	14.9254	16.5	10.7667	16.3408	22.0907	17.8667	31.9398	17.3745	13.8254	15.6404	0.629014	15.8275	0.108944	14	FALSE	F24 cycler	LC-cycler
CG40228	11.8812	27.0866	69.246	81.9167	61.5185	68.25	78.0587	63.6872	85.2071	81.3333	108.194	82.3938	9.10633	68.2311	0.533718	15.8333	0.279312	14	FALSE	F24 cycler	LC-cycler
CG16721	4.29043	14.9606	42.8571	42.8333	52.109	43.5	20.7993	25.838	36.4892	46.6667	33.7793	41.6988	12.1454	33.8185	0.653017	15.835	0.279312	16	FALSE	F24 cycler	LC-cycler
CG12213	12.2112	21.2598	40.4762	38.3333	34.0039	34.625	31.8923	23.8827	34.8126	40.5333	40.9699	41.5444	3.40215	32.8787	0.568916	15.8712	0.628076	16	FALSE	F24 cycler	LC-cycler
Klp64D	14.1914	16.378	28.0754	27.4167	26.2167	31.75	21.9413	25.838	26.6272	34.4	32.1906	26.2548	2.424	25.94	0.59161	15.8713	0.0642039	14	FALSE	F24 cycler	LC-cycler
Calx	2.80528	2.99213	10.8135	13.25	8.43608	12.625	3.09951	0.837989	16.568	11.7333	21.4047	10.3475	25.5429	9.57609	0.613275	15.8901	0.177612	16	FALSE	F24 cycler	LC-cycler
CG6512	9.57096	11.1811	38.9881	31.5	30.0454	29.5	19.8206	13.5475	23.1755	29.3333	25.5017	29.1892	4.07358	24.2794	0.52532	15.9106	0.177612	14	FALSE	F24 cycler	LC-cycler
CG4238	0.165017	4.40945	13.0952	9.16667	8.2414	5	3.09951	0.977654	2.26824	5.46667	8.19398	6.25483	79.3571	5.52822	0.508658	15.932	0.628076	15	FALSE	F24 cycler	LC-cycler
CG30194	5.61056	5.19685	9.62302	8.83333	9.1499	9.25	9.05383	6.00559	11.6371	10.6667	12.5418	8.95753	2.41335	8.87718	0.620087	15.9425	0.279312	16	FALSE	F24 cycler	LC-cycler
CG4042	1.48515	0.629921	9.4246	12.75	9.40947	8	5.79119	6.14525	7.69231	6.66667	10.9532	7.72201	20.2406	7.22248	0.5931	15.9431	0.108944	14	FALSE	F24 cycler	LC-cycler
swi2	15.5116	13.2283	28.7698	29	28.4231	21.625	27.4878	25.838	40.0394	29.6	51.5886	38.61	3.89985	29.1435	0.575397	15.9551	0.108944	16	FALSE	F24 cycler	LC-cycler
CG10032	0	4.09449	13.9881	15.5	13.5626	14.25	17.4551	0.139665	21.4004	30.5333	16.4716	24.6332	30.5333	14.3357	0.566731	15.9683	0.218956	14	FALSE	F24 cycler	LC-cycler
ntc	2.80528	5.35433	11.9048	15.25	9.34458	10.875	8.31974	8.10056	11.8343	9.86667	19.2308	13.4363	6.8552	10.5269	0.557159	15.9689	0.425144	16	FALSE	F24 cycler	LC-cycler
l(1)G0144	5.77558	8.97638	27.381	24.3333	28.2933	25.875	14.6819	9.9162	30.1775	30.5333	21.4883	33.2819	5.76252	21.7261	0.563844	15.9779	0.902734	16	FALSE	F24 cycler	LC-cycler
CG10681	3.46535	13.7008	13.6905	18.4167	19.0785	20.625	9.78793	9.49721	17.357	24.4	16.9732	18.4556	7.04114	15.454	0.602986	16.0068	0.279312	15	FALSE	F24 cycler	LC-cycler
pkaap	9.40594	6.29921	15.873	21.8333	20.9604	18.25	9.70636	10.7542	11.144	17.8667	8.3612	13.7452	3.46604	13.6833	0.504831	16.029	0.218956	15	FALSE	F24 cycler	LC-cycler
ssh	1.15512	2.04724	9.4246	10	7.91694	10.125	6.28059	1.11732	4.93097	9.86667	7.19064	4.86486	9.06188	6.24333	0.5795	16.0754	0.279312	14	FALSE	F24 cycler	LC-cycler
CG17660	4.45545	5.82677	16.5675	19.4167	19.4679	14.125	11.7455	6.84358	10.8481	12.6667	12.1237	11.1197	4.36946	12.1005	0.590871	16.0769	0.0642039	14	FALSE	F24 cycler	LC-cycler
lace	9.90099	10.0787	12.5992	12.9167	16.2881	11.75	9.70636	11.0335	18.2446	20.1333	28.7625	14.2085	2.96327	14.6352	0.624194	16.0928	0.081621	15	FALSE	F24 cycler	LC-cycler
CG12241	6.76568	12.2835	15.873	17.0833	16.0934	18.5	12.1533	8.79888	12.3274	18.1333	14.8829	13.5135	2.73439	13.8674	0.60522	16.1061	0.0642039	14	FALSE	F24 cycler	LC-cycler
CG10418	9.57096	6.61417	14.4841	11.1667	17.6509	14	6.19902	5.1676	15.286	14.4	13.2943	12.4324	3.41568	11.6888	0.607981	16.1258	0.177612	16	FALSE	F24 cycler	LC-cycler
CR43939	44.7195	48.3465	81.3492	86.0833	88.514	89	76.9168	58.9385	103.748	96	89.7993	93.9768	2.31996	79.7826	0.62231	16.132	0.902734	14	FALSE	F24 cycler	LC-cycler
mbc	0.825083	2.04724	6.05159	5.75	10.2531	2.375	3.67047	1.67598	3.25444	10.1333	19.5652	3.01158	23.713	5.71775	0.651347	16.1414	0.218956	15	FALSE	F24 cycler	LC-cycler
CG3726	8.58086	17.0079	11.1111	8.33333	13.3679	11.125	6.60685	14.1061	16.2722	8	23.0769	14.9807	3.49288	12.7141	0.0113259	16.1859	0.0361688	6	JTK cycler	FALSE	LC-cycler
CG30441	0	2.99213	12.3016	12.5	12.0701	8.625	7.83034	5.02793	5.42406	7.86667	10.9532	8.26255	12.5	7.82113	0.574154	16.1882	0.108944	16	FALSE	F24 cycler	LC-cycler
CG12269	5.44554	8.34646	38.5913	28	33.1603	24.625	12.969	6.70391	19.6252	38.1333	35.0334	35.0579	7.08676	23.8076	0.713262	16.1903	0.279312	15	FALSE	F24 cycler	LC-cycler
endoA	24.9175	27.7165	69.8413	127.5	96.6256	111.75	49.9184	64.1061	90.6312	90.1333	94.0635	86.1776	5.11689	77.7818	0.588032	16.1997	0.0642039	14	FALSE	F24 cycler	LC-cycler
CG32813	0	2.67717	5.75397	6.41667	7.26801	6.25	8.40131	4.05028	13.8067	15.7333	12.5418	16.4479	16.4479	8.27893	0.654908	16.2463	0.108944	16	FALSE	F24 cycler	LC-cycler
CG31100	7.59076	5.19685	11.9048	16.25	11.6807	13.75	15.4976	9.21788	21.7949	26	19.9833	23.0888	5.00303	15.163	0.652231	16.2553	0.136267	16	FALSE	F24 cycler	LC-cycler
mbf1	25.7426	35.2756	37.8968	39.3333	45.2953	34.625	45.677	32.6816	44.3787	44.9333	56.1873	41.6988	2.18266	40.3104	0.560211	16.2683	0.339668	14.6667	FALSE	F24 cycler	LC-cycler
dpr10	0	4.09449	9.02778	15.1667	12.6541	15.25	5.87276	2.93296	10.1578	12	6.10368	11.1969	15.25	8.70476	0.527106	16.2924	0.628076	15	FALSE	F24 cycler	LC-cycler
SelR	15.0165	29.7638	63.3929	95.8333	63.66	68	41.5171	18.0168	54.142	43.8667	81.1873	51.3514	6.38187	52.1456	0.649003	16.315	0.177612	16	FALSE	F24 cycler	LC-cycler
CG31323	0.165017	5.82677	8.92857	15.0833	18.8838	4	2.85481	7.82123	3.84615	15.7333	37.9599	14.1313	230.037	11.2695	0.655812	16.3164	0.081621	15	FALSE	F24 cycler	LC-cycler
CG14961	1.65017	2.67717	4.56349	4.25	6.61908	5.875	8.15661	7.68156	10.9467	12	11.4548	8.80309	7.272	7.05648	0.542527	16.3198	0.108944	16	FALSE	F24 cycler	LC-cycler
armi	4.12541	2.20472	5.95238	7.91667	9.66905	8.375	3.67047	3.35196	7.10059	10.5333	5.51839	6.40927	4.77762	6.2356	0.679689	16.3307	0.0642039	16	FALSE	F24 cycler	LC-cycler
CG17490	0	2.99213	6.44841	9.16667	7.52758	8.5	5.54649	6.56425	11.4398	7.06667	16.7224	10.5792	16.7224	7.7128	0.563629	16.3569	0.108944	14	FALSE	F24 cycler	LC-cycler
CG31086	0	2.04724	6.15079	10.6667	11.7456	5.375	0	3.91061	4.93097	3.06667	21.9064	5.09653	21.9064	6.24137	0.594842	16.393	0.218956	15	FALSE	F24 cycler	LC-cycler
CG8032	1.81518	0.472441	17.5595	28.4167	24.3348	32.75	15.1713	10.7542	33.1361	29.0667	21.7391	27.4131	70.1381	20.2191	0.517884	16.3939	0.902734	14	FALSE	F24 cycler	LC-cycler
CG32638	13.8614	17.7953	20.8333	29.8333	35.2369	37	30.832	36.3128	54.5365	54.4	48.8294	43.0116	3.93442	35.2069	0.571337	16.4048	0.902734	14	FALSE	F24 cycler	LC-cycler
CG3817	6.27063	6.61417	5.75397	10.0833	8.17651	9.125	3.26264	5.02793	8.87574	9.6	9.11371	9.34363	3.09054	7.60394	0.610193	16.4184	0.081621	14	FALSE	F24 cycler	LC-cycler
dpr8	1.48515	12.4409	24.8016	28.0833	25.5029	28.875	9.54323	6.70391	13.8067	17.3333	16.4716	18.7645	19.4425	16.9843	0.648973	16.4253	0.51062	16	FALSE	F24 cycler	LC-cycler
CG43373	2.64026	4.40945	8.73016	27.5	14.536	14.875	0.244698	3.91061	12.8205	9.46667	43.0602	9.88417	175.973	12.6731	0.591683	16.4306	0.108944	14	FALSE	F24 cycler	LC-cycler
CG11781	5.61056	7.24409	12.996	12.1667	12.0701	12.875	10.4405	6.28492	14.3984	13.6	16.8896	14.9807	3.01033	11.6297	0.638037	16.4647	0.279312	16	FALSE	F24 cycler	LC-cycler
CG31345	25.7426	40.1575	128.472	135.667	175.665	144.375	100.326	7.12291	138.659	154.533	102.843	133.205	24.662	107.231	0.594262	16.4862	0.279312	16	FALSE	F24 cycler	LC-cycler
CG14183	3.9604	5.51181	18.75	19	27.1252	17.125	9.21697	9.77654	21.4004	23.4667	16.8896	30.8108	7.77973	16.9195	0.587325	16.5376	0.177612	14	FALSE	F24 cycler	LC-cycler
l(3)76BDm	0	2.04724	12.3016	13.3333	12.0701	10.375	12.4796	2.93296	10.4536	11.0667	24.7492	14.1313	24.7492	10.495	0.610009	16.5931	0.177612	16	FALSE	F24 cycler	LC-cycler
CG17260	1.65017	2.99213	6.64683	5.83333	8.11162	7	7.34095	5.58659	7.29783	7.06667	11.7057	5.55985	7.09365	6.3993	0.521277	16.6002	0.339668	16	FALSE	F24 cycler	LC-cycler
Rgk3	0.330033	2.51969	8.33333	12.5	6.35951	6.75	1.54976	0	2.46548	5.06667	9.86622	7.56757	12.5	5.27569	0.670117	16.6282	0.177612	16	FALSE	F24 cycler	LC-cycler
CG3568	4.29043	9.6063	11.2103	11.5	14.6658	16.5	8.80914	6.42458	15.6805	18.1333	15.3846	15.9073	4.22646	12.3427	0.590973	16.6432	0.279312	16	FALSE	F24 cycler	LC-cycler
sei	11.0561	8.97638	23.0159	26.0833	19.403	17.5	16.2316	5.72626	15.3846	12.5333	24.3311	17.4517	4.55504	16.4744	0.501942	16.6695	0.108944	16	FALSE	F24 cycler	LC-cycler
Rap2l	26.4026	27.0866	51.2897	53.5	50.4867	49.25	43.1485	46.0894	39.0533	46.5333	56.9398	50.1158	2.15659	44.9913	0.541711	16.684	0.177612	14	FALSE	F24 cycler	LC-cycler
fliI	2.64026	3.62205	9.62302	14.6667	12.135	16.625	8.56444	7.68156	9.56607	12	15.2174	7.56757	6.29672	9.99242	0.615539	16.7106	0.177612	15	FALSE	F24 cycler	LC-cycler
fabp	19.1419	39.3701	61.2103	88.8333	109.215	105.375	66.4763	49.0223	103.452	102	102.258	91.7375	5.70553	78.1742	0.652326	16.769	0.108944	16	FALSE	F24 cycler	LC-cycler
Pex12	4.62046	2.04724	11.1111	8.58333	12.3945	7.75	9.46166	4.60894	9.56607	9.6	12.1237	9.96139	6.05426	8.48571	0.549839	16.7869	0.136267	16	FALSE	F24 cycler	LC-cycler
CG42237	15.3465	15.2756	26.4881	29.5833	39.5198	39.75	37.2757	36.0335	53.1558	52.5333	49.7492	45.0193	3.47979	36.6442	0.538995	16.8373	0.628076	17	FALSE	F24 cycler	LC-cycler
CG13865	4.9505	6.92913	17.0635	15.8333	18.2349	12.875	9.78793	4.88827	9.46746	8	14.6321	12.1236	3.73034	11.2321	0.564657	16.8797	0.136267	16	FALSE	F24 cycler	LC-cycler
CG8386	18.9769	20.7874	27.9762	30.3333	28.3582	31.375	27.6509	15.9218	27.0217	27.4667	36.1204	23.7066	2.26861	26.3079	0.526811	16.8919	0.279312	16	FALSE	F24 cycler	LC-cycler
CG30343	2.64026	1.10236	5.85317	4.66667	5.06165	5.375	9.3801	4.05028	8.08679	11.0667	9.86622	9.03475	10.039	6.34866	0.507404	16.9051	0.628076	16	FALSE	F24 cycler	LC-cycler
SdhA	22.4422	27.4016	95.8333	65.6667	105.775	79.875	56.5253	52.933	56.6075	79.2	84.1973	82.6255	4.71323	67.4236	0.528263	16.9072	0.081621	16	FALSE	F24 cycler	LC-cycler
qtc	19.1419	41.8898	123.115	89.4167	114.99	139.5	122.349	113.268	151.874	74.5333	116.137	131.66	7.9341	103.156	0.0893831	16.9522	0.0361688	8	JTK cycler	FALSE	LC-cycler
RpI12	1.48515	4.56693	6.54762	11.25	17.1966	13.125	5.22023	4.18994	13.4122	15.3333	12.709	15.5985	11.5791	10.0529	0.686296	16.9594	0.108944	16	FALSE	F24 cycler	LC-cycler
CG17068	2.14521	3.46457	6.34921	5.91667	5.77547	7.5	9.54323	9.35754	10.4536	9.46667	9.44816	11.8919	5.54345	7.60936	0.193364	16.9776	0.0255507	10	JTK cycler	FALSE	LC-cycler
jagn	10.5611	20.315	34.127	52.3333	61.843	51.625	39.3148	32.9609	51.9724	46.4	52.3411	53.5135	5.85576	42.2756	0.549639	16.994	0.108944	16	FALSE	F24 cycler	LC-cycler
CG7806	3.79538	2.3622	7.34127	4.58333	7.46269	5.875	8.40131	5.02793	6.80473	8.93333	11.204	6.56371	4.74303	6.52957	0.464336	17.0023	0.0467869	16	JTK cycler	FALSE	LC-cycler
CG6115	55.4455	58.1102	111.21	79	121.09	96.5	85.3181	85.8939	107.101	105.467	147.659	126.641	2.66313	98.2863	0.558566	17.0646	0.339668	17	FALSE	F24 cycler	LC-cycler
Pi3K68D	0.165017	0.629921	5.25794	8.25	5.19143	8.75	4.64927	0	7.69231	6.26667	8.69565	8.10811	8.75	5.30469	0.576767	17.0653	0.177612	16	FALSE	F24 cycler	LC-cycler
mRpL17	19.1419	15.748	35.4167	32.5833	35.0422	36.25	24.5514	14.3855	22.6824	36.4	27.2575	33.0502	2.53033	27.7091	0.601514	17.0916	0.425144	16	FALSE	F24 cycler	LC-cycler
Spn	14.8515	12.7559	19.3452	23.8333	21.0902	20.125	14.845	10.1955	24.7535	16.2667	29.0134	26.0232	2.8457	19.4249	0.550268	17.0925	0.0642039	16	FALSE	F24 cycler	LC-cycler
CG15814	3.79538	12.9134	22.123	28.5833	34.6528	24.5	15.3344	19.2737	25.7396	21.6	28.8462	43.4749	11.4547	23.4031	0.516804	17.1772	0.279312	16	FALSE	F24 cycler	LC-cycler
CG33671	3.46535	5.51181	8.73016	12.5	17.7807	13	8.80914	7.40223	14.6943	11.8667	12.709	16.0618	5.13099	11.0443	0.547972	17.206	0.177612	17	FALSE	F24 cycler	LC-cycler
CG13568	9.40594	4.72441	17.8571	21.25	19.2083	15.125	17.4551	7.82123	14.9901	13.3333	22.5753	17.9923	4.77843	15.1448	0.588213	17.208	0.108944	16	FALSE	F24 cycler	LC-cycler
sn	13.0363	18.2677	11.5079	15.3333	22.7774	18.5	23.4095	18.7151	38.0671	50.2667	43.311	40.4633	4.368	26.1379	0.531965	17.2259	0.108944	16	FALSE	F24 cycler	LC-cycler
Tim17b	58.5809	59.0551	104.266	105.25	120.376	124.875	100.653	66.6201	104.734	111.467	105.518	108.803	2.13167	97.5165	0.544673	17.2526	0.425144	16	FALSE	F24 cycler	LC-cycler
CG5214	17.4917	14.1732	48.6111	34.8333	59.5068	36.25	49.0212	28.7709	35.503	49.3333	64.6321	46.8726	4.56015	40.4166	0.552672	17.2604	0.136267	16	FALSE	F24 cycler	LC-cycler
DNApol-gamma35	6.43564	9.92126	26.6865	28.6667	41.9208	30.625	8.646	10.1955	25.0493	13.3333	29.5151	30.1931	6.51385	21.7657	0.573797	17.2672	0.279312	17	FALSE	F24 cycler	LC-cycler
CG14695	3.63036	7.24409	8.43254	13.6667	21.804	19.75	12.0718	0.698324	17.0611	22.9333	16.8896	16.3707	32.8405	13.3794	0.680462	17.302	0.0642039	16	FALSE	F24 cycler	LC-cycler
CG16718	10.066	4.25197	11.9048	13.8333	10.902	14.375	21.6966	13.4078	27.4162	17.8667	14.9666	22.7027	6.44788	15.2825	0.113751	17.3099	0.0361688	10	JTK cycler	FALSE	LC-cycler
M6	1.15512	2.04724	6.44841	6.58333	9.1499	7.75	6.52529	9.77654	8.97436	6.26667	18.4783	10.6564	15.9969	7.81762	0.515644	17.3152	0.218956	16	FALSE	F24 cycler	LC-cycler
CG15111	25.7426	38.1102	35.4167	59.0833	50.7463	54.625	24.1436	15.2235	27.2189	33.8667	33.8629	34.9807	3.88107	36.085	0.727772	17.3293	0.177612	16	FALSE	F24 cycler	LC-cycler
cbx	8.08581	21.8898	30.0595	29.0833	37.0539	34.875	17.9445	9.77654	23.4714	22.4	25.8361	32.8185	4.58258	24.4412	0.524044	17.3532	0.425144	17	FALSE	F24 cycler	LC-cycler
mRpL3	8.41584	4.40945	16.8651	16.0833	20.9604	18.125	4.64927	6.70391	6.41026	10.6667	22.4916	10.8108	5.10078	12.216	0.634661	17.3609	0.081621	17	FALSE	F24 cycler	LC-cycler
Gpi1	1.15512	2.83465	6.84524	12.1667	15.1201	16.25	10.6852	8.10056	16.8639	11.8667	18.5619	13.1274	16.0693	11.1314	0.567791	17.3654	0.177612	17	FALSE	F24 cycler	LC-cycler
Orc5	0.825083	8.0315	15.7738	12.3333	29.4614	18.625	6.11746	5.02793	17.6529	13.0667	24.4983	22.8571	35.7072	14.5225	0.595382	17.4052	0.218956	17	FALSE	F24 cycler	LC-cycler
SamDC	17.8218	11.811	18.4524	27.4167	34.6528	25.625	24.7961	30.4469	41.1243	42.4	40.2174	49.9614	4.23006	30.3938	0.66111	17.4085	0.108944	16	FALSE	F24 cycler	LC-cycler
Ho	5.77558	5.66929	27.1825	26.5833	29.9805	33.625	13.0506	8.37989	17.7515	19.4667	25.0836	26.7954	5.93108	19.9453	0.683395	17.4697	0.136267	17	FALSE	F24 cycler	LC-cycler
P32	3.63036	15.2756	23.0159	20.25	36.5996	21.625	20.5546	2.7933	13.6095	21.2	43.3946	22.9344	15.5353	20.4069	0.626236	17.4785	0.081621	17	FALSE	F24 cycler	LC-cycler
CG42613	30.5281	25.6693	79.5635	69.5833	64.828	61	30.261	10.7542	36.0947	47.0667	98.495	94.9807	9.15875	54.0687	0.54532	17.485	0.279312	17	FALSE	F24 cycler	LC-cycler
CG43732	30.5281	25.6693	79.5635	69.5833	64.828	61	30.261	10.7542	36.0947	47.0667	98.495	94.9807	9.15875	54.0687	0.54532	17.485	0.279312	17	FALSE	F24 cycler	LC-cycler
cer	7.75578	5.19685	17.2619	23.9167	19.403	27.125	14.5188	19.4134	17.2584	20.6667	32.9431	23.4749	6.33906	19.0779	0.611199	17.5272	0.0642039	16	FALSE	F24 cycler	LC-cycler
Brf	10.8911	1.73228	8.53175	13.0833	9.92862	11.125	9.3801	4.46927	10.6509	14.5333	13.1271	11.9691	8.3897	9.95182	0.591539	17.5284	0.081621	16	FALSE	F24 cycler	LC-cycler
psq	0	4.09449	7.7381	39.9167	26.8008	34.875	14.4372	15.7821	17.7515	58.6667	47.1572	58.7645	58.7645	27.1653	0.729457	17.5374	0.279312	14	FALSE	F24 cycler	LC-cycler
CG42784	9.90099	14.0157	32.9365	34.1667	28.6178	44.75	31.8108	9.49721	42.8994	28.4	29.7659	44.9421	4.73214	29.3086	0.269353	17.5565	0.0467869	10	JTK cycler	FALSE	LC-cycler
Acph-1	8.25083	10.5512	33.3333	78.25	93.7054	97.625	58.5644	29.1899	93.8856	72.8	79.1806	87.722	11.8321	61.9215	0.571034	17.5705	0.425144	18	FALSE	F24 cycler	LC-cycler
CG5037	19.802	24.8819	28.1746	18.75	36.989	28.625	11.3377	16.8994	16.2722	13.3333	21.5719	16.2162	3.26248	21.0711	0.190242	17.6903	0.0255507	6	JTK cycler	FALSE	LC-cycler
CG10286	2.9703	1.5748	4.06746	6.08333	7.78715	6.875	4.5677	5.86592	7.59369	10.1333	10.1171	11.5058	7.30618	6.59513	0.817647	17.6918	0.0642039	17	FALSE	F24 cycler	LC-cycler
Scsalpha	28.3828	25.3543	95.9325	89.5833	104.218	98.375	90.8646	52.514	72.288	93.8667	99.1639	127.876	5.04357	81.535	0.565177	17.6959	0.108944	18	FALSE	F24 cycler	LC-cycler
CG2811	7.92079	5.35433	8.33333	12.6667	13.2382	13.625	12.398	12.8492	14.8915	16	16.1371	16.5251	3.0863	12.4949	0.642981	17.7997	0.081621	18	FALSE	F24 cycler	LC-cycler
l(1)G0136	39.934	26.6142	64.4841	52.25	66.5152	64	24.5514	13.1285	33.432	34.4	43.4783	48.1081	5.06648	42.5746	0.614331	17.8067	0.108944	17	FALSE	F24 cycler	LC-cycler
por	2.9703	4.72441	7.63889	9.16667	12.719	12.5	6.76998	4.46927	6.80473	13.7333	6.85619	13.9768	4.70553	8.52747	0.55419	17.8289	0.177612	17	FALSE	F24 cycler	LC-cycler
CG7841	4.62046	3.93701	10.119	18.0833	15.1849	17.375	9.46166	12.0112	14.9901	5.73333	29.4314	18.9961	7.47559	13.3286	0.50726	17.8515	0.279312	16	FALSE	F24 cycler	LC-cycler
CR10991	5.28053	5.51181	21.2302	21.9167	25.2433	28.75	22.1044	10.8939	26.1341	21.0667	28.4281	33.1274	6.2735	20.8073	0.548157	17.8569	0.51062	17	FALSE	F24 cycler	LC-cycler
CG34391	0	0.314961	5.85317	18.25	10.4478	19.75	7.09625	1.67598	4.73373	25.2	17.2241	29.3436	29.3436	11.6575	0.650608	18.0017	0.339668	18	FALSE	F24 cycler	LC-cycler
CG6672	2.64026	3.14961	8.43254	13.6667	11.5509	12.25	17.4551	4.18994	11.6371	11.2	18.4783	15.444	6.99864	10.8412	0.563758	18.0302	0.628076	16.6667	FALSE	F24 cycler	LC-cycler
CG9531	7.75578	2.51969	11.6071	12.3333	10.7722	12.375	3.83361	3.35196	3.45168	4.66667	5.51839	6.40927	4.91133	7.04956	0.563501	18.0515	0.136267	18	FALSE	F24 cycler	LC-cycler
CG7872	2.64026	4.40945	4.86111	7.83333	7.78715	9.25	5.30179	4.05028	6.80473	7.46667	6.10368	10.1158	3.83137	6.38536	0.523248	18.0643	0.51062	17	FALSE	F24 cycler	LC-cycler
CG7943	5.94059	10.3937	20.8333	18.1667	29.3316	31.25	18.4339	7.12291	17.9487	20	21.3211	21.5444	5.26042	18.5239	0.532073	18.0687	0.136267	18	FALSE	F24 cycler	LC-cycler
CG3803	21.4521	15.748	22.9167	17.5833	26.8008	21.5	14.4372	6.84358	14.7929	17.2	17.2241	16.6795	3.9162	17.7649	0.483482	18.1278	0.0467869	16	JTK cycler	FALSE	LC-cycler
CG30010	9.40594	22.3622	31.4484	28.5	37.1188	40.75	21.9413	14.3855	21.499	22.4	29.3478	33.8996	4.33237	26.0882	0.5157	18.2756	0.136267	18	FALSE	F24 cycler	LC-cycler
ergic53	18.9769	17.6378	18.4524	28.5	26.5412	24.125	38.0098	27.095	35.503	32.9333	40.0502	39.305	2.2707	28.9275	0.557373	18.3223	0.279312	18	FALSE	F24 cycler	LC-cycler
CG1695	19.637	14.4882	35.6151	74.5833	60.0909	79.75	43.8825	47.067	37.8698	39.4667	74.3311	57.0656	5.50448	48.6539	0.572359	18.3619	0.279312	18	FALSE	F24 cycler	LC-cycler
loco	8.91089	10.0787	15.4762	15.5	20.5062	20.125	28.8744	4.88827	21.5976	29.3333	22.9933	30.8108	6.30301	19.0912	0.509096	18.4089	0.108944	18	FALSE	F24 cycler	LC-cycler
clu	5.11551	2.04724	8.33333	7.33333	10.1882	9.875	9.70636	12.4302	8.1854	10.1333	16.7224	12.8958	8.16825	9.41384	0.521596	18.4483	0.081621	18	FALSE	F24 cycler	LC-cycler
CG2931	17.3267	7.87402	14.5833	20.6667	28.4231	24.625	23.1648	6.14525	31.1637	20.4	26.2542	27.4131	5.07119	20.67	0.513829	18.4484	0.177612	18	FALSE	F24 cycler	LC-cycler
fru	4.12541	1.10236	3.67063	7.58333	7.52758	7.875	1.79445	0.418994	3.0572	6.8	25.3344	16.0618	60.4649	7.1126	0.702652	18.5111	0.0642039	18	FALSE	F24 cycler	LC-cycler
CG18596	2.47525	1.25984	5.55556	14.6667	11.2265	15	9.70636	8.37989	5.52268	9.86667	13.796	14.2857	11.9062	9.31176	0.63347	18.6607	0.136267	19	FALSE	F24 cycler	LC-cycler
CG30373	12.7063	4.09449	18.5516	17.1667	25.7625	16.25	11.093	11.3128	8.1854	7.73333	20.9866	16.834	6.29199	14.2231	0.537502	18.6894	0.339668	18	FALSE	F24 cycler	LC-cycler
dpr15	0	4.40945	5.25794	5.08333	7.26801	14	0.570962	0.837989	1.47929	7.46667	7.77592	10.5019	14	5.38762	0.558712	18.7165	0.745532	17	FALSE	F24 cycler	LC-cycler
CG12895	4.45545	4.56693	6.44841	5.41667	9.27969	9.75	4.89396	2.51397	6.41026	6.13333	10.786	9.49807	4.29041	6.67939	0.703344	18.8031	0.177612	17	FALSE	F24 cycler	LC-cycler
CG10802	12.7063	8.66142	11.5079	8.66667	17.7158	13.875	7.91191	5.72626	8.87574	11.7333	22.408	12.3552	3.91321	11.8453	0.526453	18.8226	0.081621	18	FALSE	F24 cycler	LC-cycler
CG17776	8.74587	12.5984	15.377	11.9167	23.6859	14.5	7.99347	7.26257	4.93097	11.4667	17.8094	19.3822	4.8035	12.9724	0.582802	18.8449	0.279312	18	FALSE	F24 cycler	LC-cycler
sNPF	23.7624	20	57.4405	366.25	200.065	400.875	229.201	57.1229	9.07298	37.6	933.779	491.042	102.919	235.518	0.592593	18.9761	0.279312	20	FALSE	F24 cycler	LC-cycler
CG8461	10.8911	3.77953	10.6151	11.1667	14.6658	15.125	6.93312	3.63128	1.67653	11.2	9.0301	9.42085	9.02162	9.01125	0.689397	19.0061	0.0642039	18	FALSE	F24 cycler	LC-cycler
CG34384	8.74587	7.08661	41.1706	59	50.5516	81.125	47.2268	40.0838	21.3018	35.2	82.4415	67.1042	11.6334	45.0865	0.571741	19.0244	0.108944	18	FALSE	F24 cycler	LC-cycler
CG6983	7.92079	5.03937	9.4246	16	24.1402	31.875	6.36215	25.419	10.7495	16	83.6957	38.0695	16.6084	22.8913	0.610402	19.069	0.628076	17	FALSE	F24 cycler	LC-cycler
und	22.2772	27.4016	27.4802	24.1667	38.4815	28.25	22.5938	19.2737	16.1736	22	30.602	24.9421	2.37928	25.3035	0.519257	19.0788	0.136267	18	FALSE	F24 cycler	LC-cycler
CG6353	6.10561	2.99213	8.33333	14.8333	12.7839	14.25	9.3801	10.6145	4.24063	7.73333	15.0502	14.5946	5.02992	10.076	0.607156	19.1236	0.425144	18	FALSE	F24 cycler	LC-cycler
CG6574	2.64026	1.25984	8.43254	6.83333	14.536	17.125	8.8907	0	6.21302	7.73333	9.36455	10.6564	17.125	7.80708	0.617028	19.157	0.081621	19	FALSE	F24 cycler	LC-cycler
Tom40	15.0165	11.4961	27.4802	22.0833	31.2784	32.25	30.0979	15.9218	16.568	28.1333	28.0936	35.5985	3.09658	24.5015	0.58448	19.2029	0.339668	19	FALSE	F24 cycler	LC-cycler
CG7603	37.6238	53.3858	52.4802	58.5833	82.1544	73.5	57.0962	24.581	52.2682	46.6667	60.2007	80	3.34219	56.545	0.553848	19.3097	0.177612	18	FALSE	F24 cycler	LC-cycler
DopR	0.330033	2.04724	3.86905	3.66667	10.1233	9.5	2.85481	3.35196	5.12821	5.2	6.60535	16.2162	49.1351	5.74107	0.512809	19.3112	0.279312	17	FALSE	F24 cycler	LC-cycler
mRpL11	14.3564	4.40945	10.8135	13.0833	17.9753	17.125	9.29853	6.42458	1.97239	13.3333	9.53177	9.03475	9.1135	10.6132	0.553186	19.3335	0.108944	16	FALSE	F24 cycler	LC-cycler
GABPI	42.7393	33.0709	50.8929	56.6667	63.4004	73.875	30.7504	30.0279	32.1499	32.2667	40.3846	50.3475	2.46021	44.7143	0.667519	19.3543	0.081621	17	FALSE	F24 cycler	LC-cycler
CG3560	85.1485	68.9764	128.77	104.417	188.644	138	107.504	82.1229	73.57	81.7333	158.863	159.923	2.7349	114.806	0.644567	19.4759	0.177612	18	FALSE	F24 cycler	LC-cycler
Ppox	24.9175	25.8268	25.2976	26.0833	50.8112	43.125	21.1256	5.02793	22.0907	24.8	24.2475	40.3861	10.1058	27.8116	0.608747	19.5151	0.108944	18	FALSE	F24 cycler	LC-cycler
CG31126	12.5413	25.8268	27.5794	27.4167	54.9643	49.125	20.9625	6.84358	19.7239	17.8667	27.8428	47.722	8.03152	28.2012	0.555958	19.5461	0.425144	18	FALSE	F24 cycler	LC-cycler
mRpS7	21.2871	13.7008	17.1627	19.0833	25.8923	18.5	12.6427	10.8939	10.0592	11.2	29.9331	24.4015	2.9757	17.8964	0.532848	19.5849	0.081621	18	FALSE	F24 cycler	LC-cycler
nmd	21.1221	11.3386	16.4683	21	24.0104	26.75	17.3736	18.0168	18.7377	15.3333	26.8395	20	2.36709	19.7492	0.594129	19.6261	0.279312	18	FALSE	F24 cycler	LC-cycler
prt	50.165	48.3465	51.6865	70.3333	100	99.375	89.3148	29.8883	82.9389	66.4	73.5786	98.0695	3.34579	71.6747	0.53016	19.6317	0.108944	18	FALSE	F24 cycler	LC-cycler
DmsR-1	16.1716	16.2205	8.43254	40.3333	42.5698	60.25	53.2626	9.21788	44.8718	47.2	44.1472	72.7413	8.62626	37.9515	0.589316	19.6846	0.218956	20	FALSE	F24 cycler	LC-cycler
CG7506	13.5314	2.20472	10.3175	9.41667	17.0668	12.875	8.72757	3.77095	5.81854	11.4667	11.0368	17.6834	8.02068	10.3263	0.660371	19.698	0.0642039	18	FALSE	F24 cycler	LC-cycler
mRpL27	15.5116	16.8504	12.1032	12.9167	20.2466	17.5	11.2561	6.28492	6.70611	14	18.7291	19.0734	3.22146	14.2648	0.640606	20.0806	0.108944	18	FALSE	F24 cycler	LC-cycler
Pkn	6.76568	3.30709	5.85317	7.16667	7.59247	9.625	5.13866	6.28492	5.32544	4.93333	8.86288	9.88417	2.98878	6.72829	0.653483	20.1488	0.081621	20	FALSE	F24 cycler	LC-cycler
BBS4	0.49505	1.10236	3.67063	8.83333	32.7709	57	9.70636	0	11.2426	9.33333	27.7592	44.4788	57	17.1994	0.691333	20.175	0.218956	19	FALSE	F24 cycler	LC-cycler
CG1146	3.46535	0	0.992063	3	16.2881	12.75	5.22023	10.1955	0.295858	3.46667	14.4649	7.72201	16.2881	6.48839	0.535978	20.2087	0.081621	18	FALSE	F24 cycler	LC-cycler
fred	4.62046	2.51969	4.96032	7.83333	10.0584	10.875	4.48613	1.53631	0.690335	2.13333	4.76589	16.6795	24.1615	5.92989	0.509627	20.2827	0.136267	20	FALSE	F24 cycler	LC-cycler
Hsp60	128.053	114.488	135.913	100.333	182.738	154.5	105.954	48.8827	72.288	87.4667	106.438	121.158	3.73831	113.184	0.629764	20.4301	0.177612	18	FALSE	F24 cycler	LC-cycler
CG33958	3.9604	7.55906	5.95238	18.0833	36.9241	58	28.8744	1.39665	13.215	20.9333	18.6455	45.8687	41.528	21.6177	0.630106	20.5157	0.081621	20	FALSE	F24 cycler	LC-cycler
CG13229	1.48515	1.5748	4.26587	15.0833	33.939	80.375	12.1533	0.558659	11.7357	7.46667	27.5084	52.8958	143.871	20.7535	0.637857	20.5414	0.136267	19	FALSE	F24 cycler	LC-cycler
ATPsyn-beta	349.175	258.583	333.135	310.5	425.698	375.125	235.971	273.464	165.779	195.2	352.843	300	2.56786	297.956	0.508334	20.5479	0.218956	18	FALSE	F24 cycler	LC-cycler
l(3)87Df	13.0363	17.1654	10.9127	10.75	18.9487	17.5	16.0685	9.07821	14.5957	15.2	23.8294	25.7915	2.84103	16.073	0.53405	20.6403	0.0642039	20	FALSE	F24 cycler	LC-cycler
Gclc	19.1419	3.30709	12.1032	28.75	51.7197	89.5	99.2659	105.307	35.2071	94.8	131.355	133.977	40.512	67.0361	0.507173	20.671	0.218956	20	FALSE	F24 cycler	LC-cycler
CG42669	7.42574	2.83465	1.78571	4.41667	6.81376	9	2.61011	0.27933	2.85996	3.73333	10.0334	13.668	48.9313	5.45506	0.746891	20.7454	0.081621	20	FALSE	F24 cycler	LC-cycler
CG8405	14.1914	7.87402	9.12698	7	14.6009	10.25	7.74878	0.837989	5.91716	5.33333	11.6221	12.973	17.4238	8.9563	0.533731	20.7802	0.425144	20	FALSE	F24 cycler	LC-cycler
CG4925	9.07591	8.0315	9.12698	7.66667	15.9637	12.875	15.2529	12.4302	5.22682	11.0667	18.2274	14.5174	3.48728	11.6218	0.617061	20.7882	0.081621	18	FALSE	F24 cycler	LC-cycler
Oga	7.75578	4.88189	7.8373	6.75	10.318	10.625	8.72757	8.93855	6.90335	7.86667	9.78261	13.668	2.79973	8.67122	0.620649	20.8147	0.218956	20	FALSE	F24 cycler	LC-cycler
mago	12.5413	8.8189	11.0119	15.5	12.135	16	15.3344	12.2905	7.39645	8	18.6455	15.9846	2.52087	12.8049	0.500534	21.044	0.279312	21	FALSE	F24 cycler	LC-cycler
CG8398	8.25083	2.51969	6.05159	4.91667	10.0584	8	7.58564	5.86592	3.15582	4.8	8.69565	9.80695	3.99193	6.64226	0.73334	21.1896	0.108944	20	FALSE	F24 cycler	LC-cycler
Bx	54.2904	28.5039	31.1508	46.3333	68.462	77.625	56.6884	49.581	40.5325	42.4	58.8629	57.7606	2.72331	51.0159	0.621955	21.2373	0.0642039	20	FALSE	F24 cycler	LC-cycler
CG11151	63.2013	44.8819	45.3373	63.75	68.7216	81.25	112.806	124.86	105.917	98.8	123.244	135.058	3.00919	88.9856	0.524433	21.2878	0.136267	20	FALSE	F24 cycler	LC-cycler
Mdh2	194.224	150.551	165.476	110.417	225.568	178.75	133.768	86.8715	114.3	97.4667	167.642	180.077	2.59657	150.426	0.554794	21.3808	0.279312	20	FALSE	F24 cycler	LC-cycler
CG15237	113.036	106.772	97.5198	78.1667	121.155	111.25	103.834	48.1844	68.0473	73.6	120.903	120.154	2.51441	96.8852	0.534222	21.4891	0.081621	18	FALSE	F24 cycler	LC-cycler
SdhB	104.95	93.8583	86.8056	63.25	114.341	106.875	89.0701	53.6313	62.5247	71.0667	116.054	119.305	2.22454	90.1443	0.612183	21.5125	0.108944	20	FALSE	F24 cycler	LC-cycler
CG42678	27.3927	21.2598	19.4444	19.3333	24.0104	30.875	11.1746	12.5698	11.7357	10.9333	18.5619	16.9112	2.82393	18.6835	0.613898	21.5425	0.425144	12	FALSE	F24 cycler	LC-cycler
fu12	20.9571	18.5827	9.62302	17.75	28.0986	27.875	27.9772	19.4134	18.9349	19.3333	25.7525	25.3282	2.91994	21.6355	0.733994	21.6583	0.0642039	18	FALSE	F24 cycler	LC-cycler
CG5946	94.3894	60.1575	51.0913	54	84.6204	72.625	37.2757	23.6034	29.9803	30.4	47.3244	56.9884	3.99898	53.538	0.677634	21.6814	0.108944	21	FALSE	F24 cycler	LC-cycler
PGRP-LD	21.1221	6.61417	11.0119	14.5833	19.0785	17.5	11.3377	10.0559	8.38264	4.66667	12.9599	14.9807	4.52617	12.6911	0.617404	21.9366	0.177612	21	FALSE	F24 cycler	LC-cycler
Pmi	21.1221	6.61417	11.0119	14.5833	19.0785	17.5	11.3377	10.0559	8.38264	4.66667	12.9599	14.9807	4.52617	12.6911	0.617404	21.9366	0.177612	21	FALSE	F24 cycler	LC-cycler
Cyp4d2	16.3366	2.83465	10.119	5.91667	11.6158	9.5	9.54323	3.21229	2.95858	5.33333	8.61204	8.88031	5.7632	7.90522	0.507299	21.9518	0.218956	9	FALSE	F24 cycler	LC-cycler
CG11791	11.0561	5.98425	12.2024	6.5	19.3381	21.875	25.5302	13.5475	16.568	10.6667	14.7157	32.278	5.39382	15.8552	0.539955	22.0461	0.218956	10	FALSE	F24 cycler	LC-cycler
CG14864	105.116	88.8189	95.1389	61.6667	119.403	85.5	104.241	55.4469	41.9132	55.6	113.712	110.965	2.84881	86.4602	0.508055	22.0585	0.081621	18	FALSE	F24 cycler	LC-cycler
CG42339	24.4224	9.76378	10.6151	10.1667	10.4478	32.625	11.3377	5.86592	9.36884	6	24.9164	42.6255	7.26663	16.5129	0.607518	22.1582	0.339668	20	FALSE	F24 cycler	LC-cycler
CG4168	8.08581	3.93701	4.36508	6.16667	5.5159	7.5	7.74878	2.23464	5.12821	2.8	6.77258	11.2741	5.04517	5.96073	0.528882	22.1654	0.279312	22	FALSE	F24 cycler	LC-cycler
dbr	5.77558	4.72441	5.05952	4.08333	5.84036	7.125	8.646	10.6145	1.87377	6.53333	12.3746	13.1274	7.00589	7.14815	0.578418	22.2386	0.081621	21	FALSE	F24 cycler	LC-cycler
CG10262	19.967	4.88189	5.75397	8.16667	11.8105	10.125	8.40131	2.51397	4.33925	1.73333	8.44482	11.1197	11.5194	8.10478	0.618427	22.5468	0.279312	0	FALSE	F24 cycler	LC-cycler
CG33232	25.5776	16.6929	3.1746	9.5	17.0668	18.375	16.3132	11.3128	14.2012	8.4	27.592	20	8.69147	15.6838	0.548852	22.6507	0.108944	11	FALSE	F24 cycler	LC-cycler
CG8079	35.4785	20.7874	16.7659	16.8333	33.6794	36.625	38.1729	13.2682	16.2722	10.2667	30.6856	16.2934	3.71814	23.7607	0.504463	22.8949	0.177612	0	FALSE	F24 cycler	LC-cycler
CR31144	124.917	123.622	97.3214	106.167	115.639	139.375	90.783	81.9832	48.0276	58.2667	106.605	85.5598	2.90198	98.189	0.54449	22.8988	0.108944	11	FALSE	F24 cycler	LC-cycler
CG14182	29.0429	15.748	11.0119	15.4167	11.5509	23.625	15.416	11.4525	14.8915	7.33333	20.4013	22.3166	3.9604	16.5172	0.521653	23.3864	0.177612	2	FALSE	F24 cycler	LC-cycler
RpL3	357.426	288.976	237.004	248.917	289.422	351.5	212.235	220.251	104.931	144.667	241.973	187.027	3.40629	240.361	0.580846	23.5428	0.0642039	2	FALSE	F24 cycler	LC-cycler
CG3448	48.3498	38.2677	24.7024	22.6667	45.0357	37.75	46.8189	54.6089	42.7022	39.2	51.5886	57.0656	2.5176	42.3964	0.513979	23.9425	0.177612	0	FALSE	F24 cycler	LC-cycler
Cyt-c-p	281.518	213.858	193.552	112.417	297.729	184.5	401.631	311.453	204.931	139.067	409.95	288.417	3.6467	253.252	0.39613	23.9861	0.00283309	2	JTK cycler	FALSE	LC-cycler

## Sheet: LNd_cyclers
symbol (yellow=HC cycler)	2	6	10	14	18	22	2	6	10	14	18	22	max/min (if min is 0; then just max)	average expression	F24 score	F24 phase	JTK p-value	JTK phase	F24 cycler?	JTK cycler?	cycling?
14-3-3zeta	255.009	197.262	256.224	320.535	203.254	164.574	205.288	394.403	416.113	437.931	305.675	243.839	2.66099	283.342	0.638145	11.5171	0.0255507	12	F24 cycler	JTK cycler	HC-cycler
5-HT2	2.55009	5.15298	6.29275	11.0571	9.00217	0	5.36701	9.60929	6.39386	10.5747	2.64188	2.36967	11.0571	5.91763	0.505854	11.6922	0.0467869	12	F24 cycler	JTK cycler	HC-cycler
Ac3	11.4754	27.0531	43.9124	40.8262	24.4035	10.1064	12.4704	27.7719	25.4902	18.8506	13.7965	6.08215	7.21989	21.8532	0.848953	10.5003	0.00199134	10	F24 cycler	JTK cycler	HC-cycler
Acox57D-d	38.4335	71.4976	88.3721	89.5504	71.8004	17.5532	24.9408	65.6811	57.971	95.977	70.1566	25.4344	5.46778	59.7807	0.772292	12.2537	0.00636364	12	F24 cycler	JTK cycler	HC-cycler
Alk	70.8561	106.119	159.508	123.937	153.145	34.0426	18.9424	49.208	49.1049	57.3563	56.6536	18.4044	8.6668	74.7731	0.708627	12.4999	0.0361688	12	F24 cycler	JTK cycler	HC-cycler
alphaPS4	73.4062	24.7987	64.9795	231.227	112.364	42.766	9.47119	11.51	17.8176	36.8966	26.2231	9.55766	24.4137	55.0848	0.67456	14.7565	0.00636364	14	F24 cycler	JTK cycler	HC-cycler
Appl	241.712	231.562	281.122	403.402	212.798	96.9149	105.525	292.291	226.684	262.989	193.64	64.6919	6.23574	217.778	0.647971	11.0698	0.0361688	12	F24 cycler	JTK cycler	HC-cycler
arm	78.5064	114.01	176.06	194.532	161.714	84.7872	65.1934	107.181	111.85	139.31	121.918	65.7188	2.98393	118.398	0.909253	13.1425	0.00040885	12	F24 cycler	JTK cycler	HC-cycler
Art1	24.408	36.3929	37.2093	32.3208	7.48373	25.4255	25.2565	42.0275	42.2847	39.8851	17.6125	29.3049	5.65022	29.9676	0.669142	8.42915	4.81e-06	8	F24 cycler	JTK cycler	HC-cycler
Atg1	19.8543	30.5958	31.1902	32.5638	23.7527	21.2766	31.0971	46.2513	47.6556	49.0805	42.0744	20.5371	2.47203	32.9941	0.838128	11.0745	0.00636364	11	F24 cycler	JTK cycler	HC-cycler
barc	20.5829	28.3414	24.8974	20.5346	12.9067	9.14894	22.573	32.8405	33.0776	42.7586	20.4501	17.0616	4.67362	23.7645	0.742272	9.24901	0.00976672	8	F24 cycler	JTK cycler	HC-cycler
beat-IV	61.7486	74.3961	102.462	128.919	95.5531	37.0213	15.8642	23.8648	27.5362	67.3563	52.6419	13.1912	9.77311	58.3796	0.694882	13.78	0.00636364	12	F24 cycler	JTK cycler	HC-cycler
Best1	73.5883	54.1063	40.9029	13.7303	14.7505	34.5745	25.6511	19.4298	13.8107	8.16092	10.1761	7.58294	9.70446	26.372	0.808965	4.05337	0.0131698	2	F24 cycler	JTK cycler	HC-cycler
bru-3	150.455	158.454	196.99	131.227	73.9696	37.766	29.9921	72.5449	73.9983	83.1034	58.4149	11.2164	17.5627	89.8444	0.739799	9.91101	0.0193603	9	F24 cycler	JTK cycler	HC-cycler
Bx	30.6011	26.8921	91.2449	102.673	57.7007	27.5532	2.99921	20.3801	26.0017	30	9.98043	25.3555	34.2334	37.6152	0.560608	12.8383	0.0467869	12	F24 cycler	JTK cycler	HC-cycler
C3G	18.5792	51.6908	19.699	43.9854	14.859	8.61702	14.9171	23.3369	30.9463	22.7586	6.84932	9.95261	7.54686	22.1826	0.614891	9.13808	0.0361688	8	F24 cycler	JTK cycler	HC-cycler
CadN	18.7614	14.3317	34.3365	53.3414	29.3926	15	11.839	22.7033	28.133	31.954	26.3209	11.6114	4.59389	24.8104	0.756664	13.1771	0.0255507	12	F24 cycler	JTK cycler	HC-cycler
cals	75.592	92.4316	144.596	130.012	109.219	79.3617	41.3575	75.7128	71.526	80.1149	77.0059	38.8626	3.72071	84.6494	0.780179	12.34	0.0361688	12	F24 cycler	JTK cycler	HC-cycler
CanA-14F	19.3078	42.19	37.6197	51.1543	34.7072	13.617	19.1002	52.9039	46.8883	35.5172	21.135	16.8246	3.88513	32.5805	0.729264	10.3271	0.0361688	10	F24 cycler	JTK cycler	HC-cycler
CASK	85.2459	92.7536	115.458	120.17	70.4989	32.4468	62.1152	130.412	108.355	85.8621	84.2466	33.8863	4.01925	85.1209	0.732121	9.87565	0.0361688	8	F24 cycler	JTK cycler	HC-cycler
Cbp53E	81.0565	194.042	312.585	124.544	49.6746	133.298	56.9061	201.267	127.451	106.207	94.5205	58.0569	6.29266	128.301	0.584059	8.78993	0.0193603	8	F24 cycler	JTK cycler	HC-cycler
cert	17.6685	16.7472	23.6662	20.8991	33.5141	5.74468	10.1815	23.3369	24.4672	39.0805	19.5695	5.21327	7.49634	20.0074	0.529934	12.7207	0.0361688	12	F24 cycler	JTK cycler	HC-cycler
CG10107	6.73953	7.8905	7.11354	5.34629	4.22993	4.68085	14.7593	19.4298	13.9812	12.4138	8.51272	7.97788	4.5934	9.42295	0.858824	6.70561	0.00114959	6	F24 cycler	JTK cycler	HC-cycler
CG10257	40.4372	27.6973	49.7948	42.5273	33.9479	20.5319	14.3646	32.8405	37.3402	38.5057	26.5166	12.4803	3.98989	31.4154	0.707883	11.2652	0.0193603	10	F24 cycler	JTK cycler	HC-cycler
CG10277	19.49	21.9002	37.7565	62.0899	41.2148	38.7234	20.1263	24.9208	28.6445	27.3563	41.4873	27.0142	3.18573	32.5603	0.648038	15.7233	0.0193603	14	F24 cycler	JTK cycler	HC-cycler
CG10361	19.1257	46.2158	56.6347	34.6294	53.0369	8.82979	16.2589	19.5354	20.2899	32.1839	28.0822	10.5055	6.41406	28.7773	0.532008	12.4495	0.0361688	12	F24 cycler	JTK cycler	HC-cycler
CG10508	29.1439	34.6216	61.4227	42.6488	35.4664	28.2979	25.9669	59.3453	56.266	61.3793	25.8317	14.7709	4.15835	39.5968	0.777164	10.4633	0.0361688	10	F24 cycler	JTK cycler	HC-cycler
CG10584	7.10383	19.9678	25.171	34.5079	23.102	11.4894	6.47198	6.2302	8.7809	12.1839	4.79452	4.2654	8.09018	13.6724	0.749293	12.4775	0.00636364	12	F24 cycler	JTK cycler	HC-cycler
CG11030	5.10018	5.47504	13.1327	17.0109	18.2213	2.44681	2.99921	4.75185	5.88235	10.5747	4.01174	1.18483	15.3787	7.56597	0.704065	13.4018	0.00199134	12	F24 cycler	JTK cycler	HC-cycler
CG11376	23.133	16.1031	29.8222	31.9563	27.3319	2.44681	12.3915	22.9145	21.8244	22.1839	14.2857	5.76619	13.0604	19.1799	0.638564	11.1331	0.0361688	12	F24 cycler	JTK cycler	HC-cycler
CG11486	69.7632	80.5153	90.8345	69.3803	71.0412	46.383	29.2028	46.2513	48.6786	53.7931	45.5969	30.6477	3.11047	56.8407	0.712686	10.9812	0.0193603	10	F24 cycler	JTK cycler	HC-cycler
CG11576	4.73588	7.72947	11.7647	7.65492	4.22993	0	5.60379	9.92608	11.9352	9.31034	8.02348	3.23855	11.9352	7.0127	0.836527	10.1505	0.00283309	8	F24 cycler	JTK cycler	HC-cycler
CG11593	8.37887	7.40741	13.5431	15.6744	9.00217	0	10.3394	17.4234	22.9327	25.4023	8.31703	11.8483	25.4023	12.5224	0.719827	11.3016	0.0255507	12	F24 cycler	JTK cycler	HC-cycler
CG12006	17.6685	11.4332	20.1094	21.7497	44.3601	15.6383	9.39227	8.02534	10.6564	23.6782	22.1135	9.55766	5.5275	17.8652	0.643057	16.3758	0.00199134	14	F24 cycler	JTK cycler	HC-cycler
CG12054	21.1293	27.5362	60.1915	30.9842	23.102	10.3191	21.547	38.8596	28.7298	27.3563	22.6027	11.3744	5.83299	26.9777	0.630715	9.64848	0.0361688	10	F24 cycler	JTK cycler	HC-cycler
CG12104	42.4408	44.1224	39.9453	98.9064	84.0564	26.1702	17.8374	34.5301	39.4714	41.4943	38.454	17.7725	5.56514	43.7668	0.564725	13.6857	0.0131698	12	F24 cycler	JTK cycler	HC-cycler
CG12320	0.728597	11.7552	15.8687	13.7303	9.97831	3.29787	1.49961	9.08131	25.4049	11.4943	19.2759	9.47867	34.8683	10.9661	0.681102	12.3113	0.0131698	10	F24 cycler	JTK cycler	HC-cycler
CG12576	48.2696	47.6651	74.6922	99.6355	64.6421	25.8511	11.2076	20.169	18.4143	30.4598	36.0078	17.3776	8.89001	41.1993	0.665628	14.1868	0.0361688	12	F24 cycler	JTK cycler	HC-cycler
CG12851	7.83242	11.2721	19.015	16.8894	19.3059	7.55319	7.02447	13.5164	12.2762	17.8161	11.1546	2.68562	7.18859	12.1951	0.714662	12.5066	0.00976672	12	F24 cycler	JTK cycler	HC-cycler
CG12975	30.6011	43.1562	72.6402	42.7704	37.961	42.1277	25.7301	57.7614	58.653	57.1264	29.7456	16.9036	4.29731	42.9314	0.7023	10.2886	0.0131698	10	F24 cycler	JTK cycler	HC-cycler
CG12990	33.3333	39.9356	29.959	22.6002	20.3905	28.2979	23.8358	48.9968	40.9207	25.6322	24.0705	42.4171	2.40293	31.6991	0.514155	5.35323	0.0255507	6	F24 cycler	JTK cycler	HC-cycler
CG13603	146.266	133.977	161.97	291.738	153.796	118.404	56.0379	135.903	103.836	143.103	106.556	38.9415	7.49168	132.544	0.528819	12.296	0.0255507	12	F24 cycler	JTK cycler	HC-cycler
CG13739	11.8397	22.0612	48.7004	62.0899	28.7419	11.9149	8.05051	25.5544	24.6377	37.1264	16.1448	3.63349	17.0882	25.0413	0.859391	12.1143	0.00114959	12	F24 cycler	JTK cycler	HC-cycler
CG13917	41.1658	44.1224	39.2613	103.402	78.308	28.617	17.3639	34.2133	38.8747	42.1839	36.3014	16.2717	6.35472	43.3405	0.576008	13.4995	0.0255507	12	F24 cycler	JTK cycler	HC-cycler
CG13928	128.051	112.882	166.211	169.502	134.273	89.8936	90.0552	103.907	105.2	127.471	126.81	34.4392	4.92177	115.725	0.565787	12.2062	0.00283309	12	F24 cycler	JTK cycler	HC-cycler
CG13933	0	6.60225	10.2599	21.5067	14.3167	7.97872	6.2352	3.80148	6.82012	11.0345	6.16438	4.02844	21.5067	8.22903	0.683307	14.3708	0.0131698	14	F24 cycler	JTK cycler	HC-cycler
CG13954	11.8397	22.0612	48.7004	62.0899	28.7419	11.9149	8.05051	25.5544	24.6377	37.1264	16.1448	3.63349	17.0882	25.0413	0.859391	12.1143	0.00114959	12	F24 cycler	JTK cycler	HC-cycler
CG13995	14.5719	27.0531	15.8687	10.0851	12.7983	0.319149	3.07814	9.5037	6.22336	4.94253	0.782779	0.552923	84.7665	8.81497	0.728159	7.82101	0.0255507	7	F24 cycler	JTK cycler	HC-cycler
CG14043	5.46448	1.93237	10.8071	17.0109	9.11063	0	6.2352	6.1246	10.2302	14.4828	5.67515	3.23855	17.0109	7.526	0.674991	12.8364	0.00636364	12	F24 cycler	JTK cycler	HC-cycler
CG14086	0	0.322061	3.14637	17.2539	21.4751	0	0	1.47835	1.36402	24.5977	3.13112	0	24.5977	6.06405	0.586562	15.1236	0.0193603	12	F24 cycler	JTK cycler	HC-cycler
CG14408	11.4754	9.82287	21.751	11.6646	10.5206	8.7234	16.101	40.8659	49.4459	40.2299	22.2114	18.2464	5.66818	21.7549	0.700305	10.3029	0.0255507	9.33333	F24 cycler	JTK cycler	HC-cycler
CG14446	73.9526	64.7343	127.907	95.2612	92.8416	21.2766	33.1492	43.5058	53.7084	55.977	44.227	26.8562	6.01163	61.1164	0.678743	11.681	0.0193603	12	F24 cycler	JTK cycler	HC-cycler
CG14476	154.827	148.631	236.936	239.247	239.154	109.149	47.9874	63.1468	81.5004	103.448	82.8767	68.6414	4.98562	131.295	0.800754	13.8035	0.0131698	14	F24 cycler	JTK cycler	HC-cycler
CG14618	33.3333	35.5878	70.725	71.2029	50	25.8511	15.6275	27.2439	18.9258	33.3333	38.454	11.8483	6.00953	36.0111	0.615278	13.3623	0.0361688	12	F24 cycler	JTK cycler	HC-cycler
CG14767	134.062	234.944	261.423	383.84	237.419	167.872	65.4301	104.435	110.06	160.23	143.444	95.8926	5.8664	174.921	0.777693	13.8227	0.00040885	12	F24 cycler	JTK cycler	HC-cycler
CG14982	19.8543	14.8148	23.803	33.6574	9.65293	4.14894	5.84057	22.5977	24.1262	19.6552	8.90411	6.79305	8.11228	16.154	0.703964	10.4005	0.0361688	10	F24 cycler	JTK cycler	HC-cycler
CG1523	24.7723	16.7472	40.6293	36.8165	27.115	20.9574	27.8611	35.9029	35.2089	43.4483	27.6908	15.1659	2.86487	29.3596	0.633622	11.7826	0.0361688	12	F24 cycler	JTK cycler	HC-cycler
CG15237	90.1639	44.1224	109.439	90.887	129.176	127.128	66.1405	62.83	71.3555	97.1264	91.0959	94.4708	2.92767	89.4946	0.645276	18.128	0.0193603	16	F24 cycler	JTK cycler	HC-cycler
CG15317	8.56102	0	11.7647	12.5152	31.3449	6.80851	2.44672	1.79514	5.88235	7.24138	7.53425	11.4534	31.3449	8.94563	0.562247	17.6316	0.0193603	16	F24 cycler	JTK cycler	HC-cycler
CG1640	56.102	77.4557	100.958	78.4933	51.0846	30.1064	49.2502	77.7191	83.2907	54.9425	60.0783	48.0253	3.35336	63.9588	0.774644	9.59998	0.00636364	8	F24 cycler	JTK cycler	HC-cycler
CG16711	16.3934	17.5523	19.8358	26.0024	15.5098	2.97872	9.47119	17.3178	15.0895	17.0115	12.0352	6.31912	8.72939	14.6264	0.677267	10.7857	0.0193603	12	F24 cycler	JTK cycler	HC-cycler
CG17260	0.182149	3.05958	13.4063	13.4872	13.7744	5.53191	1.81531	3.69588	5.02984	5.28736	8.41487	2.60664	75.6215	6.35762	0.765854	14.6337	0.0131698	14	F24 cycler	JTK cycler	HC-cycler
CG1746	746.448	597.262	610.67	168.894	468.438	481.277	1004.5	519.219	550.725	323.563	363.209	746.288	5.9475	548.374	0.646246	2.61811	0.0467869	2	F24 cycler	JTK cycler	HC-cycler
CG17568	24.0437	19.1626	21.8878	30.9842	26.1388	4.3617	8.68193	11.2988	13.3845	19.1954	16.047	4.58136	7.1037	16.6473	0.522475	12.8367	0.0255507	13.3333	F24 cycler	JTK cycler	HC-cycler
CG17715	26.776	16.4251	39.5349	34.5079	30.9111	15	12.3915	25.5544	30.179	32.069	25.5382	11.9273	3.31465	25.0679	0.738183	12.3862	0.00199134	10	F24 cycler	JTK cycler	HC-cycler
CG17816	19.8543	29.6296	45.1436	75.8202	27.2234	25.7447	23.5991	55.0158	45.439	61.954	36.4971	10.5055	7.21717	38.0355	0.646021	11.8746	0.0131698	12	F24 cycler	JTK cycler	HC-cycler
CG17977	20.0364	23.8325	32.1477	31.9563	17.462	15.1064	12.3125	20.9081	19.0963	14.4828	14.09	6.08215	5.28559	18.9594	0.790011	9.90054	0.00459837	8	F24 cycler	JTK cycler	HC-cycler
CG18005	16.9399	24.1546	30.643	18.5905	22.885	10.6383	13.0229	24.7096	22.3359	20.9195	12.818	9.71564	3.15398	18.9477	0.774602	9.69433	0.00459837	8	F24 cycler	JTK cycler	HC-cycler
CG18600	31.5118	27.0531	33.6525	42.0413	50.6508	38.9362	19.7316	25.4488	27.9625	29.3103	29.7456	24.5656	2.56698	31.7175	0.584454	16.1173	0.0467869	16	F24 cycler	JTK cycler	HC-cycler
CG1902	15.3005	32.6892	32.8317	45.079	38.8286	2.34043	18.5478	26.0824	18.1586	31.0345	21.82	8.84676	19.261	24.2966	0.556782	12.091	0.0467869	12	F24 cycler	JTK cycler	HC-cycler
CG1971	4.73588	2.73752	9.16553	8.26245	0.976139	0	4.41989	8.97571	9.29241	8.73563	8.31703	3.71248	9.29241	5.77756	0.546522	10.883	0.0467869	9	F24 cycler	JTK cycler	HC-cycler
CG2082	11.1111	16.7472	35.4309	8.26245	13.9913	7.44681	16.5746	49.5248	93.3504	35.8621	20.2544	19.8262	12.5356	27.3652	0.618939	9.52484	0.0255507	8	F24 cycler	JTK cycler	HC-cycler
CG2137	12.9326	14.9758	23.119	28.5541	22.5597	5.74468	16.8903	29.8838	26.5985	38.9655	22.3092	30.1738	6.78289	22.7256	0.56747	12.9781	0.0467869	12	F24 cycler	JTK cycler	HC-cycler
CG2926	63.2058	65.0564	70.9986	68.1652	50.1085	23.5106	20.9155	41.1827	43.5635	46.6667	34.638	29.6998	3.39454	46.4759	0.677205	10.6118	0.00976672	10	F24 cycler	JTK cycler	HC-cycler
CG30100	0	0	9.43912	10.6926	7.48373	6.2766	1.81531	6.96938	6.82012	9.77011	9.2955	4.50237	10.6926	6.08874	0.752569	14.5222	0.00976672	14	F24 cycler	JTK cycler	HC-cycler
CG30415	95.6284	76.8116	114.774	117.983	116.161	108.298	68.3504	49.3136	72.1228	70.1149	79.6477	78.436	2.3925	87.3034	0.640484	17.265	0.0193603	16	F24 cycler	JTK cycler	HC-cycler
CG30461	2.55009	4.99195	9.16553	12.7582	9.54447	0	3.07814	7.70855	6.82012	7.01149	5.47945	2.92259	12.7582	6.00255	0.67291	12.1927	0.0361688	12	F24 cycler	JTK cycler	HC-cycler
CG3078	17.4863	9.50081	50.7524	27.825	23.2104	4.57447	5.84057	19.7466	22.6769	16.5517	12.4266	7.42496	11.0947	18.1681	0.639042	11.0333	0.0255507	10	F24 cycler	JTK cycler	HC-cycler
CG3104	5.82878	6.44122	12.5855	8.38396	6.83297	4.57447	12.944	21.4361	17.9028	13.7931	6.75147	2.44866	8.75423	9.99359	0.72119	9.25612	0.0193603	8	F24 cycler	JTK cycler	HC-cycler
CG31064	21.4936	28.1804	48.5636	78.8578	52.82	10.4255	10.4972	32.4182	26.5132	30.6897	13.8943	8.60979	9.15908	30.2469	0.658309	11.8121	0.00976672	12	F24 cycler	JTK cycler	HC-cycler
CG31140	195.628	175.523	212.722	261.604	209.761	99.7872	43.015	61.9852	87.0418	124.713	97.2603	30.5687	8.55789	133.301	0.640433	13.0214	0.00636364	12	F24 cycler	JTK cycler	HC-cycler
CG31324	9.47177	31.0789	52.394	61.6039	69.8482	11.383	4.7356	8.13094	11.509	19.4253	11.6438	4.34439	16.0778	24.6307	0.835259	13.6907	0.00976672	12	F24 cycler	JTK cycler	HC-cycler
CG31475	31.5118	48.1481	36.7989	27.4605	25.4881	29.3617	12.1547	15.2059	10.4007	13.6782	5.08806	5.29226	9.46296	21.7157	0.636612	7.18091	0.0255507	6	F24 cycler	JTK cycler	HC-cycler
CG31690	14.2077	19.4847	34.6101	13.9733	13.449	0	11.3654	17.0011	21.8244	13.2184	18.4932	7.50395	34.6101	15.4276	0.532852	9.94723	0.0467869	8	F24 cycler	JTK cycler	HC-cycler
CG32000	99.4536	112.721	159.508	206.926	203.688	91.2766	50.6709	113.939	101.364	149.31	145.793	46.3665	4.46283	123.418	0.748765	13.9196	0.00636364	12	F24 cycler	JTK cycler	HC-cycler
CG32066	0	22.8663	39.2613	23.8153	22.1258	16.383	6.94554	14.0444	11.5942	17.7011	4.01174	9.87362	39.2613	15.7185	0.502494	11.2675	0.00976672	10	F24 cycler	JTK cycler	HC-cycler
CG32313	15.1184	13.6876	30.643	34.9939	24.6204	2.87234	9.94475	17.6346	19.0963	17.5862	14.6771	6.55608	12.1831	17.2859	0.727393	11.8477	0.0193603	12	F24 cycler	JTK cycler	HC-cycler
CG32506	0.546448	5.31401	6.42955	10.5711	5.63991	0	7.02447	15.9451	13.1287	8.62069	4.50098	0.789889	15.9451	6.54257	0.650646	10.5282	0.0193603	10	F24 cycler	JTK cycler	HC-cycler
CG32547	2.91439	14.4928	10.2599	37.5456	34.4902	0	1.89424	1.58395	2.6428	6.43678	5.47945	0.631912	37.5456	9.86433	0.690611	14.7247	0.0255507	12	F24 cycler	JTK cycler	HC-cycler
CG32700	12.7505	17.7134	44.5964	25.6379	25.9219	11.7021	26.6772	49.5248	60.1023	47.5862	28.2779	10.5055	5.72102	30.083	0.77116	10.7757	0.00636364	10	F24 cycler	JTK cycler	HC-cycler
CG32756	3.09654	1.93237	15.7319	29.2831	10.4121	8.51064	1.26283	4.22386	8.35465	6.2069	5.77299	1.26382	23.1886	8.00431	0.734969	13.1128	0.0193603	12	F24 cycler	JTK cycler	HC-cycler
CG33090	23.3151	12.8824	26.9494	35.1154	18.4382	5.74468	13.3386	34.3189	33.5891	38.2759	27.3973	9.63665	6.66284	23.2501	0.647973	11.7147	0.00636364	12	F24 cycler	JTK cycler	HC-cycler
CG33143	10.5647	25.2818	23.6662	19.1981	10.9544	5.42553	5.60379	17.6346	12.191	18.8506	9.19765	4.02844	6.27584	13.5497	0.768524	10.0453	0.0361688	10	F24 cycler	JTK cycler	HC-cycler
CG34135	3.82514	12.0773	21.2038	19.4411	19.0889	5.31915	4.10418	6.96938	8.4399	13.5632	14.09	2.76461	7.66973	10.9072	0.806066	13.5668	0.0361688	12	F24 cycler	JTK cycler	HC-cycler
CG34294	6.37523	18.8406	17.3735	10.0851	0	7.44681	3.47277	6.54699	10.8269	4.5977	2.83757	7.97788	18.8406	8.03175	0.515191	8.05069	0.00199134	8	F24 cycler	JTK cycler	HC-cycler
CG34353	6.37523	11.5942	27.4966	63.9125	40.1302	10	8.20837	14.8891	18.1586	32.9885	22.2114	6.00316	10.6465	21.8306	0.816038	14.0376	0.0131698	14	F24 cycler	JTK cycler	HC-cycler
CG34362	16.2113	12.2383	31.0534	20.8991	10.5206	11.9149	15.5485	28.5111	28.6445	18.1609	10.7632	9.3207	3.33166	17.8155	0.688198	9.19392	0.00636364	8	F24 cycler	JTK cycler	HC-cycler
CG3719	25.3188	41.5459	42.1341	58.5662	68.872	50.8511	27.2297	23.548	34.5269	51.954	40.411	49.4471	2.92474	42.8671	0.745769	16.7644	0.0193603	16	F24 cycler	JTK cycler	HC-cycler
CG3829	15.4827	10.789	23.3926	26.9745	9.00217	7.44681	6.55091	14.8891	15.7715	17.7011	17.7104	3.15956	8.53742	14.0725	0.622749	11.9425	0.0361688	12	F24 cycler	JTK cycler	HC-cycler
CG3955	46.8124	41.0628	55.814	49.6962	29.718	46.7021	29.9921	57.2334	67.4339	57.3563	48.6301	22.9068	2.94384	46.1132	0.508735	10.343	0.0131698	10	F24 cycler	JTK cycler	HC-cycler
CG40127	418.579	413.366	626.949	848.36	573.536	436.383	129.834	144.351	171.526	218.966	260.568	194.55	6.53417	369.747	0.736232	15.2854	0.0361688	14	F24 cycler	JTK cycler	HC-cycler
CG40228	99.8179	80.1932	81.2585	128.554	97.9393	70.3191	30.7024	31.0454	47.1441	52.8736	52.0548	37.9147	4.1871	67.4848	0.580155	14.8618	0.0467869	14	F24 cycler	JTK cycler	HC-cycler
CG42322	1.0929	15.2979	16.1423	19.0765	14.859	9.04255	8.44515	19.0074	16.0273	15.2874	5.28376	3.47551	17.455	11.9198	0.641879	10.8811	0.0361688	10	F24 cycler	JTK cycler	HC-cycler
CG42361	45.3552	76.6506	68.9466	100.608	63.9913	52.766	42.3047	44.5618	51.4066	66.8966	70.1566	19.1153	5.26319	58.5632	0.578446	13.0684	0.0193603	12	F24 cycler	JTK cycler	HC-cycler
CG42392	1.63934	14.4928	13.9535	13.3657	5.53145	1.17021	1.49961	5.91341	7.75789	6.66667	4.59883	2.29068	12.3847	6.57334	0.882969	10.8235	0.00459837	10	F24 cycler	JTK cycler	HC-cycler
CG42533	8.19672	6.28019	13.2695	16.8894	9.00217	6.70213	6.15627	13.1996	11.2532	13.3333	10.1761	3.79147	4.45459	9.85418	0.642205	11.9706	0.0131698	12	F24 cycler	JTK cycler	HC-cycler
CG42557	8.01457	19.8068	16.9631	16.2819	0	9.89362	10.4972	19.7466	20.5456	16.092	9.78474	12.4803	20.5456	13.3422	0.649626	8.62989	0.00199134	8	F24 cycler	JTK cycler	HC-cycler
CG43143	11.1111	11.4332	17.9207	44.836	36.0087	14.0426	3.70955	8.97571	8.86616	21.6092	8.41487	8.60979	12.0866	16.2948	0.684849	14.7324	0.0255507	13	F24 cycler	JTK cycler	HC-cycler
CG43867	51.5483	34.7826	58.0027	89.5504	86.6594	24.7872	16.4167	34.7413	23.1884	37.931	34.2466	8.84676	10.1224	41.7251	0.500385	13.6346	0.0467869	13	F24 cycler	JTK cycler	HC-cycler
CG43902	38.98	23.1884	57.7291	73.8761	33.4056	12.3404	10.3394	24.8152	23.4442	42.5287	31.5068	7.50395	9.84496	31.6382	0.683654	12.8139	0.00283309	12	F24 cycler	JTK cycler	HC-cycler
CG4406	16.3934	19.4847	21.2038	12.0292	9.76139	12.4468	23.2833	27.7719	26.5132	20.5747	17.0254	21.8009	2.84508	19.0241	0.789339	6.70882	0.0361688	6	F24 cycler	JTK cycler	HC-cycler
CG4511	24.2259	20.7729	36.2517	48.1166	36.1171	15.1064	5.60379	9.82049	10.7417	17.0115	17.2211	8.53081	8.58645	20.7933	0.794168	14.3283	0.0193603	12	F24 cycler	JTK cycler	HC-cycler
CG4587	93.9891	47.343	98.9056	138.761	82.8633	34.5745	17.3639	39.9155	40.5797	48.1609	40.0196	18.2464	7.99135	58.3935	0.597854	12.6372	0.0255507	12	F24 cycler	JTK cycler	HC-cycler
CG4598	14.0255	1.28824	1.64159	0	0	2.65957	29.6764	5.91341	2.8133	1.6092	3.7182	15.2449	29.6764	6.54919	0.610475	1.52875	0.0193603	0	F24 cycler	JTK cycler	HC-cycler
CG4660	17.6685	16.2641	21.8878	52.3694	42.0824	10	2.6835	3.69588	6.39386	17.5862	4.59883	3.79147	19.5153	16.5852	0.606162	14.2839	0.0467869	12	F24 cycler	JTK cycler	HC-cycler
CG4769	54.2805	43.9614	42.4077	8.14095	17.462	39.6809	103.157	87.962	90.0256	51.7241	53.229	91.8641	12.6714	56.9913	0.741735	3.53668	0.0131698	2	F24 cycler	JTK cycler	HC-cycler
CG4866	15.1184	41.0628	41.1765	48.3597	53.6876	28.1915	12.944	18.1626	20.2046	22.7586	19.1781	9.47867	5.66405	27.5269	0.719271	13.0908	0.0193603	12	F24 cycler	JTK cycler	HC-cycler
CG4996	7.10383	11.5942	17.6471	16.1604	9.11063	0	4.89345	7.81415	6.99062	4.82759	1.76125	3.31754	17.6471	7.60173	0.74791	9.38247	0.0193603	8	F24 cycler	JTK cycler	HC-cycler
CG5800	15.3005	16.5862	23.5294	19.6841	6.39913	15.5319	8.68193	13.5164	14.6633	14.3678	9.39335	3.63349	6.4757	13.4406	0.689505	9.73357	0.0255507	9	F24 cycler	JTK cycler	HC-cycler
CG5807	5.82878	11.7552	17.9207	14.8238	10.846	6.17021	2.44672	4.64625	5.4561	5.4023	6.55577	3.94945	7.32435	7.98344	0.706362	12.6514	0.00976672	10	F24 cycler	JTK cycler	HC-cycler
CG5913	2.18579	7.24638	16.5527	12.2722	11.1714	3.08511	3.70955	4.64625	6.47911	11.3793	4.89237	4.66035	7.57285	7.3567	0.760402	12.7968	0.00459837	12	F24 cycler	JTK cycler	HC-cycler
CG5916	46.4481	56.1997	51.8468	36.8165	16.8113	16.2766	7.4191	11.4044	11.509	9.88506	4.50098	3.39652	16.5462	22.7095	0.921842	8.10267	0.000779221	8	F24 cycler	JTK cycler	HC-cycler
CG6020	48.6339	50.4026	41.3133	25.3949	31.0195	46.8085	102.052	109.504	106.735	91.6092	80.5284	75.7504	4.31204	67.4793	0.637784	4.79429	0.0255507	4	F24 cycler	JTK cycler	HC-cycler
CG6051	18.9435	12.5604	11.6279	9.47752	0	0	5.99842	3.90707	3.49531	2.41379	0.293542	2.76461	18.9435	5.95684	0.631034	5.45542	0.0361688	4	F24 cycler	JTK cycler	HC-cycler
CG6171	8.01457	12.2383	16.4159	17.2539	14.859	10	5.91949	5.17423	7.41688	8.16092	7.92564	6.08215	3.33459	9.95509	0.826145	13.884	0.0131698	13	F24 cycler	JTK cycler	HC-cycler
CG6231	2.91439	3.38164	9.16553	18.1045	12.5813	14.7872	3.39384	4.11827	3.75107	10.5747	9.68689	0.394945	45.8406	7.73786	0.638648	15.5724	0.0467869	14	F24 cycler	JTK cycler	HC-cycler
CG6329	124.408	103.06	168.947	146.78	133.948	74.8936	59.4317	103.379	103.495	107.471	80.9198	39.7314	4.25222	103.872	0.738275	11.2169	0.00459837	10	F24 cycler	JTK cycler	HC-cycler
CG6357	139.891	105.314	147.743	111.3	72.5597	41.1702	40.6472	57.2334	61.1253	60.6897	54.6967	18.0885	8.16779	75.8715	0.564655	9.73804	0.0467869	9	F24 cycler	JTK cycler	HC-cycler
CG6454	14.5719	20.6119	40.6293	55.5286	54.9892	14.1489	11.7601	17.7402	22.3359	32.9885	23.092	14.376	4.72179	26.8977	0.860443	14.098	0.00636364	12.6667	F24 cycler	JTK cycler	HC-cycler
CG6520	4.91803	9.50081	13.1327	16.8894	13.0152	0.638298	4.10418	2.74551	5.37084	7.12644	4.99022	3.15956	26.4601	7.1326	0.722814	13.1083	0.00283309	12	F24 cycler	JTK cycler	HC-cycler
CG6597	9.28962	9.33977	12.7223	9.35601	5.42299	3.19149	6.86661	7.39176	8.86616	6.89655	4.59883	3.47551	3.98632	7.2848	0.837912	8.82394	0.00114959	8	F24 cycler	JTK cycler	HC-cycler
CG6729	1.82149	24.4767	24.8974	36.8165	14.3167	15.9574	4.34096	11.51	10.8269	15.6322	9.39335	6.87204	20.2123	14.7385	0.691773	12.3592	0.0255507	11	F24 cycler	JTK cycler	HC-cycler
CG7369	4.37158	9.66184	12.5855	10.3281	10.5206	9.89362	3.94633	4.54065	5.37084	5.63218	4.59883	0.631912	19.9166	6.84016	0.551025	11.8486	0.00976672	12	F24 cycler	JTK cycler	HC-cycler
CG7519	7.65027	6.11916	4.10397	0.72904	3.36226	8.29787	7.57695	8.55333	5.28559	4.5977	5.77299	9.95261	13.6517	6.00015	0.758442	1.38254	0.00114959	2	F24 cycler	JTK cycler	HC-cycler
CG7650	31.8761	23.1884	36.1149	64.034	26.898	14.3617	13.1018	16.8955	19.4373	31.4943	19.2759	8.53081	7.50621	25.4341	0.613563	12.8176	0.00283309	12	F24 cycler	JTK cycler	HC-cycler
CG7737	14.3898	41.5459	60.3283	67.1932	37.4187	4.25532	14.6014	34.2133	31.7988	47.3563	43.3464	7.97788	15.7904	33.7021	0.805399	12.3149	0.00283309	12	F24 cycler	JTK cycler	HC-cycler
CG7852	18.2149	12.3994	41.1765	42.7704	23.9696	5.53191	9.47119	17.529	21.4834	16.5517	14.8728	7.97788	7.73156	19.3291	0.733812	11.7537	0.0193603	10	F24 cycler	JTK cycler	HC-cycler
CG8112	6.73953	8.85668	9.57592	10.9356	10.1952	9.14894	9.31334	13.9388	10.9974	19.8851	17.319	10.2686	2.95051	11.4312	0.531584	14.6458	0.0255507	14	F24 cycler	JTK cycler	HC-cycler
CG8248	27.8689	33.9775	76.6074	43.7424	59.8698	14.3617	15.075	10.8765	17.5618	31.8391	16.3405	6.71406	11.41	29.5695	0.575127	12.6932	0.00976672	12	F24 cycler	JTK cycler	HC-cycler
CG8257	7.83242	10.9501	9.71272	12.8797	9.97831	9.3617	5.76164	6.01901	6.13811	8.27586	7.14286	6.3981	2.23542	8.37088	0.58165	14.2943	0.0255507	14	F24 cycler	JTK cycler	HC-cycler
CG8314	1.0929	12.7214	16.2791	22.9648	19.7397	14.5745	8.20837	7.28617	8.69565	12.9885	11.3503	4.2654	21.0128	11.6806	0.686985	14.3647	0.00283309	14	F24 cycler	JTK cycler	HC-cycler
CG8336	7.28597	6.92432	10.2599	6.19684	3.14534	5	11.6811	11.9324	15.0895	10.8046	3.91389	7.81991	4.79742	8.33782	0.744864	7.72828	0.0255507	6	F24 cycler	JTK cycler	HC-cycler
CG8369	224.772	249.275	277.975	275.213	272.017	225.532	81.768	75.0792	166.24	179.425	163.307	151.501	3.70243	195.175	0.530436	14.8577	0.00976672	12	F24 cycler	JTK cycler	HC-cycler
CG8372	22.4044	29.3076	39.9453	51.1543	43.7093	30.2128	14.9961	23.0201	20.0341	23.7931	18.8845	16.1137	3.41119	27.7979	0.636112	13.3045	0.0467869	14	F24 cycler	JTK cycler	HC-cycler
CG8818	29.5082	27.6973	38.8509	47.8736	43.6009	24.6809	26.914	30.623	35.4646	40.1149	35.5186	23.0648	2.07562	33.6593	0.796598	13.5998	0.00636364	13	F24 cycler	JTK cycler	HC-cycler
CG8830	19.6721	20.7729	23.9398	21.0207	15.0759	14.4681	5.0513	9.60929	10.9974	9.42529	1.8591	7.97788	12.8771	13.3225	0.530774	8.85454	0.00636364	8	F24 cycler	JTK cycler	HC-cycler
CG9005	6.19308	8.85668	7.11354	23.4508	23.6443	16.5957	2.76243	3.0623	5.9676	10.2299	5.67515	4.50237	8.55922	9.83782	0.720422	15.9403	0.0193603	14	F24 cycler	JTK cycler	HC-cycler
CG9257	20.2186	13.0435	34.1997	69.7448	46.2039	21.1702	11.839	14.3611	15.601	16.2069	24.364	4.81833	14.4749	24.3143	0.553421	14.5123	0.0193603	14	F24 cycler	JTK cycler	HC-cycler
CG9536	10.929	7.40741	12.9959	17.0109	16.7028	13.5106	5.60379	5.49102	11.2532	12.6437	8.31703	11.6904	3.09795	11.1296	0.652173	15.9807	0.0467869	16	F24 cycler	JTK cycler	HC-cycler
CG9674	52.8233	54.1063	26.9494	14.7023	33.4056	32.1277	37.8848	74.2344	52.3444	28.6207	27.2994	50.5529	5.04917	40.4209	0.614589	4.05064	0.0467869	4	F24 cycler	JTK cycler	HC-cycler
CG9894	171.038	212.077	228.865	205.225	145.336	123.404	101.105	136.22	189.003	202.874	162.329	124.092	2.26363	166.797	0.748362	11.306	0.0193603	10	F24 cycler	JTK cycler	HC-cycler
chn	79.235	77.2947	87.1409	66.3426	71.4751	33.0851	29.5185	58.6061	55.1577	53.6782	47.5538	19.4313	4.48457	56.5433	0.607136	10.0198	0.0361688	8	F24 cycler	JTK cycler	HC-cycler
Chro	1.27505	7.72947	9.84952	5.34629	5.31453	0	7.97159	12.038	8.86616	9.42529	3.13112	4.10742	12.038	6.25454	0.68542	9.31514	0.0361688	8	F24 cycler	JTK cycler	HC-cycler
Cka	8.92532	6.76329	22.8454	46.9016	23.8612	16.9149	1.57853	9.08131	9.71867	10.3448	10.5675	4.2654	29.7122	14.314	0.617677	13.795	0.0361688	14	F24 cycler	JTK cycler	HC-cycler
cngl	30.6011	9.17874	39.5349	37.7886	18.7636	5.53191	19.4159	37.3812	40.8355	42.8736	25.2446	12.4803	7.75022	26.6358	0.587723	11.1576	0.0361688	12	F24 cycler	JTK cycler	HC-cycler
CR31144	90.8925	63.9291	51.1628	0.121507	42.4078	67.3404	193.37	36.0084	59.2498	42.6437	46.5753	113.349	5.37013	67.2542	0.650908	1.56729	0.0467869	1	F24 cycler	JTK cycler	HC-cycler
CR43669	53.7341	126.409	143.092	138.153	110.954	41.4894	43.1728	47.2017	46.1211	65.0575	57.3386	24.2496	5.90078	74.7477	0.694478	11.9729	0.0193603	12	F24 cycler	JTK cycler	HC-cycler
cwo	38.0692	41.2238	54.446	130.741	78.7419	29.6809	3.39384	5.59662	6.13811	13.4483	11.3503	2.92259	44.7347	34.6461	0.741743	14.4646	0.00114959	12	F24 cycler	JTK cycler	HC-cycler
CycD	38.4335	32.8502	42.5445	47.8736	20.282	1.06383	17.6006	32.1014	37.1697	44.4828	35.6164	16.6667	45.0012	30.5571	0.616502	11.0925	0.00636364	12	F24 cycler	JTK cycler	HC-cycler
Dap160	13.1148	15.2979	18.7415	22.9648	16.8113	15.1064	11.2076	27.7719	23.1884	28.046	14.1879	7.109	3.94513	17.7956	0.622973	11.3316	0.0467869	12	F24 cycler	JTK cycler	HC-cycler
Dek	14.0255	38.0032	27.0862	26.61	16.9197	8.61702	21.7048	26.188	31.202	21.4943	20.2544	20.1422	4.41025	22.6873	0.57316	9.01103	0.0193603	8	F24 cycler	JTK cycler	HC-cycler
Df31	93.8069	78.5829	106.84	82.26	63.1236	77.8723	29.2028	38.1204	46.4621	32.9885	24.5597	21.8009	4.9007	57.9684	0.620914	8.55197	0.0467869	8	F24 cycler	JTK cycler	HC-cycler
Dif	12.9326	21.4171	18.8782	34.2649	32.321	6.80851	9.86582	8.23654	10.4859	15.2874	14.6771	8.29384	5.03265	16.1224	0.587005	14.5029	0.0255507	14	F24 cycler	JTK cycler	HC-cycler
DIP1	137.341	146.699	157.045	194.046	168.004	104.362	48.7766	93.1362	73.3163	94.9425	88.1605	29.6998	6.53358	111.294	0.55126	12.2369	0.0467869	12	F24 cycler	JTK cycler	HC-cycler
Dlc90F	24.7723	30.9179	38.9877	48.2382	42.8416	25.8511	23.1255	31.151	37.9369	33.7931	31.8004	27.4882	2.08593	33.0753	0.777974	13.2125	0.00976672	12	F24 cycler	JTK cycler	HC-cycler
dlg1	45.9016	56.5217	69.4938	141.191	67.0282	38.617	9.62904	7.60296	14.6633	25.2874	10.1761	11.4534	18.5705	41.4638	0.61233	13.6406	0.0131698	12	F24 cycler	JTK cycler	HC-cycler
dpr20	8.19672	15.62	17.0999	20.5346	9.76139	6.59574	13.7332	20.0634	20.3751	24.8276	19.0802	8.92575	3.76418	15.4011	0.810348	11.3781	0.00114959	12	F24 cycler	JTK cycler	HC-cycler
Dyb	9.10747	12.8824	21.3406	0.72904	5.85683	4.68085	10.3394	14.2555	15.26	8.96552	7.04501	2.52765	29.2722	9.41587	0.613617	7.86138	0.0467869	8	F24 cycler	JTK cycler	HC-cycler
dysc	49.9089	57.0048	99.0424	198.42	48.4816	42.766	19.5738	33.5797	43.9898	62.1839	33.4638	14.139	14.0335	58.5462	0.68208	12.578	0.0255507	12	F24 cycler	JTK cycler	HC-cycler
Eaat2	44.0801	29.6296	81.6689	56.5006	59.6529	19.3617	12.4704	21.7529	26.087	22.1839	21.135	9.00474	9.06955	33.6273	0.6396	11.767	0.0131698	10	F24 cycler	JTK cycler	HC-cycler
ed	18.2149	3.05958	31.8741	40.5832	38.6117	8.61702	8.12944	10.8765	12.4467	12.8736	7.4364	5.76619	13.2643	16.5408	0.501499	13.1133	0.0255507	12	F24 cycler	JTK cycler	HC-cycler
Ef1alpha100E	303.279	347.021	538.851	698.299	518.655	258.83	123.757	234.002	183.205	215.287	206.947	68.0095	10.2677	308.012	0.625726	12.3848	0.0361688	12	F24 cycler	JTK cycler	HC-cycler
Egm	11.8397	14.6538	11.6279	8.14095	10.4121	13.0851	13.4175	13.5164	6.73487	9.1954	11.4481	13.4281	2.17581	11.4583	0.590486	1.53764	0.0131698	4	F24 cycler	JTK cycler	HC-cycler
elk	3.46084	3.05958	5.74555	8.99149	6.50759	6.48936	1.81531	5.49102	5.28559	10.5747	7.14286	2.76461	5.82529	5.61071	0.709147	14.7012	0.0255507	14	F24 cycler	JTK cycler	HC-cycler
ens	25.3188	35.5878	28.0438	26.2454	23.4273	9.68085	13.4175	35.0581	30.0085	32.4138	15.362	11.5324	3.6761	23.8414	0.723565	9.38129	0.0255507	8	F24 cycler	JTK cycler	HC-cycler
Fer2	48.6339	59.0982	61.1491	42.0413	16.4859	13.617	6.07735	8.34213	10.1449	9.42529	3.5225	3.00158	20.3723	23.4616	0.885409	8.62107	0.00040885	8	F24 cycler	JTK cycler	HC-cycler
fl(2)d	0.910747	9.9839	18.3311	23.4508	20.282	14.8936	8.91871	12.3548	12.7877	15.4023	13.6008	9.00474	25.749	13.3268	0.689962	14.2298	0.00114959	14	F24 cycler	JTK cycler	HC-cycler
fwd	15.3005	29.4686	52.8044	43.3779	7.80911	29.1489	12.0758	13.1996	16.8798	23.2184	15.1663	9.3207	6.76189	22.3142	0.548359	11.493	0.0361688	12	F24 cycler	JTK cycler	HC-cycler
GalNAc-T1	23.3151	34.2995	25.855	36.0875	16.1605	3.93617	19.1002	27.9831	23.8704	19.3103	18.4932	3.79147	9.51807	21.0169	0.659822	9.1877	0.0361688	8	F24 cycler	JTK cycler	HC-cycler
Gap1	18.0328	18.0354	26.8126	29.8906	9.11063	2.34043	6.15627	11.4044	10.6564	12.8736	6.26223	4.9763	12.7715	13.046	0.745721	10.3516	0.0467869	11	F24 cycler	JTK cycler	HC-cycler
Gas41	9.47177	13.8486	22.2982	21.1422	17.5705	0	9.55012	11.51	10.2302	17.1264	11.8395	9.00474	22.2982	12.7994	0.609656	12.2879	0.00976672	12	F24 cycler	JTK cycler	HC-cycler
Gga	14.7541	26.7311	26.4022	36.0875	30.6941	10.2128	7.97159	5.06864	10.8269	23.1034	17.0254	10.7425	7.11976	18.3017	0.65229	14.3235	0.0467869	14	F24 cycler	JTK cycler	HC-cycler
Glut1	105.464	29.4686	85.9097	192.467	122.885	27.1277	19.8106	31.7846	38.9599	47.3563	26.3209	11.1374	17.281	61.5577	0.520314	12.9857	0.0467869	12	F24 cycler	JTK cycler	HC-cycler
Golgin84	12.204	20.934	41.8605	46.7801	45.5531	18.7234	20.1263	24.076	28.2182	34.4828	21.6243	14.297	3.83317	27.4066	0.781766	13.2113	0.00636364	12	F24 cycler	JTK cycler	HC-cycler
Gpdh	103.461	133.977	75.7866	62.6974	64.4252	84.4681	74.8224	114.889	99.4032	71.6092	69.863	87.2038	2.13689	86.8839	0.591651	5.13857	0.0467869	4	F24 cycler	JTK cycler	HC-cycler
grp	44.8087	97.2625	110.534	107.776	72.5597	26.1702	30.6235	36.114	35.2941	42.7586	39.6282	17.2196	6.41906	55.0624	0.714535	11.3415	0.0193603	12	F24 cycler	JTK cycler	HC-cycler
H	4.00729	4.50886	18.4679	24.3013	19.8482	7.97872	11.839	9.3981	11.0827	15.1724	11.546	8.37283	6.06429	12.2103	0.578112	14.3072	0.0467869	14	F24 cycler	JTK cycler	HC-cycler
heph	6.73953	11.9163	16.6895	33.0498	14.5336	2.44681	14.9171	40.7603	53.7084	29.1954	18.6888	6.95103	21.9504	20.7997	0.690617	11.1706	0.00459837	10	F24 cycler	JTK cycler	HC-cycler
hk	27.8689	33.3333	66.4843	71.6889	50.6508	25.8511	27.3086	35.1637	34.6121	45.4023	35.0294	21.406	3.34901	39.5666	0.789389	12.734	0.0131698	12	F24 cycler	JTK cycler	HC-cycler
hppy	13.8434	12.3994	31.7373	27.096	9.97831	5	21.0734	41.8163	33.0776	36.4368	16.6341	12.2433	8.36325	21.778	0.72893	10.1698	0.0361688	8	F24 cycler	JTK cycler	HC-cycler
Imp	0.728597	0	8.89193	13.7303	5.31453	3.51064	1.89424	4.01267	4.17732	10.8046	4.99022	3.23855	13.7303	5.1078	0.737865	13.9981	0.00636364	13	F24 cycler	JTK cycler	HC-cycler
inaE	0.910747	0.805153	17.0999	43.8639	11.3883	5.95745	2.76243	10.1373	16.0273	17.7011	13.2094	6.00316	54.479	12.1555	0.666146	13.4542	0.0467869	12	F24 cycler	JTK cycler	HC-cycler
IntS11	60.6557	39.1304	47.8796	37.3026	35.9002	56.7021	73.7964	70.3273	64.5354	46.8966	50.6849	55.2133	2.0556	53.252	0.562816	3.0536	0.0467869	2	F24 cycler	JTK cycler	HC-cycler
itp	30.9654	8506.12	3799.73	3524.79	20.1735	2007.34	5.76164	187.962	630.861	299.54	48.3366	148.657	1476.34	1600.85	0.521951	9.4438	0.00976672	8	F24 cycler	JTK cycler	HC-cycler
jim	28.5974	28.0193	54.7196	44.836	47.7223	23.5106	18.4688	40.7603	43.734	33.1034	29.1585	13.4281	4.075	33.8382	0.701441	11.4882	0.0255507	10	F24 cycler	JTK cycler	HC-cycler
kat80	5.82878	9.01771	10.1231	4.49575	3.47072	0.851064	7.4191	10.2429	12.7877	7.12644	1.95695	3.47551	15.0256	6.39964	0.924776	8.10798	0.00283309	8	F24 cycler	JTK cycler	HC-cycler
kek4	6.19308	18.0354	6.42955	7.65492	2.7115	4.3617	5.28808	11.4044	12.7877	7.01149	0	3.5545	18.0354	7.11937	0.704833	7.59679	0.0361688	6	F24 cycler	JTK cycler	HC-cycler
Klp68D	19.8543	36.0709	45.4172	31.5917	46.5293	10.9574	13.3386	19.113	19.6078	33.6782	27.593	8.92575	5.21293	26.0564	0.571938	12.8515	0.0361688	12	F24 cycler	JTK cycler	HC-cycler
Marf	23.8616	31.401	67.1683	54.192	70.4989	41.383	28.0189	27.6663	42.029	59.1954	32.8767	35.94	2.9545	42.8526	0.6736	14.3793	0.0361688	14	F24 cycler	JTK cycler	HC-cycler
mask	2.00364	5.95813	9.02873	11.1786	11.0629	0.851064	4.18311	6.01901	7.84314	7.70115	5.18591	3.94945	13.1349	6.24707	0.726622	12.6491	0.00976672	12	F24 cycler	JTK cycler	HC-cycler
mbt	0.546448	5.7971	6.83995	36.3305	38.2863	19.2553	5.91949	7.91975	11.3384	14.5977	18.591	6.71406	70.064	14.3447	0.764234	16.1344	0.0255507	16	F24 cycler	JTK cycler	HC-cycler
Mcm7	10.3825	19.6457	35.0205	55.8931	45.6616	30.4255	7.26125	11.0876	16.965	21.954	17.319	13.2701	7.69745	23.7405	0.925073	14.8191	4.81e-06	14	F24 cycler	JTK cycler	HC-cycler
MED21	46.2659	29.1465	61.9699	56.3791	32.8633	16.5957	16.0221	43.6114	29.2413	50.3448	18.4932	12.2433	5.06154	34.4314	0.565063	10.7738	0.0361688	10	F24 cycler	JTK cycler	HC-cycler
Met	10.5647	11.7552	19.015	29.1616	28.5249	0.425532	3.31492	4.01267	6.30861	7.24138	5.5773	2.60664	68.5298	10.709	0.726704	13.4536	0.00114959	12	F24 cycler	JTK cycler	HC-cycler
metro	14.7541	42.351	49.2476	58.0802	21.2581	5.95745	17.6006	27.0327	31.6283	44.7126	49.1194	7.18799	9.74918	30.7442	0.686972	12.1977	0.00976672	12	F24 cycler	JTK cycler	HC-cycler
Mgat2	19.6721	20.1288	32.1477	39.0036	33.5141	22.3404	23.9148	39.4931	33.5038	50.4598	33.0724	46.6035	2.56504	32.8212	0.532285	14.6522	0.0467869	14	F24 cycler	JTK cycler	HC-cycler
mGluRA	0.364299	6.60225	16.5527	20.8991	6.83297	2.34043	5.52486	21.4361	15.5158	16.2069	7.33855	0.947867	58.8421	10.0468	0.74459	11.1068	0.0361688	12	F24 cycler	JTK cycler	HC-cycler
Mical	22.5865	40.9018	25.7182	66.7072	21.4751	11.1702	18.0742	19.8522	34.4416	41.954	22.2114	11.7694	5.97188	28.0718	0.588133	12.0024	0.0467869	12	F24 cycler	JTK cycler	HC-cycler
mim	19.49	24.3156	30.5062	24.4228	15.0759	12.5532	10.8129	23.548	19.0963	20.5747	13.9922	8.37283	3.64347	18.5634	0.85496	9.74061	0.00976672	9	F24 cycler	JTK cycler	HC-cycler
Mlf	42.9872	50.0805	62.3803	60.3888	28.0911	25.8511	31.4128	63.1468	51.4066	46.092	53.6204	15.4818	4.07877	44.245	0.666945	10.016	0.0361688	8	F24 cycler	JTK cycler	HC-cycler
Mnt	8.19672	17.5523	40.3557	17.74	21.692	12.9787	11.839	45.5121	33.5891	27.3563	25.7339	14.297	5.55248	23.0702	0.528937	10.5182	0.0193603	10	F24 cycler	JTK cycler	HC-cycler
mRpL16	72.4954	74.2351	122.709	134.872	111.822	58.8298	51.3812	82.471	79.7101	106.092	90.2153	49.763	2.71029	86.2163	0.845198	13.1419	0.00040885	12	F24 cycler	JTK cycler	HC-cycler
MTA1-like	11.8397	23.9936	28.8646	27.096	25.2711	0.851064	4.02526	10.982	6.73487	16.5517	11.2524	4.9763	33.9159	14.3699	0.591105	12.3072	0.0361688	12	F24 cycler	JTK cycler	HC-cycler
Mtl	5.82878	15.4589	18.4679	11.0571	0	9.57447	4.34096	6.65259	12.532	5.28736	2.54403	6.24013	18.4679	8.16535	0.577174	8.54636	0.00040885	8	F24 cycler	JTK cycler	HC-cycler
mtm	11.2933	10.789	24.487	26.4885	23.102	13.0851	7.89266	11.4044	16.5388	17.7011	17.8082	11.6114	3.35609	16.0168	0.903031	14.2051	0.00976672	14	F24 cycler	JTK cycler	HC-cycler
n-syb	120.765	119.002	183.174	121.628	111.28	86.9149	46.1721	101.584	117.818	90.1149	115.851	28.9889	6.31875	103.608	0.558502	11.0314	0.0467869	10	F24 cycler	JTK cycler	HC-cycler
nerfin-1	3.27869	17.5523	7.66074	31.9563	17.3536	0	0.157853	0.844773	1.44928	3.56322	2.34834	0.315956	31.9563	7.20675	0.675987	13.7994	0.0255507	12	F24 cycler	JTK cycler	HC-cycler
Nhe3	31.8761	16.9082	59.0971	108.141	73.9696	15.2128	20.0474	12.9884	20.6309	25.977	17.2211	4.81833	22.4437	33.9073	0.511059	13.4049	0.0467869	13	F24 cycler	JTK cycler	HC-cycler
Nmdar1	21.4936	28.0193	23.3926	21.7497	16.4859	12.4468	7.26125	19.2186	18.2438	15.2874	8.80626	5.05529	5.54257	16.455	0.78277	9.03512	0.0131698	8	F24 cycler	JTK cycler	HC-cycler
noe	172.313	141.224	214.09	265.978	144.035	156.809	159.511	228.089	302.131	315.402	239.824	100.553	3.13668	203.33	0.705094	12.1134	0.00636364	12	F24 cycler	JTK cycler	HC-cycler
norpA	49.9089	37.6812	64.8427	57.1081	52.7115	16.8085	37.2534	70.7497	85.2515	68.8506	48.728	43.3649	5.07192	52.7716	0.668823	10.9903	0.00636364	10	F24 cycler	JTK cycler	HC-cycler
ome	6.73953	14.9758	19.4254	22.7217	11.4967	4.14894	11.2865	21.2249	16.1978	18.9655	17.8082	5.76619	5.47652	14.2298	0.70193	11.2892	0.0361688	12	F24 cycler	JTK cycler	HC-cycler
onecut	17.4863	20.934	27.3598	35.8445	39.5879	4.78723	17.6796	29.4615	29.0708	34.2529	30.2348	8.21485	8.26946	24.5762	0.607841	12.7733	0.0193603	12	F24 cycler	JTK cycler	HC-cycler
p	23.8616	33.0113	27.6334	37.181	22.4512	15.1064	17.206	20.2746	24.0409	29.0805	19.6673	9.08373	4.09315	23.2165	0.702021	11.072	0.0131698	11	F24 cycler	JTK cycler	HC-cycler
P5CDh1	210.2	191.948	259.371	295.869	249.132	131.277	55.1697	103.485	110.23	122.414	138.258	97.3934	5.36289	163.729	0.663646	13.7878	0.0361688	12.6667	F24 cycler	JTK cycler	HC-cycler
per	16.3934	15.4589	39.3981	56.6221	54.4469	23.1915	2.6835	3.59029	5.54135	15.5172	16.6341	4.2654	21.1001	21.1452	0.855437	15.455	0.0193603	14	F24 cycler	JTK cycler	HC-cycler
Pkc98E	83.4244	86.4734	133.653	98.2989	112.256	103.936	42.3836	81.415	84.9105	96.3218	60.8611	51.4218	3.1534	86.2796	0.561176	12.1071	0.0361688	10	F24 cycler	JTK cycler	HC-cycler
plexA	45.9016	42.351	63.8851	70.4739	69.5228	37.5532	15.7064	38.754	38.1074	45.5172	42.2701	21.9589	4.48695	44.3335	0.765098	13.4543	0.0255507	12.6667	F24 cycler	JTK cycler	HC-cycler
PMCA	33.6976	52.9791	50.7524	67.6792	72.2343	6.2766	13.2597	14.6779	18.4143	28.3908	20.8415	16.8246	11.5085	33.0023	0.56235	13.6079	0.0361688	14	F24 cycler	JTK cycler	HC-cycler
pncr013:4	23.4973	32.6892	70.5882	92.2236	48.6985	49.4681	26.5193	60.2957	50.7246	69.0805	43.6399	19.5893	4.70786	48.9178	0.688339	12.5859	0.0255507	12	F24 cycler	JTK cycler	HC-cycler
pnut	21.6758	35.2657	15.4583	2.18712	7.59219	14.2553	5.84057	16.4731	12.7025	9.42529	3.03327	5.29226	16.1243	12.4334	0.656303	6.24477	0.0255507	6	F24 cycler	JTK cycler	HC-cycler
Pomp	24.2259	47.343	58.0027	52.2479	34.4902	30.2128	12.865	29.8838	27.11	28.1609	26.0274	23.3017	4.50856	32.8226	0.629514	11.571	0.00976672	10	F24 cycler	JTK cycler	HC-cycler
porin	266.667	314.332	280.438	238.153	157.592	174.574	220.758	356.811	306.479	266.667	283.072	213.112	2.26414	256.555	0.693262	7.94767	0.0131698	6	F24 cycler	JTK cycler	HC-cycler
Ppcs	0.728597	12.7214	12.5855	17.6185	4.22993	6.06383	6.94554	12.3548	14.0665	16.7816	13.0137	3.39652	24.1813	10.0422	0.710694	11.7009	0.0467869	12	F24 cycler	JTK cycler	HC-cycler
Prosbeta1	41.1658	37.3591	24.2134	14.5808	23.9696	25.6383	22.1784	20.2746	19.0111	14.4828	18.6888	21.169	2.8424	23.561	0.580496	2.68932	0.0255507	2	F24 cycler	JTK cycler	HC-cycler
PsGEF	15.3005	4.83092	18.1943	15.1883	2.1692	0	11.3654	18.1626	20.5456	17.8161	11.9374	6.31912	20.5456	11.8191	0.521287	9.77426	0.0467869	8	F24 cycler	JTK cycler	HC-cycler
psidin	5.64663	9.66184	11.0807	14.4593	7.48373	1.48936	2.99921	4.54065	7.67263	6.55172	7.14286	3.39652	9.70838	6.84376	0.753519	12.2199	0.0193603	12	F24 cycler	JTK cycler	HC-cycler
Pxn	16.7577	23.0274	44.7332	30.3767	12.3644	11.8085	16.7324	30.5174	25.5754	32.069	16.047	9.47867	4.71936	22.4573	0.745025	10.1559	0.0361688	9	F24 cycler	JTK cycler	HC-cycler
qkr54B	4.91803	10.789	12.8591	20.1701	15.7267	2.97872	7.02447	6.2302	7.58738	9.77011	9.2955	3.47551	6.77139	9.23541	0.60471	13.3489	0.0467869	13	F24 cycler	JTK cycler	HC-cycler
qm	8.01457	8.05153	9.98632	6.92588	9.54447	2.65957	4.02526	14.0444	14.1517	12.7586	8.70841	4.81833	5.32106	8.64076	0.595149	10.5237	0.0467869	9	F24 cycler	JTK cycler	HC-cycler
R	22.9508	26.8921	22.7086	27.825	18.872	21.383	15.8642	19.9578	18.9258	15.0575	11.2524	13.981	2.4728	19.6392	0.623278	7.65599	0.0193603	6	F24 cycler	JTK cycler	HC-cycler
Rab11	49.9089	51.5298	48.8372	25.3949	31.5618	26.0638	37.8058	45.5121	39.8124	24.7126	28.2779	37.5987	2.08516	37.2513	0.756913	5.35831	0.0467869	4	F24 cycler	JTK cycler	HC-cycler
Ranbp16	12.5683	35.2657	50.342	63.305	46.9631	27.8723	15.5485	25.4488	33.2481	31.7241	44.4227	13.2701	5.03687	33.3316	0.784528	13.6606	0.0193603	12	F24 cycler	JTK cycler	HC-cycler
RanBP3	7.83242	6.28019	15.1847	18.1045	12.039	1.17021	3.94633	6.44139	8.69565	7.81609	6.26223	3.71248	15.4711	8.12377	0.757692	12.2429	0.00976672	12	F24 cycler	JTK cycler	HC-cycler
Rat1	15.4827	17.2303	27.7702	21.6282	11.8221	8.29787	10.734	19.0074	18.0733	22.9885	17.7104	6.95103	3.99512	16.4747	0.763557	10.9652	0.00976672	10	F24 cycler	JTK cycler	HC-cycler
Rbp1	21.4936	24.4767	33.2421	21.7497	9.00217	18.1915	23.8358	37.3812	33.7596	35.5172	17.0254	29.4629	4.15247	25.4282	0.552554	8.27633	0.0193603	8	F24 cycler	JTK cycler	HC-cycler
rg	11.1111	11.1111	14.3639	16.1604	13.6659	1.70213	8.20837	11.0876	11.85	12.5287	8.02348	3.87046	9.49423	10.3069	0.686869	11.028	0.00459837	12	F24 cycler	JTK cycler	HC-cycler
RhoGAP71E	31.694	28.0193	29.4118	57.3512	31.5618	8.82979	12.3915	18.2682	16.965	27.7011	22.3092	7.81991	7.334	24.3602	0.53153	12.9295	0.0467869	12	F24 cycler	JTK cycler	HC-cycler
Rm62	161.202	141.385	177.428	241.677	175.597	123.617	80.5841	90.7075	103.069	130.805	90.1174	64.8499	3.72671	131.753	0.692711	12.8388	0.00040885	12	F24 cycler	JTK cycler	HC-cycler
Rop	59.5628	80.6763	108.755	115.431	84.5987	61.4894	34.9645	75.0792	73.913	74.8276	60.3718	34.4392	3.35175	72.0091	0.869248	11.7244	0.0193603	12	F24 cycler	JTK cycler	HC-cycler
roX2	4.37158	19.8068	20.383	21.9927	3.68764	14.2553	15.5485	33.6853	38.1074	21.7241	12.6223	13.3491	10.3338	18.2945	0.640119	9.48368	0.00976672	8	F24 cycler	JTK cycler	HC-cycler
Rox8	16.5756	29.6296	33.5157	19.0765	17.462	0.957447	11.0497	14.0444	22.5064	22.1839	13.6986	12.0063	35.0053	17.7255	0.69199	10.3295	0.00636364	10	F24 cycler	JTK cycler	HC-cycler
RpL41	427.687	384.38	330.78	316.889	389.046	482.234	617.68	172.756	253.879	270.805	321.233	631.754	3.65691	383.26	0.536793	23.1997	0.0467869	22	F24 cycler	JTK cycler	HC-cycler
Rpn5	5.28233	9.17874	21.8878	23.8153	26.1388	8.61702	13.1018	19.5354	21.8244	23.1034	23.9726	18.5624	4.94835	17.9183	0.648158	14.3364	0.0467869	14	F24 cycler	JTK cycler	HC-cycler
Rtf1	0	7.56844	12.7223	12.1507	18.9805	5.6383	1.02605	2.42872	3.92157	7.58621	8.90411	4.58136	18.9805	7.12568	0.794118	15.4762	0.0131698	14	F24 cycler	JTK cycler	HC-cycler
sbb	38.7978	39.1304	68.2627	82.3815	49.0239	9.57447	11.1287	13.094	19.7783	35.4023	18.7867	20.3002	8.60429	33.8051	0.657383	13.2027	0.0255507	12	F24 cycler	JTK cycler	HC-cycler
Scgbeta	12.204	30.2738	29.6854	9.47752	4.55531	17.766	24.783	40.5491	35.8056	34.7126	24.364	5.84518	8.90149	22.5018	0.627127	8.17912	0.0467869	6	F24 cycler	JTK cycler	HC-cycler
scra	20.9472	26.409	26.8126	55.7716	21.692	15.9574	29.4396	70.0106	122.506	48.2759	32.681	30.0948	7.67707	41.7165	0.532273	10.8262	0.0361688	10	F24 cycler	JTK cycler	HC-cycler
scu	8.37887	8.21256	0.820793	0.486027	4.55531	8.40426	63.1413	10.4541	9.88917	4.25287	9.19765	11.0585	129.913	11.5709	0.57392	1.40297	0.00459837	0	F24 cycler	JTK cycler	HC-cycler
sec6	5.10018	7.08535	8.48153	12.3937	6.61605	1.38298	5.76164	9.3981	9.63342	17.0115	8.31703	5.05529	12.3006	8.01973	0.73388	12.216	0.00283309	11	F24 cycler	JTK cycler	HC-cycler
sec71	15.4827	10.628	21.2038	19.8056	17.1367	8.08511	2.44672	4.96304	5.4561	7.81609	5.87084	3.87046	8.66621	10.2304	0.68618	13.1436	0.0361688	12	F24 cycler	JTK cycler	HC-cycler
sff	18.2149	26.57	59.6443	60.0243	60.6291	28.7234	8.20837	20.4857	21.5686	28.7356	13.1115	7.97788	7.59964	29.4912	0.762806	12.9337	0.0361688	12	F24 cycler	JTK cycler	HC-cycler
Sfmbt	35.1548	40.9018	68.3995	70.9599	43.7093	31.0638	23.8358	35.7973	36.1466	40.5747	26.5166	20.1422	3.52295	39.4335	0.84765	11.544	0.00114959	12	F24 cycler	JTK cycler	HC-cycler
SH3PX1	12.0219	13.8486	16.8263	21.1422	13.5575	9.14894	7.73481	16.8955	14.8338	15.4023	11.546	5.21327	4.05545	13.1809	0.759128	11.1549	0.00976672	12	F24 cycler	JTK cycler	HC-cycler
shep	74.8634	122.222	126.129	132.199	87.2017	57.234	45.3828	85.4277	97.8687	99.5402	72.7006	54.0284	2.91298	87.8998	0.925741	11.14	0.00283309	11	F24 cycler	JTK cycler	HC-cycler
shi	81.0565	102.738	109.166	122.965	96.2039	51.9149	78.1373	179.831	165.899	135.172	124.56	60.5845	3.46396	109.019	0.737859	10.625	0.0193603	10	F24 cycler	JTK cycler	HC-cycler
Side	24.408	24.7987	48.974	55.2855	30.6941	22.4468	9.70797	14.4667	14.8338	23.4483	23.6791	12.3223	5.69486	25.4221	0.730846	13.8225	0.0193603	12	F24 cycler	JTK cycler	HC-cycler
simj	7.46812	4.50886	20.9302	21.0207	14.859	9.46809	10.5762	26.9271	24.1262	44.7126	21.5264	15.0869	9.91663	18.4342	0.712021	13.3738	0.0255507	12	F24 cycler	JTK cycler	HC-cycler
sina	20.765	23.0274	36.3885	26.4885	28.6334	14.0426	4.02526	8.76452	9.63342	11.1494	9.39335	7.109	9.04005	16.6184	0.712257	12.5046	0.0193603	12	F24 cycler	JTK cycler	HC-cycler
Sir2	36.9763	35.4267	58.4131	60.0243	42.1909	20.2128	21.468	33.6853	35.0384	40.5747	26.4188	21.0111	2.96962	35.9534	0.831875	11.6885	0.00040885	12	F24 cycler	JTK cycler	HC-cycler
SK	8.01457	31.2399	45.0068	127.582	72.4512	9.14894	10.1026	29.9894	32.6513	32.7586	32.681	9.63665	15.9188	36.7719	0.568106	13.1888	0.0467869	12.6667	F24 cycler	JTK cycler	HC-cycler
sli	23.3151	13.3655	28.3174	31.7132	22.1258	12.4468	5.99842	15.1003	17.3913	17.5862	15.9491	11.1374	5.28693	17.8706	0.635198	12.8725	0.0131698	12	F24 cycler	JTK cycler	HC-cycler
Smox	15.3005	40.0966	41.9973	59.9028	39.9132	6.2766	22.2573	18.2682	24.4672	32.5287	24.364	19.5103	9.54384	28.7402	0.584642	12.8167	0.0131698	12	F24 cycler	JTK cycler	HC-cycler
sol	34.2441	40.7407	60.6019	77.5213	37.0933	30.5319	12.7861	19.9578	30.2643	32.8736	30.137	16.5087	6.06293	35.2717	0.800655	12.97	0.00283309	12	F24 cycler	JTK cycler	HC-cycler
SP555	12.7505	14.6538	36.7989	65.2491	57.7007	33.0851	13.2597	27.1383	29.156	26.5517	43.1507	16.6667	5.11739	31.3468	0.705163	15.2144	0.0361688	14	F24 cycler	JTK cycler	HC-cycler
Spred	42.8051	46.0548	89.0561	122.357	80.4772	23.8298	14.1279	39.0707	34.1006	49.7701	45.4012	20.3002	8.6607	50.6126	0.754042	13.334	0.0255507	12	F24 cycler	JTK cycler	HC-cycler
srpk79D	8.37887	30.5958	28.591	25.0304	13.449	12.4468	3.63062	10.3485	11.85	14.023	4.30528	7.97788	8.42715	14.2189	0.696284	10.4979	0.0361688	10	F24 cycler	JTK cycler	HC-cycler
ste24c	2.55009	4.99195	9.16553	12.7582	9.54447	0	3.07814	7.70855	6.82012	7.01149	5.47945	2.92259	12.7582	6.00255	0.67291	12.1927	0.0361688	12	F24 cycler	JTK cycler	HC-cycler
swi2	20.765	28.6634	35.2941	57.9587	18.2213	16.4894	17.8374	40.1267	40.7502	41.0345	30.0391	13.0332	4.44701	30.0178	0.636185	11.3616	0.0255507	12	F24 cycler	JTK cycler	HC-cycler
Syn2	18.3971	22.0612	41.8605	30.6197	34.9241	15.4255	8.83978	22.5977	24.8934	25.6322	19.863	16.8246	4.73547	23.4949	0.704701	12.4659	0.0361688	10	F24 cycler	JTK cycler	HC-cycler
Syt7	24.408	31.401	44.186	45.6865	26.898	18.5106	17.7585	37.0644	43.052	39.8851	43.3464	12.4013	3.68402	32.0498	0.802537	11.8036	0.0193603	11	F24 cycler	JTK cycler	HC-cycler
Tango7	47.7231	44.1224	42.9549	30.7412	18.7636	40	91.2391	66.6315	81.5857	67.7011	43.9335	64.9289	4.86257	53.3604	0.630732	5.01229	0.0467869	4	F24 cycler	JTK cycler	HC-cycler
tara	14.9362	23.3494	17.3735	12.2722	13.8829	3.08511	7.65588	14.1499	12.873	8.16092	7.04501	4.81833	7.56844	11.6335	0.7408	8.12329	0.0255507	6	F24 cycler	JTK cycler	HC-cycler
TfIIB	36.612	34.7826	45.9644	62.0899	29.9349	11.383	14.7593	28.4055	24.5524	33.3333	23.3855	14.534	5.45463	29.9781	0.648186	11.582	0.0131698	12	F24 cycler	JTK cycler	HC-cycler
tim	72.4954	182.931	333.379	748.967	639.588	135.638	39.9369	16.7899	26.087	245.747	143.738	40.8373	44.6083	218.845	0.747466	15.2244	0.0255507	14	F24 cycler	JTK cycler	HC-cycler
Tm1	44.2623	38.1643	46.1012	63.791	25.0542	9.57447	12.1547	24.1816	26.3427	35.0575	22.407	20.7741	6.66262	30.6554	0.535153	11.6304	0.0467869	12	F24 cycler	JTK cycler	HC-cycler
Tpr2	43.1694	38.8084	51.4364	46.5371	36.0087	3.61702	20.5998	37.3812	30.7758	30.1149	18.8845	17.8515	14.2206	31.2654	0.635978	9.55855	0.0361688	8	F24 cycler	JTK cycler	HC-cycler
TrpA1	10.3825	21.256	33.5157	58.5662	54.2299	28.2979	9.15549	12.1436	17.9881	22.6437	16.8297	14.218	6.39685	24.9356	0.859407	14.866	0.00114959	14	F24 cycler	JTK cycler	HC-cycler
trpm	81.2386	21.256	62.6539	264.763	136.443	38.617	10.5762	17.3178	20.1194	40.3448	32.0939	10.6635	25.0339	61.3406	0.631269	14.7788	0.0467869	14	F24 cycler	JTK cycler	HC-cycler
tub	11.4754	8.69565	10.5335	16.5249	14.0998	14.2553	8.52407	6.3358	13.8107	16.7816	23.4834	19.2733	3.70646	13.6495	0.745432	17.5931	0.0193603	17	F24 cycler	JTK cycler	HC-cycler
tutl	105.1	61.0306	115.048	198.177	141.323	59.3617	31.8863	80.1478	72.549	87.2414	59.2955	21.327	9.29232	86.0407	0.587605	12.6297	0.0255507	12	F24 cycler	JTK cycler	HC-cycler
uex	10.2004	19.3237	25.5814	24.4228	29.8265	5.53191	7.4191	11.0876	11.7647	15.977	8.41487	4.58136	6.5104	14.5109	0.703405	12.2686	0.00976672	12	F24 cycler	JTK cycler	HC-cycler
unc	1.82149	3.38164	9.84952	49.0887	10.0868	0.851064	3.70955	3.48469	4.94459	20	2.83757	0.157978	310.731	9.18446	0.529453	13.487	0.00283309	12	F24 cycler	JTK cycler	HC-cycler
Unc-115a	5.46448	10.467	10.6703	10.8141	6.61605	1.59574	4.97238	2.42872	6.05286	5.97701	2.64188	1.4218	7.60591	5.76019	0.648763	10.533	0.0361688	12	F24 cycler	JTK cycler	HC-cycler
vari	19.49	40.0966	54.3092	55.7716	40.1302	24.1489	13.1807	26.0824	26.087	27.1264	25.7339	22.1959	4.23129	31.1961	0.692138	12.5402	0.00283309	12	F24 cycler	JTK cycler	HC-cycler
viaf	30.6011	41.7069	27.223	23.6938	9.65293	21.8085	18.8635	31.679	29.156	18.5057	14.3836	10.8215	4.32065	23.1746	0.832321	6.97885	0.00012506	6	F24 cycler	JTK cycler	HC-cycler
vig	38.0692	41.5459	64.9795	43.2564	29.2842	11.0638	42.9361	60.2957	73.8278	64.1379	33.6595	47.3144	6.6729	45.8642	0.71642	9.63463	0.0255507	8.66667	F24 cycler	JTK cycler	HC-cycler
vri	63.388	299.195	354.172	426.974	514.967	85	5.20916	5.06864	13.1287	75.0575	43.0528	12.2433	101.599	158.121	0.645787	14.5423	0.0361688	14	F24 cycler	JTK cycler	HC-cycler
wech	0.910747	7.08535	7.25034	15.9174	10.3037	6.06383	2.84136	6.2302	7.84314	8.50575	3.22896	3.39652	17.4773	6.63144	0.646168	12.7019	0.0131698	12	F24 cycler	JTK cycler	HC-cycler
wge	15.1184	32.0451	25.3078	24.9089	24.9458	13.7234	27.3086	41.7107	33.6743	32.6437	15.2642	12.9542	3.21986	24.9671	0.658708	9.08843	0.0255507	8	F24 cycler	JTK cycler	HC-cycler
Xbp1	85.2459	98.3897	58.0027	28.068	33.6226	39.6809	117.916	78.4583	80.9037	47.2414	63.9922	113.428	4.20109	70.4125	0.654002	3.35546	0.0361688	2	F24 cycler	JTK cycler	HC-cycler
zip	10.929	7.8905	22.5718	31.8348	29.3926	16.8085	5.84057	15.9451	13.9812	18.5057	12.7202	12.1643	5.45063	16.5487	0.666589	14.4223	0.0467869	13	F24 cycler	JTK cycler	HC-cycler
zye	19.3078	25.9259	30.7798	39.0036	35.7918	17.234	11.3654	25.3432	19.0111	27.4713	27.2994	7.34597	5.30953	23.8233	0.633189	13.1127	0.0255507	12	F24 cycler	JTK cycler	HC-cycler
42251	31.5118	36.5539	35.5677	20.7776	18.9805	13.1915	14.3646	40.1267	33.2481	29.0805	21.9178	12.6382	3.17503	25.6633	0.721527	8.36006	0.081621	7	F24 cycler	FALSE	LC-cycler
2mit	27.3224	18.8406	13.8167	12.2722	8.56833	2.55319	14.7593	25.2376	19.9488	19.6552	9.78474	2.60664	10.7013	14.6138	0.539717	7.36929	0.279312	7	F24 cycler	FALSE	LC-cycler
4EHP	27.3224	20.7729	33.3789	43.2564	11.9306	19.8936	13.2597	41.4995	35.2941	32.5287	23.7769	13.1912	3.62567	26.3421	0.567117	10.4205	0.425144	8	F24 cycler	FALSE	LC-cycler
5-HT1B	6.37523	9.33977	7.11354	12.0292	6.29067	1.2766	5.60379	6.75818	8.69565	8.3908	0.782779	1.02686	15.3673	6.14025	0.659382	9.77783	0.177612	9	F24 cycler	FALSE	LC-cycler
Aac11	58.2878	88.0837	66.2107	109.356	52.3861	59.4681	48.8556	125.977	106.82	97.0115	79.2564	45.5766	2.76407	78.1074	0.555358	10.3792	0.425144	10	F24 cycler	FALSE	LC-cycler
Aats-gln	30.6011	7.08535	13.9535	21.5067	27.7657	10	16.9692	14.5723	8.95141	15.4023	22.7006	12.9542	4.31893	16.8719	0.20906	19.4844	0.0361688	0	FALSE	JTK cycler	LC-cycler
Aats-thr	27.8689	30.9179	31.0534	15.4313	17.0282	19.0426	34.8066	43.6114	34.6121	31.0345	39.726	20.6951	2.82616	28.819	0.507619	6.63328	0.425144	6	F24 cycler	FALSE	LC-cycler
Acer	6.37523	3.38164	0.410397	0.72904	0	1.80851	40.8051	5.38543	5.88235	0.804598	7.33855	1.18483	40.8051	6.17547	0.555393	2.57529	0.218956	2	F24 cycler	FALSE	LC-cycler
Acon	106.922	62.1578	63.4747	36.695	48.4816	53.4043	109.234	139.071	115.857	60.9195	72.7006	105.687	3.78991	81.217	0.607319	3.9117	0.0642039	2	F24 cycler	FALSE	LC-cycler
Act5C	327.869	258.132	432.421	364.034	284.49	178.404	149.329	236.325	227.792	224.828	230.626	124.882	3.46265	253.261	0.565862	11.1688	0.177612	10	F24 cycler	FALSE	LC-cycler
ade5	11.6576	3.86473	0	0	0	5.6383	162.273	0.844773	3.41006	0.114943	4.69667	0.947867	162.273	16.1207	0.575788	1.77759	0.0642039	0	F24 cycler	FALSE	LC-cycler
Adk1	12.7505	19.3237	37.8933	20.1701	9.97831	12.8723	29.045	36.3252	36.7434	28.8506	22.3092	17.4566	3.79757	23.6432	0.55597	9.10875	0.218956	8	F24 cycler	FALSE	LC-cycler
Afti	12.3862	4.83092	28.7278	23.6938	5.96529	8.51064	4.18311	10.4541	12.532	14.2529	11.3503	5.37125	6.86756	11.8548	0.601118	12.0944	0.425144	12	F24 cycler	FALSE	LC-cycler
AlCR2	29.6903	11.9163	6.42955	0.243013	5.74837	10.8511	1.42068	0.211193	0.682012	0.229885	0	3.31754	29.6903	5.89499	0.530045	0.8966	0.108944	2	F24 cycler	FALSE	LC-cycler
AlstR	7.65027	10.467	19.4254	5.95383	5.31453	0	2.52565	9.5037	11.3384	6.66667	9.88258	3.5545	19.4254	7.69022	0.517933	10.0785	0.218956	9	F24 cycler	FALSE	LC-cycler
AP-1sigma	41.8944	27.2142	49.3844	58.9307	61.8221	36.4894	15.3118	23.2313	27.3657	28.9655	41.7808	19.1153	4.03756	35.9588	0.629949	15.4401	0.136267	14.6667	F24 cycler	FALSE	LC-cycler
AP-2sigma	53.3698	75.2013	94.2544	136.938	97.8308	124.255	32.9124	44.9842	55.584	52.4138	44.3249	34.7551	4.16068	70.5687	0.507888	13.9933	0.177612	14	F24 cycler	FALSE	LC-cycler
aPKC	20.2186	19.8068	27.6334	34.3864	11.6052	19.6809	5.76164	24.8152	23.6999	18.2759	8.61057	9.79463	5.96816	18.6907	0.592947	10.0484	0.177612	8	F24 cycler	FALSE	LC-cycler
Arpc3A	40.8015	38.8084	51.71	63.548	77.4403	43.2979	26.5193	39.0707	45.098	48.5057	36.0078	27.0142	2.92015	44.8185	0.623189	13.8746	0.0642039	14	F24 cycler	FALSE	LC-cycler
aru	4.37158	54.2673	56.9083	15.0668	9.76139	9.04255	2.99921	7.70855	5.4561	0.574713	2.83757	0.868878	99.0205	14.1553	0.667378	7.82144	0.628076	8	F24 cycler	FALSE	LC-cycler
Atf6	4.91803	12.5604	15.7319	20.0486	9.11063	0	8.603	11.6156	9.37766	16.092	1.46771	7.42496	20.0486	9.74587	0.567155	10.7117	0.218956	11	F24 cycler	FALSE	LC-cycler
Atg13	0	0	16.4159	13.7303	15.9436	0	4.97238	4.54065	7.41688	6.32184	5.28376	4.50237	16.4159	6.59397	0.511732	13.5298	0.177612	11	F24 cycler	FALSE	LC-cycler
ATPsyn-gamma	89.6175	57.1659	61.1491	53.706	56.0738	93.9362	135.201	121.647	103.922	73.2184	86.0078	84.4392	2.51744	84.6737	0.566511	2.21491	0.108944	2	F24 cycler	FALSE	LC-cycler
B4	31.8761	25.1208	63.2011	55.0425	64.3167	30.7447	8.91871	20.8025	23.5294	23.1034	12.1331	16.1137	7.21144	31.2419	0.577325	12.763	0.279312	10	F24 cycler	FALSE	LC-cycler
Bgb	22.0401	13.0435	37.4829	39.9757	35.2495	18.0851	10.5762	22.4921	20.4604	28.8506	21.0372	12.6382	3.77979	23.4943	0.735721	13.5172	0.081621	13	F24 cycler	FALSE	LC-cycler
bic	63.7523	50.7246	45.554	26.61	27.4403	38.617	153.275	61.246	86.9565	47.7011	43.8356	76.3033	5.76008	60.168	0.587989	3.45444	0.136267	2	F24 cycler	FALSE	LC-cycler
bip2	47.9053	26.409	55.13	68.2868	55.9653	35.7447	13.8122	31.3622	39.7272	32.1839	25.8317	13.9021	4.94396	37.1883	0.609767	12.5354	0.0642039	12	F24 cycler	FALSE	LC-cycler
brat	97.8142	61.5137	64.2955	92.3451	86.1171	27.5532	19.4159	16.5787	23.1032	37.0115	25.5382	9.55766	10.2341	46.737	0.255588	13.22	0.0193603	14	FALSE	JTK cycler	LC-cycler
brp	1.0929	7.40741	9.98632	9.35601	13.0152	7.34043	5.91949	9.3981	11.5942	10	5.77299	2.29068	11.9089	7.76448	0.546279	12.2404	0.177612	10	F24 cycler	FALSE	LC-cycler
Bsg	49.7268	21.4171	53.762	57.7157	28.6334	26.4894	17.9953	15.3115	26.5985	33.1034	17.6125	31.4376	3.76943	31.6503	0.190998	13.4932	0.0255507	12	FALSE	JTK cycler	LC-cycler
c12.2	6.73953	7.72947	13.1327	21.2637	18.2213	7.12766	2.92028	5.27983	6.13811	4.71264	4.10959	3.00158	7.28137	8.36469	0.599229	12.9608	0.177612	12	F24 cycler	FALSE	LC-cycler
Ca-beta	0.728597	1.77134	1.50479	6.19684	4.98915	0	5.36701	8.13094	8.4399	9.1954	12.9159	1.4218	12.9159	5.05513	0.504763	14.1697	0.108944	12	F24 cycler	FALSE	LC-cycler
cac	52.0947	55.5556	52.5308	63.305	33.0803	16.1702	27.3086	77.4023	65.2174	53.6782	43.5421	14.297	5.41389	46.1818	0.684862	9.52102	0.108944	8	F24 cycler	FALSE	LC-cycler
CaMKI	83.0601	58.4541	74.829	46.294	46.2039	45.5319	64.0095	74.2344	59.0793	49.6552	48.3366	18.6414	4.45568	55.6941	0.523706	6.67752	0.279312	7	F24 cycler	FALSE	LC-cycler
CanB	275.228	205.797	356.908	302.673	254.881	152.021	67.6401	150.581	124.723	161.724	158.708	39.3365	9.07321	187.518	0.541028	11.9151	0.0642039	12	F24 cycler	FALSE	LC-cycler
capu	6.73953	5.63607	18.8782	26.61	20.1735	15.5319	10.1026	10.1373	11.3384	15.4023	9.0998	10.0316	4.72137	13.3068	0.563936	14.613	0.136267	13	F24 cycler	FALSE	LC-cycler
Catsup	10.929	5.95813	7.38714	12.6367	8.35141	14.3617	22.2573	10.2429	13.4697	8.50575	21.6243	20.3791	3.73562	13.0086	0.511044	21.574	0.628076	22	F24 cycler	FALSE	LC-cycler
CBP	18.5792	7.08535	14.7743	19.9271	24.5119	0	4.57774	4.11827	4.94459	9.65517	3.7182	0.473934	24.5119	9.36382	0.311851	13.1114	0.0361688	14	FALSE	JTK cycler	LC-cycler
CCS	7.46812	7.24638	11.6279	8.62697	4.88069	1.48936	3.63062	7.70855	7.58738	8.73563	4.59883	6.24013	7.80731	6.65338	0.603162	10.2498	0.177612	10	F24 cycler	FALSE	LC-cycler
CD98hc	73.224	121.9	98.632	94.7752	60.846	39.7872	37.0166	56.5998	74.8508	59.7701	69.863	39.7314	3.29312	68.9164	0.588528	10.3825	0.108944	10	F24 cycler	FALSE	LC-cycler
Cdc27	10.5647	13.8486	9.30233	17.497	9.65293	2.12766	2.05209	5.38543	7.24638	6.89655	3.5225	3.00158	8.5264	7.59148	0.644973	11.0315	0.0642039	10	F24 cycler	FALSE	LC-cycler
CdsA	100	133.172	268.399	336.574	161.388	100	67.8769	102.323	90.6223	108.736	113.209	60.5845	5.55544	136.907	0.543581	12.7822	0.218956	12	F24 cycler	FALSE	LC-cycler
Cerk	13.1148	31.8841	24.3502	50.5468	28.6334	17.234	6.2352	15.7339	15.0895	17.8161	21.0372	11.2164	8.10668	21.0743	0.566732	13.7075	0.108944	12	F24 cycler	FALSE	LC-cycler
cg	10.5647	10.628	56.0876	52.9769	45.3362	25.2128	22.9676	46.4625	44.5865	39.7701	37.7691	21.169	5.30898	34.4609	0.602563	12.9225	0.108944	10	F24 cycler	FALSE	LC-cycler
CG10082	20.0364	14.8148	27.223	29.4046	20.3905	8.29787	16.2589	31.2566	31.3725	21.1494	16.1448	7.66193	4.0946	20.3343	0.669881	10.3376	0.177612	10	F24 cycler	FALSE	LC-cycler
CG10324	34.2441	75.3623	61.4227	67.8007	52.7115	36.2766	20.0474	50.3696	43.1373	59.0805	50.8806	22.2749	3.75921	47.8007	0.644811	11.7976	0.177612	12	F24 cycler	FALSE	LC-cycler
CG10326	29.6903	78.0998	67.1683	72.904	52.9284	40.2128	19.0213	48.68	46.8031	56.8966	50.2935	19.5103	4.10591	48.5174	0.719421	11.7912	0.108944	12	F24 cycler	FALSE	LC-cycler
CG10333	8.56102	4.99195	5.06156	9.96355	5.96529	0	9.31334	9.18691	6.39386	11.3793	7.72994	5.05529	11.3793	6.96683	0.136985	11.1667	0.00114959	14	FALSE	JTK cycler	LC-cycler
CG10366	0.182149	3.38164	18.7415	14.4593	24.6204	9.04255	8.91871	5.17423	8.52515	13.3333	15.7534	7.58294	135.166	10.8096	0.658899	15.7852	0.081621	14.6667	F24 cycler	FALSE	LC-cycler
CG10431	45.173	44.2834	131.19	76.0632	103.579	34.5745	30.3078	48.68	53.2822	65.5172	63.8943	28.278	4.63929	60.4019	0.58866	13.1566	0.108944	12	F24 cycler	FALSE	LC-cycler
CG10433	0	0	1.77839	0.72904	6.83297	24.7872	377.111	52.1647	67.6044	21.3793	63.5029	386.098	386.098	83.499	0.519202	22.8131	1	9	F24 cycler	FALSE	LC-cycler
CG10462	24.7723	29.6296	55.4036	102.673	35.9002	26.8085	21.3102	37.3812	39.7272	44.2529	26.1252	15.9558	6.43486	38.3283	0.58462	12.0789	0.081621	12	F24 cycler	FALSE	LC-cycler
CG10585	11.6576	22.3833	27.0862	33.0498	27.2234	17.234	10.1026	8.44773	14.4075	20.4598	7.72994	4.89731	6.74856	17.0566	0.655765	12.6979	0.081621	12	F24 cycler	FALSE	LC-cycler
CG10641	50.0911	44.9275	124.761	75.6987	104.121	29.6809	33.4649	43.6114	46.5473	56.6667	57.2407	24.9605	4.99832	57.6476	0.522202	13.0985	0.425144	12	F24 cycler	FALSE	LC-cycler
CG10804	11.2933	30.9179	35.7045	32.3208	32.2126	7.87234	7.49803	23.4424	17.1355	15.2874	17.319	7.74092	4.76185	19.8954	0.610084	11.2652	0.425144	10	F24 cycler	FALSE	LC-cycler
CG10841	33.8798	39.4525	31.6005	56.6221	32.1041	10.1064	13.4175	21.8585	31.1168	28.8506	25.3425	14.455	5.60261	28.2339	0.608844	11.9354	0.108944	12	F24 cycler	FALSE	LC-cycler
CG10916	9.47177	5.63607	16.1423	25.7594	28.5249	1.17021	7.73481	9.5037	12.4467	12.6437	15.0685	9.00474	24.3759	12.7589	0.558473	14.7352	0.136267	16	F24 cycler	FALSE	LC-cycler
CG11095	4.18944	7.72947	17.6471	31.2272	13.2321	11.0638	6.47198	7.28617	5.02984	9.77011	21.5264	7.03002	7.4538	11.8503	0.506245	15.5073	0.108944	14	F24 cycler	FALSE	LC-cycler
CG11107	22.5865	14.8148	12.9959	28.068	24.0781	15.5319	8.28729	12.2492	13.6402	21.954	16.7319	16.0348	3.38688	17.2477	0.501606	16.1878	0.339668	14	F24 cycler	FALSE	LC-cycler
CG11138	29.5082	40.7407	38.3037	41.5553	21.5835	35.1064	23.3623	29.3559	26.087	23.7931	17.6125	9.08373	4.57469	28.0077	0.588088	8.58306	0.279312	7.33333	F24 cycler	FALSE	LC-cycler
CG11178	14.0255	8.85668	5.88235	16.7679	12.039	5.10638	3.31492	3.69588	4.00682	8.27586	5.47945	3.08057	5.44313	7.54428	0.280369	14.7717	0.0467869	14	FALSE	JTK cycler	LC-cycler
CG11180	0.364299	4.50886	4.51436	16.8894	17.0282	6.06383	8.99763	12.2492	11.6795	18.1609	20.3523	4.81833	55.8669	10.4689	0.641865	15.3337	0.51062	15	F24 cycler	FALSE	LC-cycler
CG11190	4.00729	13.5266	7.52394	10.8141	10.846	0.319149	2.44672	8.34213	8.69565	11.0345	5.5773	3.63349	42.3833	7.23057	0.595222	11.4153	0.279312	12	F24 cycler	FALSE	LC-cycler
CG11242	34.4262	37.8422	84.8153	82.6245	17.0282	19.3617	19.8106	41.8163	43.6488	44.8276	47.6517	26.4613	4.98087	41.6929	0.566184	11.7181	0.628076	11	F24 cycler	FALSE	LC-cycler
CG11257	68.6703	53.6232	127.633	115.553	150.325	117.447	35.7537	55.6494	60.0171	78.8506	53.9139	49.6051	4.20446	80.5868	0.63143	15.0698	0.177612	14	F24 cycler	FALSE	LC-cycler
CG11279	15.4827	12.5604	14.5007	12.5152	7.37527	5.21277	13.4175	17.529	14.3223	11.4943	12.1331	10.5845	3.36271	12.2606	0.605746	7.35135	0.108944	7	F24 cycler	FALSE	LC-cycler
CG11490	38.98	54.4283	39.6717	52.2479	38.2863	19.5745	17.3639	44.6674	36.4876	42.7586	37.0841	15.0079	3.62665	36.3798	0.567767	10.7582	0.136267	4	F24 cycler	FALSE	LC-cycler
CG11577	15.1184	6.28019	15.4583	19.0765	17.5705	3.19149	7.81373	11.4044	13.1287	14.2529	17.4168	10.6635	5.97732	12.6146	0.457317	14.3498	0.0361688	14	FALSE	JTK cycler	LC-cycler
CG11638	32.4226	28.6634	67.3051	55.5286	44.7939	28.1915	22.1784	35.2693	24.5524	23.7931	22.3092	10.9795	6.13009	32.9989	0.491328	10.698	0.0361688	10	FALSE	JTK cycler	LC-cycler
CG11727	16.5756	17.0692	16.1423	32.4423	12.1475	10.1064	5.76164	14.4667	15.601	24.1379	17.9061	8.53081	5.63074	15.9073	0.58598	12.9407	0.081621	12	F24 cycler	FALSE	LC-cycler
CG11791	10.0182	14.4928	5.19836	5.83232	6.50759	6.91489	25.0197	9.18691	16.0273	6.89655	2.15264	16.9826	11.6228	10.4358	0.515723	3.4139	0.177612	2	F24 cycler	FALSE	LC-cycler
CG11858	28.4153	9.50081	9.16553	16.1604	23.2104	6.17021	20.442	14.7835	12.191	15.8621	22.5049	13.5861	4.60524	15.9993	0.109992	21.0982	0.0193603	0	FALSE	JTK cycler	LC-cycler
CG11899	32.969	11.2721	8.20793	0	0	29.5745	20.0474	5.70222	4.51833	15.1724	5.77299	25.5924	32.969	13.2358	0.568544	0.328266	0.339668	2	F24 cycler	FALSE	LC-cycler
CG11984	15.1184	24.1546	19.015	15.3098	12.3644	12.234	17.206	28.1943	26.6837	19.8851	23.7769	15.6398	2.30458	19.1318	0.589229	8.38965	0.081621	8	F24 cycler	FALSE	LC-cycler
CG12071	24.2259	46.2158	56.9083	43.2564	29.6095	25.8511	18.9424	37.9092	27.451	42.4138	35.4207	12.6382	4.50287	33.4035	0.652709	11.1389	0.177612	10	F24 cycler	FALSE	LC-cycler
CG12090	16.9399	15.2979	9.02873	8.86999	6.39913	11.7021	60.9313	30.095	19.0963	27.1264	10.1761	16.0348	9.52181	19.3081	0.512285	3.54076	0.745532	3	F24 cycler	FALSE	LC-cycler
CG12236	9.28962	7.56844	7.79754	7.2904	2.49458	0	2.99921	7.81415	6.22336	8.04598	2.54403	2.05371	9.28962	5.34342	0.639168	8.83164	0.425144	8	F24 cycler	FALSE	LC-cycler
CG12253	0	0.966184	10.1231	12.3937	0	0	1.42068	10.2429	10.1449	14.4828	2.25049	4.2654	14.4828	5.52418	0.676795	11.5919	0.177612	12	F24 cycler	FALSE	LC-cycler
CG12264	33.3333	14.6538	9.16553	12.5152	17.7874	17.6596	41.0418	17.0011	10.9122	11.6092	11.6438	11.7694	4.47785	17.4244	0.497965	1.47508	0.0255507	0	FALSE	JTK cycler	LC-cycler
CG12269	12.0219	16.7472	22.0246	36.0875	29.5011	18.5106	12.1547	45.7233	60.9548	38.046	29.9413	34.9131	5.07033	29.7188	0.532204	13.0076	0.108944	12	F24 cycler	FALSE	LC-cycler
CG12338	45.9016	7.40741	0	2.67315	19.4143	0	46.0931	10.0317	8.09889	10.5747	16.5362	4.18641	46.0931	14.2431	0.280572	1.29232	0.0193603	0	FALSE	JTK cycler	LC-cycler
CG12404	17.8506	15.781	31.1902	24.5443	31.3449	27.5532	9.7869	8.02534	10.8269	13.5632	10.9589	13.3491	3.90574	17.8979	0.535275	16.6538	0.177612	16	F24 cycler	FALSE	LC-cycler
CG12484	24.5902	28.8245	11.7647	13.0012	1.0846	4.14894	6.31413	11.51	11.2532	9.31034	6.75147	3.31754	26.5762	10.9892	0.557969	7.33868	0.081621	6	F24 cycler	FALSE	LC-cycler
CG12736	7.65027	16.1031	18.3311	15.3098	7.26681	0.531915	11.4444	16.5787	15.8568	25.7471	19.4716	6.47709	48.4046	13.3974	0.698953	10.9735	0.0642039	10	F24 cycler	FALSE	LC-cycler
CG12895	25.5009	14.3317	24.0766	32.5638	46.0954	20.7447	18.7845	19.4298	16.965	29.4253	27.3973	14.8499	3.21632	24.1804	0.510657	16.234	0.177612	14	F24 cycler	FALSE	LC-cycler
CG12984	5.10018	19.1626	18.6047	18.955	16.0521	0.744681	3.5517	15.5227	10.5712	9.42529	5.08806	3.47551	25.7327	10.5211	0.643995	10.3733	0.218956	7.33333	F24 cycler	FALSE	LC-cycler
CG13025	8.56102	9.33977	16.1423	24.3013	20.7158	5.42553	6.78769	17.529	10.6564	13.4483	10.4697	4.10742	5.91644	12.2904	0.508935	12.4101	0.0642039	12	F24 cycler	FALSE	LC-cycler
CG1309	17.4863	34.9436	40.4925	30.2552	22.9935	19.3617	11.3654	19.9578	17.8176	23.5632	20.3523	14.376	3.56278	22.7471	0.640951	11.4288	0.177612	10	F24 cycler	FALSE	LC-cycler
CG13108	4.55373	20.6119	42.6813	14.7023	4.98915	4.89362	7.89266	19.3242	12.7877	21.3793	8.41487	4.50237	9.47973	13.8944	0.614344	9.98812	0.108944	10	F24 cycler	FALSE	LC-cycler
CG13293	13.4791	24.3156	16.8263	13.9733	0.759219	17.8723	2.92028	8.23654	6.64962	8.27586	2.83757	1.57978	32.0271	9.81045	0.517964	8.28471	0.279312	7	F24 cycler	FALSE	LC-cycler
CG13366	4.91803	24.3156	18.1943	44.593	57.7007	4.04255	4.10418	8.65892	10.8269	14.4828	16.2427	8.13586	14.2733	18.0179	0.631856	14.9982	0.218956	14	F24 cycler	FALSE	LC-cycler
CG13445	7.65027	6.44122	18.0575	25.5164	7.80911	0	3.07814	5.27983	4.51833	6.43678	9.19765	0.789889	25.5164	7.89792	0.535978	12.9054	0.0642039	12	F24 cycler	FALSE	LC-cycler
CG13568	29.6903	29.6296	37.3461	38.3961	28.308	14.3617	17.8374	27.6663	23.3589	32.7586	25.7339	13.2701	2.89342	26.5298	0.659222	11.4335	0.081621	12	F24 cycler	FALSE	LC-cycler
CG13578	16.5756	19.3237	22.435	26.9745	19.8482	2.34043	11.6022	29.9894	29.9233	17.5862	19.2759	6.95103	12.8137	18.5688	0.671192	10.4131	0.108944	10	F24 cycler	FALSE	LC-cycler
CG13624	24.9545	26.8921	22.5718	50.9113	45.4447	29.5745	8.44515	10.3485	12.532	13.2184	10.8611	8.29384	6.13845	22.004	0.51255	14.62	0.339668	12.6667	F24 cycler	FALSE	LC-cycler
CG13890	12.3862	13.2045	16.5527	24.5443	8.35141	5	10.1815	21.4361	22.2506	21.6092	23.6791	11.0585	4.90887	15.8545	0.52984	11.8034	0.177612	12	F24 cycler	FALSE	LC-cycler
CG13950	4.55373	46.0548	51.026	15.4313	12.7983	16.8085	1.73639	7.07497	4.00682	1.6092	3.91389	0.631912	80.7486	13.8038	0.507073	8.42964	0.628076	10	F24 cycler	FALSE	LC-cycler
CG14024	42.0765	36.5539	25.9918	34.9939	9.97831	11.7021	18.7845	40.3379	43.3078	41.4943	23.9726	6.00316	7.21416	27.9331	0.572053	8.8853	0.425144	8	F24 cycler	FALSE	LC-cycler
CG14082	0	4.34783	11.0807	15.0668	16.269	4.3617	2.76243	2.74551	2.21654	6.43678	2.44618	0	16.269	5.64446	0.601569	13.894	0.339668	13	F24 cycler	FALSE	LC-cycler
CG14135	0	3.54267	3.28317	9.84204	24.4035	6.91489	3.63062	6.01901	6.47911	16.7816	7.53425	4.9763	24.4035	7.78393	0.528472	15.8725	0.108944	14	F24 cycler	FALSE	LC-cycler
CG14186	278.506	271.014	120.246	174.727	118.547	32.1277	60.5367	108.237	95.3964	53.6782	58.9041	23.1438	12.0338	116.255	0.528265	7.03214	0.425144	6	F24 cycler	FALSE	LC-cycler
CG14207	32.2404	42.6731	35.2941	8.86999	6.39913	15.8511	15.7853	32.5238	33.5891	23.3333	17.0254	24.5656	6.66858	24.0125	0.597942	6.71498	0.0642039	6	F24 cycler	FALSE	LC-cycler
CG14353	4.91803	7.08535	5.19836	8.26245	5.96529	0	4.7356	5.06864	6.82012	8.3908	6.75147	4.50237	8.3908	5.64154	0.486752	12.0821	0.00636364	12	FALSE	JTK cycler	LC-cycler
CG14482	137.523	86.9565	125.855	142.649	159.219	144.468	58.3268	69.4826	62.8303	79.6552	73.1898	65.4818	2.72978	100.47	0.533199	17.3242	0.108944	16	F24 cycler	FALSE	LC-cycler
CG14543	0.728597	17.0692	12.1751	14.4593	19.7397	2.76596	3.78848	4.75185	8.26939	9.42529	10.3718	6.71406	27.0927	9.18823	0.524459	14.0884	0.339668	14	F24 cycler	FALSE	LC-cycler
CG14550	0.546448	20.934	18.3311	18.955	27.4403	2.02128	2.6835	5.59662	9.20716	8.73563	11.2524	7.97788	50.2158	11.1401	0.515751	14.0619	0.51062	10	F24 cycler	FALSE	LC-cycler
CG14671	0	6.11916	4.65116	17.2539	7.15835	0.851064	6.70876	5.06864	6.90537	11.3793	16.047	6.16114	17.2539	7.35866	0.514225	14.8646	0.425144	14	F24 cycler	FALSE	LC-cycler
CG14710	0	2.89855	11.6279	8.38396	2.7115	5.10638	2.60458	5.70222	5.6266	7.81609	4.40313	4.81833	11.6279	5.1416	0.505201	12.3844	0.279312	10	F24 cycler	FALSE	LC-cycler
CG14764	13.6612	24.3156	26.4022	20.7776	30.8026	3.61702	6.78769	9.3981	11.2532	10.9195	5.87084	5.6872	8.51601	14.1244	0.569929	11.0097	0.108944	10	F24 cycler	FALSE	LC-cycler
CG14812	13.4791	30.1127	22.7086	33.1713	46.0954	17.766	12.3915	13.5164	12.7877	22.6437	30.8219	15.3239	3.71993	22.5682	0.566014	16.1302	0.339668	15	F24 cycler	FALSE	LC-cycler
CG14894	0.364299	12.3994	16.4159	23.6938	27.3319	15	3.70955	6.96938	9.80392	7.47126	16.8297	6.24013	75.026	12.1858	0.634514	15.5313	0.081621	14	F24 cycler	FALSE	LC-cycler
CG1513	23.133	35.7488	25.0342	47.0231	28.308	15.4255	20.5209	45.0898	37.3402	30.8046	22.9941	10.9005	4.31386	28.5269	0.567279	10.1958	0.0642039	10	F24 cycler	FALSE	LC-cycler
CG1518	18.7614	15.62	20.7934	37.7886	45.2278	30.2128	6.62983	18.1626	15.8568	22.4138	18.9824	8.92575	6.82185	21.6146	0.595456	15.2384	0.0642039	14	F24 cycler	FALSE	LC-cycler
CG15431	12.0219	17.0692	19.015	36.0875	5.85683	6.59574	4.18311	11.1932	16.5388	23.3333	3.7182	5.52923	9.70563	13.4285	0.645464	11.4388	0.081621	9	F24 cycler	FALSE	LC-cycler
CG15459	3.64299	20.934	16.8263	16.1604	14.7505	2.12766	3.39384	10.8765	9.29241	8.16092	9.0998	4.73934	9.83897	10.0004	0.587953	10.9991	0.339668	9.33333	F24 cycler	FALSE	LC-cycler
CG15480	0.910747	2.89855	4.65116	23.4508	2.60304	2.02128	3.15706	2.42872	5.4561	8.04598	6.45793	2.1327	25.749	5.35117	0.507998	13.941	0.51062	12	F24 cycler	FALSE	LC-cycler
CG15522	11.1111	22.7053	20.2462	30.4982	2.27766	10	14.0489	21.7529	15.7715	17.5862	12.3288	2.8436	13.3902	15.0975	0.583075	9.46753	0.425144	7	F24 cycler	FALSE	LC-cycler
CG15628	85.6102	61.0306	98.0848	138.761	123.753	42.1277	28.5714	50.4752	36.0614	66.6667	71.2329	13.5861	10.2134	67.9967	0.533294	14.0494	0.0642039	12	F24 cycler	FALSE	LC-cycler
CG15651	8.74317	12.3994	14.2271	5.95383	11.7137	2.97872	8.28729	15.1003	10.6564	16.3218	8.51272	2.1327	7.65313	9.75226	0.500288	9.6955	0.177612	10	F24 cycler	FALSE	LC-cycler
CG15765	240.437	97.1014	229.822	269.259	82.321	68.5106	68.5083	165.259	190.367	240.345	152.74	54.6603	4.92604	154.944	0.49755	11.3881	0.0467869	12	FALSE	JTK cycler	LC-cycler
CG1597	4.91803	3.86473	8.20793	15.4313	26.898	7.76596	10.0237	13.094	16.7945	23.908	21.4286	10.8215	6.95987	13.5964	0.594234	15.6975	0.177612	14	F24 cycler	FALSE	LC-cycler
CG1607	43.5337	44.9275	37.8933	17.1324	27.0065	29.5745	23.9937	29.5671	30.9463	9.42529	22.6027	19.3523	4.7667	27.9963	0.618805	4.88211	0.177612	4	F24 cycler	FALSE	LC-cycler
CG16718	0.910747	3.54267	8.34473	16.4034	22.4512	0	6.86661	5.49102	6.30861	17.3563	7.63209	4.50237	22.4512	8.31748	0.588302	14.7925	0.0642039	14	F24 cycler	FALSE	LC-cycler
CG16756	7.65027	3.7037	0	0	0	0	150.276	0.105597	0.426257	0.344828	1.07632	0	150.276	13.6319	0.502381	2.70309	1	5.44444	F24 cycler	FALSE	LC-cycler
CG1677	19.49	22.7053	41.4501	17.74	25.5965	8.19149	17.3639	29.0391	25.0639	21.7241	10.0783	12.3223	5.06014	20.8971	0.624402	9.03055	0.108944	8	F24 cycler	FALSE	LC-cycler
CG16779	24.5902	15.62	29.8222	28.3111	31.0195	21.5957	8.12944	12.4604	16.7945	15.2874	10.8611	4.89731	6.33399	18.2824	0.509104	12.5405	0.279312	10	F24 cycler	FALSE	LC-cycler
CG16817	52.8233	76.4895	61.9699	34.0219	39.4794	46.2766	66.1405	52.7983	50.5541	52.2989	34.1487	60.4265	2.24825	52.2856	0.503663	4.75334	0.425144	4	F24 cycler	FALSE	LC-cycler
CG1695	22.2222	49.7585	60.0547	54.0705	39.5879	15.1064	17.9953	24.1816	27.3657	34.3678	45.4012	15.0869	3.98059	33.7666	0.606252	12.5369	0.0642039	12	F24 cycler	FALSE	LC-cycler
CG16986	14.5719	19.9678	47.1956	29.6476	18.2213	10	19.0213	30.2006	21.9949	26.3218	20.0587	9.08373	5.19562	22.1904	0.582368	10.3691	0.0642039	10	F24 cycler	FALSE	LC-cycler
CG1702	6.37523	4.1868	7.11354	8.74848	7.04989	4.14894	2.44672	4.96304	5.02984	6.43678	2.93542	4.81833	3.57559	5.35442	0.440492	12.931	0.0467869	12	FALSE	JTK cycler	LC-cycler
CG17528	14.5719	9.66184	23.803	16.5249	17.679	4.46809	13.4964	28.4055	26.6837	25.977	23.3855	11.4534	6.35742	18.0092	0.565163	11.407	0.0642039	10	F24 cycler	FALSE	LC-cycler
CG17684	11.4754	1.44928	31.1902	22.8433	59.1106	22.8723	14.0489	17.6346	14.8338	30.2299	34.2466	8.68878	40.7863	22.3853	0.530655	16.1612	1	11.4444	F24 cycler	FALSE	LC-cycler
CG17724	38.2514	44.6055	38.1669	52.2479	2.81996	3.61702	18.311	36.4308	37.3402	25.7471	23.9726	12.4013	18.5279	27.826	0.663816	8.98909	0.108944	8	F24 cycler	FALSE	LC-cycler
CG1774	69.0346	74.8792	62.6539	44.7145	60.7375	112.128	259.905	88.5956	109.122	95.1724	100.489	165.166	5.81256	103.55	0.511658	0.515529	0.425144	2	F24 cycler	FALSE	LC-cycler
CG17807	12.7505	16.9082	17.2367	17.497	11.1714	8.08511	8.20837	17.3178	14.4075	16.092	9.00196	4.66035	3.75443	12.7781	0.797257	9.85448	0.0642039	8	F24 cycler	FALSE	LC-cycler
CG17996	10.2004	14.4928	7.93434	4.73876	4.01302	0	7.02447	7.07497	13.896	8.04598	4.10959	7.97788	14.4928	7.45901	0.511063	7.34842	0.425144	6	F24 cycler	FALSE	LC-cycler
CG18598	0.182149	17.2303	13.4063	13.4872	13.2321	3.51064	1.49961	8.87012	25.0639	12.8736	23.092	9.95261	137.601	11.8667	0.528093	12.6538	0.177612	10	F24 cycler	FALSE	LC-cycler
CG18619	93.6248	132.85	123.666	205.346	145.662	147.234	67.719	53.8543	57.8005	95.5172	98.4344	61.2954	3.813	106.917	0.615141	15.9825	0.177612	16	F24 cycler	FALSE	LC-cycler
CG18641	28.9617	48.7923	74.5554	57.4727	37.744	5.85106	21.1523	74.7624	53.1117	60.2299	63.1115	25.1975	12.7776	45.9119	0.67427	11.0217	0.108944	10	F24 cycler	FALSE	LC-cycler
CG18809	2.55009	9.66184	15.7319	27.339	18.2213	1.91489	4.26204	10.0317	10.1449	8.50575	6.06654	1.4218	19.2284	9.65431	0.667372	11.8396	0.0642039	12	F24 cycler	FALSE	LC-cycler
CG18812	50.6375	32.2061	51.4364	84.0826	63.2321	27.234	9.62904	32.207	30.2643	28.1609	16.047	6.00316	14.0064	35.9283	0.554402	11.636	0.108944	12	F24 cycler	FALSE	LC-cycler
CG1946	19.1257	67.6329	48.7004	77.2783	43.8178	12.0213	33.4649	48.1521	48.5081	32.2989	38.5519	12.3223	6.42846	40.1562	0.565737	10.3988	0.279312	10	F24 cycler	FALSE	LC-cycler
CG1968	8.56102	20.2899	30.7798	14.3378	20.9328	14.6809	11.9179	18.585	13.4697	14.3678	6.84932	6.24013	4.93255	15.0843	0.515359	9.30845	0.425144	9.33333	F24 cycler	FALSE	LC-cycler
CG2120	13.2969	12.0773	32.4213	36.695	25.1627	17.766	21.2313	21.3305	21.3129	35.4023	19.0802	17.9305	3.03835	22.8089	0.629992	13.5359	0.081621	12	F24 cycler	FALSE	LC-cycler
CG2186	10.2004	5.31401	16.1423	18.712	5.09761	0	2.3678	10.2429	11.3384	8.27586	6.84932	3.31754	18.712	8.15484	0.673245	10.9724	0.0642039	10	F24 cycler	FALSE	LC-cycler
CG2316	13.4791	19.0016	25.9918	38.3961	47.0716	10.3191	24.4672	34.9525	40.324	55.977	26.1252	25.0395	5.42458	30.0954	0.60068	13.658	0.0642039	12	F24 cycler	FALSE	LC-cycler
CG2519	24.9545	41.7069	43.0917	44.593	27.2234	15.8511	6.62983	32.207	28.0477	29.0805	30.9198	9.39968	6.7261	27.8087	0.705436	11.2682	0.425144	11	F24 cycler	FALSE	LC-cycler
CG2617	52.2769	63.4461	29.5486	61.8469	11.0629	35.9574	7.34017	12.2492	11.1679	3.21839	1.56556	0.631912	100.403	24.1927	0.573384	6.85932	0.081621	6	F24 cycler	FALSE	LC-cycler
CG2650	12.9326	8.53462	38.3037	47.3876	41.974	16.383	2.28887	6.3358	4.34783	12.6437	18.2975	2.36967	20.7035	17.6499	0.698295	15.122	0.177612	14	F24 cycler	FALSE	LC-cycler
CG2865	5.82878	12.5604	8.61833	11.6646	9.11063	7.65957	9.07656	9.2925	14.1517	11.2644	9.49119	5.84518	2.42791	9.54699	0.559039	11.0482	0.0642039	11	F24 cycler	FALSE	LC-cycler
CG2924	18.5792	22.7053	24.487	21.0207	15.1844	20.8511	15.2328	15.8395	14.1517	14.3678	7.92564	7.109	3.44451	16.4545	0.622662	7.80566	0.0642039	6	F24 cycler	FALSE	LC-cycler
CG30036	5.10018	0.966184	13.5431	11.0571	2.60304	1.17021	2.84136	10.1373	8.7809	8.73563	4.89237	3.23855	14.0171	6.08882	0.594772	10.9337	0.425144	9	F24 cycler	FALSE	LC-cycler
CG30122	21.4936	16.1031	22.7086	23.9368	19.5228	11.0638	17.1271	20.6969	29.5823	27.7011	31.1155	12.1643	2.81236	21.1013	0.552459	12.517	0.0642039	12	F24 cycler	FALSE	LC-cycler
CG30284	27.6867	16.9082	22.1614	5.83232	8.89371	6.06383	22.573	43.717	36.6581	26.092	24.9511	9.47867	7.49564	20.918	0.530397	6.95586	0.425144	8	F24 cycler	FALSE	LC-cycler
CG30356	4.37158	10.1449	17.6471	15.1883	18.7636	6.48936	9.47119	6.65259	7.33163	14.5977	9.68689	4.50237	4.29216	10.4039	0.573768	13.758	0.177612	12	F24 cycler	FALSE	LC-cycler
CG3071	17.6685	17.8744	20.7934	16.4034	11.4967	8.61702	9.23441	18.4794	15.0895	20.8046	13.4051	3.87046	5.37523	14.4781	0.639959	9.88897	0.108944	9	F24 cycler	FALSE	LC-cycler
CG31030	117.122	200.161	219.562	253.098	164.317	167.021	56.1957	118.902	104.689	132.414	141.781	34.2022	7.40006	142.455	0.617673	12.5046	0.108944	12	F24 cycler	FALSE	LC-cycler
CG31108	11.4754	8.37359	10.8071	6.43985	5.74837	0	2.76243	13.622	10.4007	9.1954	5.87084	2.44866	13.622	7.26203	0.576302	8.74468	0.0642039	8	F24 cycler	FALSE	LC-cycler
CG31202	8.56102	21.5781	16.8263	27.096	1.19306	13.2979	11.9968	19.3242	14.4075	17.0115	9.19765	3.15956	22.7114	13.6375	0.531822	9.4008	0.425144	6	F24 cycler	FALSE	LC-cycler
CG31229	14.0255	13.6876	32.5581	26.853	11.9306	25.8511	10.0237	23.1257	24.4672	22.5287	19.2759	17.9305	3.24812	20.1881	0.357748	12.0149	0.0467869	9	FALSE	JTK cycler	LC-cycler
CG31619	10.3825	0	2.46238	0	8.56833	9.3617	2.3678	2.32313	5.88235	2.87356	8.80626	18.7994	18.7994	5.98562	0.573873	21.7315	1	8.22222	F24 cycler	FALSE	LC-cycler
CG31808	70.1275	112.238	69.357	2.55164	39.4794	72.8723	33.9384	58.5005	72.7195	31.6092	43.9335	78.673	43.9867	57.1667	0.294157	3.98155	0.0361688	4	FALSE	JTK cycler	LC-cycler
CG3192	38.0692	38.6473	46.7852	40.9478	79.6095	75.7447	45.146	47.6241	51.8329	49.6552	80.2348	62.3223	2.1076	54.7183	0.621161	19.0668	0.339668	17	F24 cycler	FALSE	LC-cycler
CG32225	77.7778	59.7424	109.576	87.7278	69.1974	52.5532	33.9384	46.5681	52.9412	58.1609	46.184	36.1769	3.22867	60.8787	0.655881	11.7623	0.0642039	10	F24 cycler	FALSE	LC-cycler
CG32262	9.28962	11.5942	2.87278	7.2904	0	0	12.944	10.0317	7.75789	6.55172	4.59883	4.42338	12.944	6.4462	0.519343	5.73506	0.51062	5	F24 cycler	FALSE	LC-cycler
CG32406	7.65027	78.4219	51.4364	151.519	141.866	11.5957	12.6283	24.7096	17.9028	47.931	36.4971	11.6904	19.8057	49.4873	0.634242	14.4049	0.081621	12.6667	F24 cycler	FALSE	LC-cycler
CG3262	35.5191	29.3076	24.7606	45.079	56.9414	39.3617	11.9179	14.1499	16.4535	13.5632	24.364	17.3776	4.7778	27.3996	0.617295	18.1666	0.136267	17	F24 cycler	FALSE	LC-cycler
CG32699	0	7.8905	6.83995	1.94411	1.95228	15.3191	2.60458	3.80148	4.94459	1.26437	5.28376	20.7741	20.7741	6.05157	0.17066	22.7365	0.0131698	6	FALSE	JTK cycler	LC-cycler
CG3271	1.27505	5.31401	11.4911	16.1604	13.0152	8.82979	2.60458	8.02534	9.03666	7.24138	9.2955	8.13586	12.6744	8.36874	0.562176	14.6207	0.177612	14	F24 cycler	FALSE	LC-cycler
CG32772	22.0401	19.4847	24.2134	33.7789	25.5965	20.5319	8.52407	15.5227	15.1748	18.2759	15.5577	8.92575	3.96276	18.9689	0.693447	13.2689	0.081621	12.6667	F24 cycler	FALSE	LC-cycler
CG33095	0.546448	2.41546	9.57592	15.1883	10.0868	0	4.10418	5.91341	7.16113	4.48276	2.73973	1.57978	15.1883	5.31616	0.550151	11.7557	0.177612	10	F24 cycler	FALSE	LC-cycler
CG33108	13.1148	24.3156	19.015	49.9392	41.3232	26.9149	12.0758	18.7962	22.1654	25.6322	22.7006	11.4534	4.36021	23.9539	0.634844	14.4672	0.081621	13	F24 cycler	FALSE	LC-cycler
CG33137	27.1403	29.4686	24.3502	29.5261	4.66377	3.7234	17.9163	38.8596	30.4348	25.2874	22.5049	10.0316	10.4366	21.9922	0.653182	8.44502	0.279312	7	F24 cycler	FALSE	LC-cycler
CG33144	8.92532	7.08535	20.5198	18.5905	7.15835	9.04255	5.60379	7.28617	8.26939	12.6437	13.5029	5.84518	3.66178	10.3728	0.562416	13.4336	0.902734	12	F24 cycler	FALSE	LC-cycler
CG33232	6.01093	3.86473	0	0.121507	1.40998	4.3617	109.55	2.95671	4.85934	2.98851	2.34834	3.23855	109.55	11.8092	0.587224	1.61083	0.081621	0	F24 cycler	FALSE	LC-cycler
CG33322	27.5046	33.8164	53.4884	31.1057	39.5879	29.4681	22.0205	32.1014	35.1236	37.3563	32.8767	22.7488	2.42902	33.0999	0.531577	11.9208	0.108944	12	F24 cycler	FALSE	LC-cycler
CG3337	4.91803	0	4.10397	12.0292	11.6052	11.4894	11.1287	6.65259	10.4859	7.81609	14.9706	10.9795	14.9706	8.84826	0.638127	18.4496	0.0642039	18	F24 cycler	FALSE	LC-cycler
CG33493	1.45719	11.2721	8.75513	17.8615	11.7137	5.95745	5.76164	5.27983	5.9676	9.42529	5.3816	3.79147	12.2574	7.71871	0.559838	13.2433	0.136267	12	F24 cycler	FALSE	LC-cycler
CG3358	21.3115	21.9002	22.8454	24.1798	17.1367	11.383	9.7869	23.8648	18.4996	22.5287	14.775	6.16114	3.92457	17.8644	0.61848	10.1536	0.177612	10	F24 cycler	FALSE	LC-cycler
CG33977	5.46448	10.306	16.1423	26.4885	15.5098	9.14894	6.94554	4.54065	8.09889	10.6897	12.3288	7.89889	5.83362	11.1302	0.687586	15.0686	0.108944	13	F24 cycler	FALSE	LC-cycler
CG34008	2.73224	14.6538	24.3502	17.6185	19.3059	7.02128	12.3125	14.8891	17.1355	21.954	23.5812	11.2164	8.91218	15.5642	0.665604	13.261	0.108944	12	F24 cycler	FALSE	LC-cycler
CG34126	16.9399	17.8744	40.4925	39.8542	11.0629	17.766	18.4688	14.8891	17.3061	23.1034	14.3836	8.60979	4.70307	20.0626	0.500876	11.2946	0.279312	10	F24 cycler	FALSE	LC-cycler
CG34127	14.7541	0.161031	12.9959	41.5553	14.3167	17.9787	4.02526	9.92608	10.4007	18.9655	9.98043	5.21327	258.058	13.3561	0.500711	14.3725	0.339668	13	F24 cycler	FALSE	LC-cycler
CG34133	12.0219	6.28019	13.9535	15.1883	18.5466	2.55319	4.41989	5.91341	8.69565	10.2299	5.67515	6.24013	7.2641	9.14315	0.500395	13.52	0.177612	14	F24 cycler	FALSE	LC-cycler
CG34139	10.7468	14.8148	17.7839	12.5152	13.0152	3.82979	13.3386	25.0264	24.1262	24.8276	25.2446	7.66193	6.59165	16.0776	0.644227	10.8536	0.177612	10	F24 cycler	FALSE	LC-cycler
CG34159	20.765	26.8921	18.7415	26.2454	15.0759	10.4255	5.91949	15.1003	16.965	15.2874	13.4051	10.9795	4.54297	16.3169	0.519186	10.5435	0.279312	10	F24 cycler	FALSE	LC-cycler
CG34219	11.1111	10.467	8.34473	8.74848	0	5.42553	3.47277	8.55333	7.84314	8.85057	4.40313	4.10742	11.1111	6.77727	0.510238	8.06717	1	7.33333	F24 cycler	FALSE	LC-cycler
CG34242	10.929	20.7729	21.751	30.8627	26.3557	15.2128	1.89424	9.2925	5.71185	11.7241	16.047	8.84676	16.2929	14.9501	0.579507	15.1946	0.108944	13	F24 cycler	FALSE	LC-cycler
CG34293	1.0929	2.41546	16.2791	11.6646	8.45987	11.0638	3.31492	0.739176	2.8133	6.09195	5.77299	5.13428	22.0233	6.23687	0.526146	16.2044	0.425144	14	F24 cycler	FALSE	LC-cycler
CG3434	0.546448	0	1.09439	10.2066	13.9913	1.38298	1.57853	4.54065	6.22336	8.96552	6.75147	10.5845	13.9913	5.48881	0.533994	16.5779	0.279312	16	F24 cycler	FALSE	LC-cycler
CG34351	0	7.08535	12.7223	22.4787	2.27766	1.80851	9.15549	19.2186	18.6701	16.2069	8.41487	3.47551	22.4787	10.1262	0.612929	10.8198	0.425144	11	F24 cycler	FALSE	LC-cycler
CG34402	14.2077	12.5604	22.1614	27.339	5.74837	4.57447	10.5762	11.4044	15.6863	20.9195	1.66341	0.394945	69.2224	12.2697	0.655157	10.3862	0.136267	10.5	F24 cycler	FALSE	LC-cycler
CG34441	3.46084	7.8905	7.79754	9.59903	9.86985	2.34043	4.7356	5.80781	5.20034	7.12644	3.32681	1.89573	5.20634	5.75424	0.57331	11.6055	0.108944	12	F24 cycler	FALSE	LC-cycler
CG3501	30.0546	35.1047	51.5732	44.3499	29.6095	37.4468	23.2833	49.9472	44.1603	34.3678	22.407	16.7457	3.0798	34.9208	0.636417	9.62626	0.108944	8	F24 cycler	FALSE	LC-cycler
CG3530	61.9308	122.866	78.933	110.693	74.6204	47.6596	38.9108	89.3347	69.3947	48.5057	57.045	26.6193	4.61569	68.8761	0.531322	9.39846	0.218956	7.33333	F24 cycler	FALSE	LC-cycler
CG3548	2.36794	11.4332	4.92476	18.5905	0	0	3.5517	8.44773	10.6564	14.5977	8.61057	4.02844	18.5905	7.26741	0.508401	11.7213	0.279312	12	F24 cycler	FALSE	LC-cycler
CG3703	27.5046	40.0966	40.7661	37.3026	34.7072	26.7021	20.3631	33.7909	30.9463	28.8506	35.8121	13.3491	3.05384	30.8493	0.530615	11.1569	0.628076	9	F24 cycler	FALSE	LC-cycler
CG3711	27.3224	20.1288	26.1286	35.2369	43.2755	25.4255	17.2849	26.9271	29.497	35.977	36.8885	17.3776	2.50365	28.4558	0.62914	15.1661	0.218956	14.6667	F24 cycler	FALSE	LC-cycler
CG3797	8.19672	7.40741	14.3639	13.6087	26.0304	2.23404	0.552486	2.85111	2.8133	7.70115	3.03327	2.29068	47.115	7.59026	0.539613	14.3817	0.108944	12.6667	F24 cycler	FALSE	LC-cycler
CG3967	12.9326	18.0354	11.7647	0.607533	3.36226	9.68085	4.81452	21.2249	13.9812	7.58621	9.58904	5.84518	34.9362	9.95204	0.560802	5.90552	0.136267	5	F24 cycler	FALSE	LC-cycler
CG40045	63.2058	59.5813	48.4268	75.4557	94.3601	74.0426	46.8035	53.6431	68.5422	68.9655	78.9628	58.2938	2.01609	65.8569	0.626387	17.0961	0.081621	16	F24 cycler	FALSE	LC-cycler
CG40178	143.716	49.5974	119.562	261.847	180.586	126.489	48.5399	131.151	125.234	158.966	133.953	52.0537	5.39447	127.641	0.526668	14.1712	0.218956	14	F24 cycler	FALSE	LC-cycler
CG40498	75.7741	128.986	145.828	93.1956	136.443	82.766	29.3607	60.8237	54.0494	61.3793	59.0998	22.0379	6.61712	79.1452	0.518327	11.6323	0.425144	10	F24 cycler	FALSE	LC-cycler
CG40498	78.1421	129.147	145.828	95.2612	132.538	82.1277	28.0979	58.8173	52.0887	61.2644	57.3386	21.722	6.71337	78.531	0.543827	11.6195	0.425144	10	F24 cycler	FALSE	LC-cycler
CG4091	8.01457	9.33977	26.6758	21.0207	8.56833	0.106383	15.1539	14.8891	14.6633	20.2299	10.0783	6.71406	250.752	12.9545	0.585536	10.8125	0.177612	10	F24 cycler	FALSE	LC-cycler
CG42237	17.122	7.40741	22.0246	27.096	28.1996	9.46809	5.68272	16.5787	14.7485	20.4598	19.7652	16.0348	4.96234	17.0489	0.610644	14.9647	0.108944	16	F24 cycler	FALSE	LC-cycler
CG42313	3.46084	9.01771	34.6101	25.8809	37.8525	1.2766	9.07656	7.81415	15.5158	21.7241	17.9061	4.42338	29.6511	15.7132	0.734276	13.7806	0.108944	12	F24 cycler	FALSE	LC-cycler
CG42324	8.37887	9.9839	20.6566	5.22479	6.39913	7.55319	7.4191	15.2059	13.555	11.1494	5.77299	1.81675	11.3701	9.42631	0.64704	8.78815	0.0642039	8	F24 cycler	FALSE	LC-cycler
CG42339	41.7122	32.3671	34.7469	35.48	27.115	15.2128	18.8635	29.1447	34.8679	32.2989	20.4501	16.5877	2.74192	28.2372	0.586447	9.6459	0.108944	10	F24 cycler	FALSE	LC-cycler
CG42365	7.83242	7.8905	17.9207	26.7315	28.5249	29.0426	18.3899	27.1383	24.1262	29.3103	42.5636	29.6998	5.43428	24.0976	0.714604	17.279	0.0642039	16	F24 cycler	FALSE	LC-cycler
CG42450	48.0874	32.0451	79.2066	125.516	24.1866	32.0213	17.1271	29.8838	32.9071	41.1494	31.5068	10.5845	11.8585	42.0185	0.572876	12.2452	0.136267	12	F24 cycler	FALSE	LC-cycler
CG42514	21.4936	18.1965	15.0479	8.38396	11.7137	26.4894	23.1255	14.5723	15.601	13.1034	7.53425	10.6635	3.51586	15.4938	0.523718	2.82081	0.0642039	2	F24 cycler	FALSE	LC-cycler
CG42540	30.4189	38.4863	39.6717	3.28068	0	8.93617	12.3125	41.4995	27.5362	44.9425	13.6008	12.9542	44.9425	22.8033	0.568941	7.66658	0.902734	7	F24 cycler	FALSE	LC-cycler
CG42541	12.204	4.99195	12.4487	10.2066	0.759219	2.02128	9.7869	46.5681	37.3402	42.069	10.274	8.76777	61.3369	16.4531	0.561508	9.1616	0.279312	8	F24 cycler	FALSE	LC-cycler
CG42684	2.55009	6.92432	10.5335	10.6926	1.6269	6.48936	3.5517	5.17423	5.88235	9.42529	7.92564	3.00158	6.57238	6.14813	0.543594	12.3125	0.081621	12	F24 cycler	FALSE	LC-cycler
CG42748	6.19308	3.22061	0	11.0571	8.45987	8.61702	6.62983	5.80781	13.4697	10.9195	14.09	18.7204	18.7204	8.93208	0.537871	18.7173	0.279312	19	F24 cycler	FALSE	LC-cycler
CG4282	39.5264	54.5894	91.3817	61.4824	87.2017	17.234	23.8358	48.0465	52.0034	53.5632	58.5127	44.3128	5.30239	52.6408	0.505913	13.1112	0.628076	12	F24 cycler	FALSE	LC-cycler
CG4287	186.703	319.807	362.107	520.292	276.79	151.277	80.663	203.801	188.321	221.954	320.744	58.4518	8.90121	240.909	0.608519	12.9535	0.0642039	12	F24 cycler	FALSE	LC-cycler
CG43066	23.6794	15.1369	19.5622	16.4034	12.7983	7.76596	7.02447	13.622	13.214	4.82759	5.08806	3.08057	7.6867	11.8502	0.578954	7.53126	0.279312	8	F24 cycler	FALSE	LC-cycler
CG43129	4.55373	0.805153	11.2175	9.84204	15.1844	0	5.28808	9.5037	7.58738	13.908	9.2955	6.00316	15.1844	7.76572	0.508906	14.141	0.628076	13	F24 cycler	FALSE	LC-cycler
CG43373	21.4936	18.1965	15.0479	8.38396	11.7137	26.4894	23.1255	14.5723	15.601	13.1034	7.53425	10.6635	3.51586	15.4938	0.523718	2.82081	0.0642039	2	F24 cycler	FALSE	LC-cycler
CG43737	67.2131	71.1755	128.454	155.043	174.187	82.0213	22.2573	72.5449	53.3674	57.0115	53.9139	22.1169	7.87572	79.9421	0.527268	13.211	0.279312	14	F24 cycler	FALSE	LC-cycler
CG43783	24.0437	15.942	34.8837	37.181	52.82	12.5532	10.0237	27.5607	30.6053	36.7816	34.638	26.3823	5.26952	28.6179	0.577233	14.6835	0.425144	14	F24 cycler	FALSE	LC-cycler
CG4393	0.182149	4.02576	4.24077	14.9453	8.35141	9.04255	2.3678	2.95671	4.43308	7.58621	4.10959	0.868878	82.0498	5.25919	0.627647	14.4889	0.218956	13	F24 cycler	FALSE	LC-cycler
CG43955	49.9089	51.3688	35.7045	38.3961	31.3449	0	11.2076	21.6473	28.0477	25.0575	14.5793	8.60979	51.3688	26.3227	0.553852	9.33905	0.177612	8	F24 cycler	FALSE	LC-cycler
CG4424	3.64299	11.2721	12.5855	13.9733	6.39913	0.638298	3.70955	4.11827	6.64962	5.28736	9.88258	2.8436	21.8915	6.75019	0.534866	12.1318	0.0642039	12	F24 cycler	FALSE	LC-cycler
CG4495	18.2149	24.3156	75.513	63.4265	76.6811	39.6809	12.4704	18.4794	20.3751	18.8506	30.8219	9.47867	8.08986	34.0257	0.603027	14.4939	0.218956	14	F24 cycler	FALSE	LC-cycler
CG4496	22.0401	26.409	79.0698	70.4739	87.5271	40.9574	13.3386	23.548	24.8082	23.908	32.3875	11.0585	7.91495	37.9605	0.653189	14.2048	0.136267	14	F24 cycler	FALSE	LC-cycler
CG4497	1.0929	8.53462	14.6375	15.5529	1.0846	0	2.3678	8.44773	2.8133	5.63218	1.8591	2.05371	15.5529	5.33969	0.584991	10.0816	0.279312	8	F24 cycler	FALSE	LC-cycler
CG4596	4.91803	9.82287	35.5677	43.3779	56.2907	7.76596	7.65588	18.585	13.3845	24.023	15.8513	3.31754	16.9676	20.0467	0.630721	13.6948	0.279312	12.6667	F24 cycler	FALSE	LC-cycler
CG4629	88.5246	90.0161	48.1532	13.9733	12.6898	26.1702	24.783	19.2186	19.6931	9.54023	17.0254	17.2986	9.43542	32.2572	0.649356	4.1714	0.0642039	4	F24 cycler	FALSE	LC-cycler
CG4646	9.47177	19.8068	18.1943	11.9077	16.269	21.0638	7.26125	9.92608	8.7809	8.85057	7.92564	9.55766	2.90086	12.4179	0.00942065	7.54044	0.0361688	6	FALSE	JTK cycler	LC-cycler
CG4658	12.204	11.2721	24.7606	23.4508	23.7527	12.0213	13.2597	13.3052	23.1032	23.2184	29.4521	36.5719	3.24445	20.531	0.500812	15.9032	0.628076	16	F24 cycler	FALSE	LC-cycler
CG4783	1.27505	0	0	0	0	0	173.56	2.42872	1.44928	1.83908	0	166.351	173.56	28.9085	0.518817	0.789275	1	6.88889	F24 cycler	FALSE	LC-cycler
CG4848	6.01093	8.37359	21.751	17.6185	27.0065	28.8298	4.65667	7.28617	6.82012	7.93103	11.9374	7.66193	6.19107	12.9903	0.552224	17.2316	0.177612	16	F24 cycler	FALSE	LC-cycler
CG5065	18.9435	37.1981	23.2558	69.8663	15.6182	8.7234	8.44515	23.4424	35.2941	21.0345	16.2427	12.6382	8.27296	24.2252	0.536581	11.1159	0.279312	10	F24 cycler	FALSE	LC-cycler
CG5174	91.8033	74.0741	127.907	161.725	126.681	55.4255	38.9897	45.4065	52.1739	81.7241	103.523	54.9763	4.1479	84.5341	0.679486	15.0036	0.108944	14	F24 cycler	FALSE	LC-cycler
CG5191	5.64663	8.53462	19.9726	18.955	3.2538	13.617	3.94633	6.96938	15.3453	10.4598	5.18591	11.0585	6.13826	10.2454	0.361573	11.6509	0.00114959	10	FALSE	JTK cycler	LC-cycler
CG5204	38.7978	80.9984	90.6977	86.1482	66.7028	53.9362	27.2297	36.642	35.6351	54.7126	51.8591	42.3381	3.33084	55.4748	0.588279	13.564	0.0642039	12	F24 cycler	FALSE	LC-cycler
CG5282	86.1566	71.1755	123.529	125.516	125.922	88.8298	39.1476	86.906	73.9983	109.77	82.5832	30.8057	4.08762	87.0284	0.574723	13.3967	0.279312	12.6667	F24 cycler	FALSE	LC-cycler
CG5285	9.83607	10.306	9.71272	18.8335	4.77223	0	2.99921	2.74551	4.34783	4.82759	0	0.552923	18.8335	5.74446	0.559244	9.99072	0.902734	9.66667	F24 cycler	FALSE	LC-cycler
CG5337	35.7013	38.6473	35.5677	61.3609	30.1518	8.82979	14.3646	28.7223	27.792	35.6322	28.2779	12.9542	6.9493	29.8335	0.592519	11.836	0.081621	12	F24 cycler	FALSE	LC-cycler
CG5380	1.27505	6.28019	4.65116	13.7303	8.67679	5.42553	3.63062	3.2735	5.54135	8.85057	5.67515	5.6872	10.7684	6.05811	0.654943	14.9962	0.136267	14	F24 cycler	FALSE	LC-cycler
CG5385	9.28962	14.3317	21.751	52.2479	18.4382	19.1489	12.7072	14.8891	18.1586	33.1034	25.0489	6.87204	7.60297	20.4989	0.638629	13.9905	0.081621	12	F24 cycler	FALSE	LC-cycler
CG5482	35.337	24.9597	26.1286	43.2564	37.744	14.1489	14.5225	13.094	14.919	18.6207	17.5147	10.9005	3.9683	22.5955	0.315644	14.1451	0.0131698	14	FALSE	JTK cycler	LC-cycler
CG5554	48.0874	83.2528	117.1	158.931	94.9024	44.6809	23.2833	26.9271	27.792	50.8046	54.5988	37.6777	6.82594	64.0031	0.653245	14.6151	0.0642039	14	F24 cycler	FALSE	LC-cycler
CG5604	40.4372	43.3172	67.4419	87.8493	65.5098	26.1702	48.3031	85.2165	71.0997	75.1724	39.2368	53.9494	3.35684	58.642	0.5183	11.4405	0.279312	12	F24 cycler	FALSE	LC-cycler
CG5778	0.546448	0.483092	0	0	0	0	305.446	0.211193	2.13129	1.03448	0.293542	0	305.446	25.8455	0.522116	3.1719	1	5.88889	F24 cycler	FALSE	LC-cycler
CG5890	21.6758	38.4863	50.342	53.8275	35.9002	4.68085	8.99763	13.4108	19.1816	29.1954	7.33855	12.1643	11.4995	24.6001	0.705082	11.7116	0.081621	12	F24 cycler	FALSE	LC-cycler
CG6006	3.27869	0	10.1231	15.4313	9.65293	6.91489	2.84136	13.5164	19.0111	14.4828	31.0176	4.58136	31.0176	10.9043	0.649601	14.804	0.0642039	14	F24 cycler	FALSE	LC-cycler
CG6201	22.2222	34.4605	27.4966	32.5638	40.6725	22.8723	8.05051	9.3981	11.6795	13.1034	11.2524	3.94945	10.2983	19.8101	0.505709	12.8472	0.108944	12	F24 cycler	FALSE	LC-cycler
CG6282	14.9362	32.0451	25.7182	38.7606	44.9024	19.6809	11.839	15.6283	17.9028	22.5287	14.775	9.00474	4.98653	22.3102	0.613473	13.3399	0.108944	12	F24 cycler	FALSE	LC-cycler
CG6300	40.6193	20.2899	41.1765	55.0425	28.8503	24.7872	15.8642	66.3147	63.5976	47.0115	27.0059	11.5324	5.7503	36.841	0.509257	10.5798	0.628076	11	F24 cycler	FALSE	LC-cycler
CG6498	33.6976	45.4106	42.2709	41.7983	16.4859	25.1064	15.1539	26.2936	29.0708	32.6437	21.4286	16.5087	2.99663	28.8224	0.699863	9.84304	0.279312	8	F24 cycler	FALSE	LC-cycler
CG6685	3.82514	4.83092	15.5951	18.1045	8.56833	7.34043	2.92028	6.44139	6.39386	4.71264	3.91389	1.89573	9.55012	7.04518	0.631823	11.5463	0.279312	11	F24 cycler	FALSE	LC-cycler
CG6693	37.7049	40.7407	52.1204	58.6877	37.744	34.4681	11.5233	15.5227	17.5618	28.8506	20.9393	20.6951	5.09297	31.3799	0.583855	13.8366	0.081621	14	F24 cycler	FALSE	LC-cycler
CG6746	34.0619	20.6119	7.11354	18.5905	20.4989	8.93617	42.5414	16.6843	9.63342	9.77011	12.3288	11.5324	5.98034	17.6919	0.322385	2.01883	0.0467869	0	FALSE	JTK cycler	LC-cycler
CG6796	0.364299	14.3317	15.4583	10.5711	0.867679	4.78723	1.1839	10.3485	6.13811	10.9195	4.79452	3.94945	42.433	6.97619	0.602493	10.2415	0.0642039	10	F24 cycler	FALSE	LC-cycler
CG6931	22.2222	37.1981	16.4159	20.0486	10.5206	20.6383	16.4167	26.188	25.3197	17.0115	14.5793	8.92575	4.1675	19.6237	0.573362	7.07047	0.218956	6	F24 cycler	FALSE	LC-cycler
CG6982	14.5719	23.6715	20.2462	34.9939	31.128	8.82979	5.76164	15.7339	13.8107	18.8506	12.3288	12.2433	6.0736	17.6809	0.578955	13.1809	0.136267	12	F24 cycler	FALSE	LC-cycler
CG7115	16.0291	24.4767	25.4446	44.1069	40.0217	15.2128	4.49882	15.3115	18.5848	17.2414	22.8963	14.139	9.80412	21.497	0.695027	14.4848	0.0642039	14	F24 cycler	FALSE	LC-cycler
CG7289	22.2222	9.50081	8.75513	15.4313	21.4751	24.5745	119.337	35.3749	45.3538	24.1379	25.8317	131.991	15.0758	40.3321	0.595885	22.9411	0.136267	12	F24 cycler	FALSE	LC-cycler
CG7338	6.55738	18.5185	35.4309	33.2928	25.2711	14.7872	20.0474	19.2186	17.3913	25.4023	19.5695	17.2986	5.40321	21.0655	0.518363	13.0893	0.425144	12	F24 cycler	FALSE	LC-cycler
CG7379	5.82878	13.8486	18.1943	29.0401	21.2581	5.95745	13.2597	17.6346	21.5686	17.5862	15.9491	10.0316	4.98219	15.8464	0.621731	12.4462	0.108944	12	F24 cycler	FALSE	LC-cycler
CG7407	6.55738	44.9275	45.554	69.0158	50	19.2553	19.7316	23.6536	19.9488	31.0345	59.4912	21.0111	10.5249	34.1817	0.502178	14.6348	0.279312	13	F24 cycler	FALSE	LC-cycler
CG7504	82.6958	104.509	217.784	307.412	125.488	69.4681	66.9298	107.497	99.5737	109.425	120.157	57.03	5.39035	122.331	0.51513	12.6762	0.177612	12	F24 cycler	FALSE	LC-cycler
CG7564	16.0291	8.85668	16.8263	18.712	20.9328	8.51064	4.97238	14.0444	20.3751	24.3678	12.9159	11.9273	4.90064	14.8725	0.564384	13.5501	0.108944	12	F24 cycler	FALSE	LC-cycler
CG7646	140.437	115.942	147.88	202.187	130.369	108.404	53.4333	124.182	115.26	123.908	109.393	38.8626	5.20262	117.521	0.57712	11.9568	0.0642039	12	F24 cycler	FALSE	LC-cycler
CG7713	6.92168	17.3913	16.1423	32.8068	16.5944	6.17021	11.9968	19.9578	22.9327	21.0345	16.5362	9.71564	5.31696	16.5167	0.598754	11.9528	0.108944	10	F24 cycler	FALSE	LC-cycler
CG7742	12.9326	0	0	0	0	12.766	129.203	27.7719	77.9199	23.5632	24.5597	77.4882	129.203	32.1837	0.530226	0.68803	0.218956	0	F24 cycler	FALSE	LC-cycler
CG7747	0	0	11.0807	12.8797	1.84382	4.89362	1.34175	5.59662	4.26257	10	10.1761	4.18641	12.8797	5.52178	0.576451	14.1456	0.136267	13	F24 cycler	FALSE	LC-cycler
CG7791	36.0656	39.1304	48.7004	53.2199	51.1931	44.0426	22.4152	20.6969	24.9787	29.5402	31.3112	32.7804	2.57139	36.1729	0.762551	16.625	0.0642039	16	F24 cycler	FALSE	LC-cycler
CG7903	14.0255	28.1804	16.5527	26.367	19.4143	7.34043	12.3125	23.6536	23.1884	19.3103	18.8845	10.7425	3.83906	18.331	0.546993	10.4927	0.218956	7.33333	F24 cycler	FALSE	LC-cycler
CG7911	36.4299	43.3172	50.4788	36.938	35.7918	23.8298	19.6527	27.9831	24.8934	40.2299	25.8317	11.5324	4.37713	31.4091	0.543403	10.8492	0.279312	10	F24 cycler	FALSE	LC-cycler
CG7970	108.379	108.374	141.724	120.413	120.499	122.34	56.4325	104.118	106.991	103.218	99.4129	40.8373	3.47045	102.728	0.501464	11.7419	0.218956	10	F24 cycler	FALSE	LC-cycler
CG7971	198.725	221.256	284.268	238.153	249.241	213.936	99.3686	174.234	165.814	173.563	157.632	68.0885	4.17498	187.023	0.608845	11.6198	0.108944	10	F24 cycler	FALSE	LC-cycler
CG8060	0.546448	0.644122	5.06156	14.5808	9.97831	2.34043	3.78848	4.96304	4.85934	5.63218	8.21918	3.15956	26.6829	5.31445	0.562891	15.0879	0.108944	14	F24 cycler	FALSE	LC-cycler
CG8177	28.2332	11.5942	48.1532	118.591	72.6681	72.9787	25.1776	33.8965	38.9599	46.8966	38.5519	19.5893	10.2284	46.2741	0.520611	14.8184	0.339668	13	F24 cycler	FALSE	LC-cycler
CG8258	96.9035	94.3639	122.982	140.097	102.711	63.2979	149.803	370.433	303.154	233.908	190.411	125.118	5.85222	166.099	0.59574	10.2594	0.279312	10	F24 cycler	FALSE	LC-cycler
CG8297	57.9235	75.5233	90.0137	91.2515	68.9805	52.766	43.015	78.6695	66.6667	74.3678	73.4834	26.7773	3.4078	66.6198	0.70969	11.4435	0.0642039	11	F24 cycler	FALSE	LC-cycler
CG8461	0.910747	2.41546	10.3967	3.88821	6.18221	0	1.89424	5.70222	10.6564	12.6437	13.6008	3.08057	13.6008	5.94761	0.637555	13.1419	0.108944	12	F24 cycler	FALSE	LC-cycler
CG8726	56.4663	93.2367	120.109	88.8214	71.692	59.3617	31.4917	43.9282	46.6326	74.8276	75.8317	35.545	3.814	66.4954	0.565078	12.9706	0.0642039	12	F24 cycler	FALSE	LC-cycler
CG8745	70.3097	188.567	101.778	134.022	109.219	34.6809	30.9392	37.4868	45.098	23.6782	22.7984	9.3207	20.231	67.3248	0.598105	8.86488	0.0642039	8	F24 cycler	FALSE	LC-cycler
CG8909	68.6703	61.6747	104.651	129.04	117.245	37.234	12.3125	27.1383	19.8636	24.4828	28.9628	6.95103	18.5642	53.1855	0.55221	13.0503	0.177612	12	F24 cycler	FALSE	LC-cycler
CG8929	60.2914	50.8857	55.2668	97.3269	93.8178	45	25.0987	32.8405	36.7434	38.2759	38.2583	27.8831	3.87777	50.1407	0.510237	14.6788	0.136267	14	F24 cycler	FALSE	LC-cycler
CG8931	4.73588	2.89855	8.20793	18.469	4.55531	0	2.3678	5.49102	5.71185	8.04598	5.28376	3.71248	18.469	5.78997	0.532081	12.8937	0.339668	12	F24 cycler	FALSE	LC-cycler
CG9099	16.2113	40.0966	36.6621	54.192	58.1345	34.1489	23.2044	38.0148	31.7988	40.1149	52.7397	20.3791	3.58605	37.1414	0.568929	14.7693	0.339668	10.6667	F24 cycler	FALSE	LC-cycler
CG9121	51.0018	62.3188	74.0082	92.1021	106.833	56.4894	32.5967	63.5692	56.1807	83.7931	60.274	73.3807	3.27742	67.7123	0.577157	15.1536	0.108944	14	F24 cycler	FALSE	LC-cycler
CG9135	6.19308	3.7037	24.2134	19.1981	9.21909	2.76596	3.5517	6.3358	5.88235	5.86207	6.75147	1.97472	12.2617	7.97095	0.520352	11.9938	0.628076	10	F24 cycler	FALSE	LC-cycler
CG9164	6.37523	18.1965	18.6047	23.0863	18.9805	6.48936	14.5225	18.9018	42.1142	12.9885	14.1879	6.24013	6.74894	16.724	0.527464	11.1133	0.177612	10	F24 cycler	FALSE	LC-cycler
CG9248	16.9399	5.47504	14.3639	23.8153	14.9675	8.7234	4.97238	7.70855	10.1449	12.2989	15.5577	10.6635	4.78952	12.1359	0.532819	15.6514	0.279312	14	F24 cycler	FALSE	LC-cycler
CG9281	5.64663	11.5942	11.2175	2.91616	5.09761	0	13.2597	13.094	9.03666	9.08046	6.84932	5.84518	13.2597	7.80312	0.56831	7.10632	0.279312	6	F24 cycler	FALSE	LC-cycler
CG9313	9.10747	12.8824	19.2886	8.38396	12.256	2.65957	4.7356	12.8828	10.2302	11.8391	9.78474	1.65877	11.6283	9.64243	0.608284	10.4133	0.0642039	10	F24 cycler	FALSE	LC-cycler
CG9577	10.5647	9.9839	11.9015	2.06561	0.650759	7.23404	9.7869	8.34213	10.4859	3.67816	7.63209	0.868878	18.2886	6.93288	0.541601	6.01939	0.51062	7	F24 cycler	FALSE	LC-cycler
CG9586	2.91439	11.4332	32.9685	9.84204	5.31453	4.25532	6.15627	15.1003	11.0827	17.4713	6.94716	4.66035	11.3123	10.6788	0.553777	10.3401	0.279312	10	F24 cycler	FALSE	LC-cycler
CG9590	0.364299	8.05153	18.4679	14.0948	9.76139	8.08511	4.7356	8.87012	6.56436	9.77011	5.3816	5.52923	50.6943	8.30633	0.542275	12.0706	0.177612	12	F24 cycler	FALSE	LC-cycler
CG9698	2.36794	5.15298	6.15595	4.00972	2.27766	3.82979	4.41989	12.7772	14.4928	19.5402	6.55577	3.47551	8.57909	7.08795	0.656138	10.4527	0.108944	9	F24 cycler	FALSE	LC-cycler
CG9715	12.5683	31.562	8.07114	8.14095	3.14534	0	4.34096	10.8765	9.80392	7.81609	2.83757	3.08057	31.562	8.52027	0.591285	7.64382	0.218956	6	F24 cycler	FALSE	LC-cycler
CG9782	3.09654	3.54267	3.41997	5.95383	2.7115	0	4.7356	12.8828	8.01364	8.96552	4.89237	2.44866	12.8828	5.05526	0.571772	10.0894	0.108944	11	F24 cycler	FALSE	LC-cycler
CG9797	4.37158	7.24638	11.6279	8.74848	5.63991	5.31915	8.603	10.6653	8.95141	3.56322	4.59883	4.81833	3.26332	7.01279	0.525118	8.04158	0.902734	6	F24 cycler	FALSE	LC-cycler
CG9801	4.18944	1.44928	6.97674	7.04739	0	0	7.18232	15.7339	13.214	10.5747	3.62035	5.6872	15.7339	6.30628	0.557391	9.48592	0.339668	8	F24 cycler	FALSE	LC-cycler
CG9804	5.64663	5.7971	4.37756	10.5711	11.2798	5.6383	5.44594	7.18057	9.46292	6.78161	17.2211	9.00474	3.93395	8.20062	0.501276	16.9877	1	11.5556	F24 cycler	FALSE	LC-cycler
CG9865	6.92168	10.467	20.2462	23.4508	26.3557	27.6596	15.4696	24.1816	23.3589	28.3908	42.1722	25.0395	6.09277	22.8095	0.665097	16.8127	0.108944	16	F24 cycler	FALSE	LC-cycler
CG9915	9.47177	5.63607	12.1751	9.72053	2.81996	6.70213	8.91871	13.7276	11.7647	7.70115	4.30528	5.21327	4.868	8.17969	0.578425	7.84772	0.0642039	6	F24 cycler	FALSE	LC-cycler
CG9945	0.364299	3.54267	2.87278	14.0948	14.2082	2.34043	5.52486	6.86378	7.16113	12.9885	18.2975	4.34439	50.2265	7.71694	0.679274	15.6946	0.745532	13.5	F24 cycler	FALSE	LC-cycler
CG9947	30.9654	19.0016	43.9124	40.8262	47.9393	29.5745	7.4191	15.8395	16.0273	25.6322	24.6575	18.3254	6.4616	26.6767	0.738224	15.5438	0.0642039	14	F24 cycler	FALSE	LC-cycler
CG9951	8.37887	5.31401	16.5527	5.10328	1.30152	0	4.81452	9.71489	9.12191	4.71264	4.69667	1.50079	16.5527	5.93431	0.631664	8.52452	0.108944	6	F24 cycler	FALSE	LC-cycler
CG9986	39.7086	27.8583	69.4938	40.9478	60.6291	17.6596	12.2336	23.3369	19.8636	32.9885	24.364	7.89889	8.79792	31.4152	0.519084	12.676	0.0642039	12	F24 cycler	FALSE	LC-cycler
Cha	42.2587	29.9517	37.2093	58.4447	15.7267	19.4681	13.8122	23.1257	31.7136	19.7701	20.1566	9.16272	6.37854	26.7333	0.503606	10.298	0.425144	9	F24 cycler	FALSE	LC-cycler
chb	15.6648	22.2222	18.4679	16.8894	17.8959	1.91489	8.20837	11.7212	8.35465	11.1494	7.92564	1.10585	20.0952	11.7934	0.521274	9.60554	0.136267	8	F24 cycler	FALSE	LC-cycler
Cht9	0.546448	0.644122	0	0	0	0	56.985	1.79514	0	0	0	58.4518	58.4518	9.86854	0.55195	2.03579	0.628076	3	F24 cycler	FALSE	LC-cycler
Ciao1	14.7541	13.3655	11.3543	8.50547	0.650759	10.8511	17.9163	12.9884	9.97442	9.77011	7.4364	5.29226	27.5314	10.2383	0.615459	4.93244	0.136267	4	F24 cycler	FALSE	LC-cycler
cid	20.5829	14.8148	14.7743	34.0219	29.718	16.8085	21.547	19.4298	23.6147	23.7931	37.9648	38.1517	2.5823	24.6018	0.568523	17.9685	0.425144	16	F24 cycler	FALSE	LC-cycler
Cirl	98.3607	129.469	117.1	165.735	109.978	103.404	29.2818	74.5512	58.5678	80.4598	79.3542	24.0126	6.902	89.1895	0.509399	12.5836	0.081621	12	F24 cycler	FALSE	LC-cycler
Clic	16.5756	5.7971	9.43912	7.65492	10.0868	20.3191	17.6796	10.2429	10.9122	14.5977	25.1468	14.613	4.33782	13.5887	0.512661	21.4177	0.425144	20	F24 cycler	FALSE	LC-cycler
CoIV	187.796	161.031	165.527	110.45	108.351	153.191	214.365	227.772	191.56	173.908	198.532	201.106	2.10216	174.466	0.611201	3.70668	0.108944	2	F24 cycler	FALSE	LC-cycler
Con	6.92168	3.22061	20.9302	19.3196	6.94143	9.46809	5.99842	20.4857	17.8176	17.931	9.39335	4.02844	6.49884	11.8713	0.614934	11.2962	0.628076	11	F24 cycler	FALSE	LC-cycler
CoRest	0	2.57649	11.3543	8.99149	8.24295	0.531915	5.60379	8.13094	7.92839	9.65517	3.03327	5.29226	11.3543	5.94508	0.545304	11.9344	0.177612	10	F24 cycler	FALSE	LC-cycler
corn	13.4791	0.161031	43.6389	71.932	48.4816	53.4043	9.23441	18.057	26.5985	28.3908	23.3855	44.7867	446.697	31.7958	0.511151	16.6812	0.425144	16	F24 cycler	FALSE	LC-cycler
Cortactin	2.18579	20.7729	24.3502	23.0863	19.7397	2.02128	10.6551	8.34213	12.1057	17.2414	10.0783	11.5324	12.0469	13.5093	0.565913	12.4078	0.177612	12	F24 cycler	FALSE	LC-cycler
cpb	6.92168	9.66184	18.7415	26.7315	21.1497	22.4468	6.94554	8.23654	11.7647	10.3448	23.1898	13.1122	3.86199	14.9372	0.634443	16.646	0.108944	14	F24 cycler	FALSE	LC-cycler
CR32658	50.0911	15.62	23.9398	5.34629	3.2538	39.8936	11.839	8.02534	0.767263	5.74713	1.95695	4.89731	65.2854	14.2815	0.58098	2.14356	0.339668	0	F24 cycler	FALSE	LC-cycler
CR43497	7.28597	12.8824	32.9685	74.1191	47.5054	23.2979	18.232	38.3316	43.734	40.1149	17.7104	7.109	10.4261	30.2743	0.565954	12.3944	0.108944	12	F24 cycler	FALSE	LC-cycler
crp	13.1148	7.40741	19.699	10.9356	0.867679	0.957447	9.86582	17.9514	17.3913	12.4138	7.82779	5.37125	22.7031	10.3169	0.666278	8.6828	0.0642039	8	F24 cycler	FALSE	LC-cycler
Cul-2	7.46812	36.2319	30.7798	23.4508	15.1844	16.8085	17.3639	24.4984	23.7852	27.2414	10.3718	16.8246	4.85154	20.8341	0.576531	9.39092	0.177612	7	F24 cycler	FALSE	LC-cycler
CycY	12.204	17.5523	14.5007	9.47752	7.48373	6.48936	8.91871	11.8268	13.0435	9.77011	9.58904	9.39968	2.70479	10.8546	0.616343	7.71828	0.177612	8	F24 cycler	FALSE	LC-cycler
Cyp28d1	13.1148	0	0	0.243013	0	18.4043	172.77	36.9588	96.7604	25.4023	33.2681	101.58	172.77	41.5418	0.516142	0.482193	0.51062	0	F24 cycler	FALSE	LC-cycler
D19B	4.37158	4.50886	2.32558	12.7582	16.4859	4.89362	6.94554	5.49102	6.99062	9.1954	13.4051	4.2654	7.08894	7.6364	0.550565	16.5983	0.218956	16	F24 cycler	FALSE	LC-cycler
DAAM	5.82878	5.7971	14.9111	21.7497	9.32755	3.40426	10.6551	15.9451	18.3291	19.6552	15.4599	13.5861	6.38897	12.8874	0.51858	12.771	0.218956	12	F24 cycler	FALSE	LC-cycler
Dcp2	13.6612	6.60225	14.7743	16.0389	10.6291	4.46809	12.3915	14.3611	22.3359	23.5632	21.2329	16.5877	5.27367	14.7205	0.48842	13.163	0.0255507	12	FALSE	JTK cycler	LC-cycler
Dgk	28.9617	39.4525	33.2421	44.1069	16.3774	25.4255	12.5493	39.3875	26.3427	24.7126	20.9393	9.87362	4.46715	26.781	0.512763	9.21897	0.177612	6	F24 cycler	FALSE	LC-cycler
Dhc64C	12.3862	31.0789	48.8372	49.6962	29.8265	8.93617	32.8335	41.7107	35.6351	30.6897	26.0274	22.1959	5.56125	30.8211	0.590171	10.5841	0.108944	10	F24 cycler	FALSE	LC-cycler
didum	8.56102	17.3913	18.7415	10.8141	12.1475	2.65957	9.47119	14.0444	16.7093	22.7586	18.6888	10.5845	8.55724	13.5476	0.57771	11.3155	0.177612	10	F24 cycler	FALSE	LC-cycler
Dim1	10.929	12.3994	17.7839	41.6768	8.78525	2.97872	4.49882	8.65892	11.85	15.4023	4.89237	5.76619	13.9915	12.1351	0.588396	12.0331	0.136267	12	F24 cycler	FALSE	LC-cycler
dmt	19.6721	8.69565	9.30233	13.6087	11.8221	3.82979	12.1547	9.2925	11.9352	17.8161	8.51272	9.00474	5.13661	11.3039	0.0474203	11.0322	0.0361688	14	FALSE	JTK cycler	LC-cycler
DopEcR	13.1148	13.2045	17.7839	15.1883	7.48373	5.85106	7.10339	21.5417	15.601	12.9885	1.36986	7.42496	15.7254	11.5546	0.700545	8.54275	0.108944	8	F24 cycler	FALSE	LC-cycler
DopR2	1.45719	7.40741	2.59918	6.92588	0	0	18.8635	14.8891	24.7229	21.8391	8.12133	2.92259	24.7229	9.14568	0.529991	9.40747	0.136267	8	F24 cycler	FALSE	LC-cycler
DppIII	11.1111	11.4332	10.8071	8.86999	7.48373	5	11.4444	10.4541	11.9352	10.5747	8.90411	4.58136	2.60517	9.38324	0.642734	8.15297	0.108944	8	F24 cycler	FALSE	LC-cycler
dpr2	10.2004	11.7552	12.0383	10.3281	2.38612	0	8.52407	9.60929	10.5712	17.931	10.6654	2.60664	17.931	8.88464	0.537956	9.7065	0.177612	9	F24 cycler	FALSE	LC-cycler
dpr5	27.5046	18.3575	67.1683	75.3341	49.5662	20.9574	7.26125	13.1996	11.6795	14.5977	15.7534	6.63507	11.3539	27.3345	0.658166	13.369	0.108944	13	F24 cycler	FALSE	LC-cycler
Dscam2	60.4736	52.1739	81.8057	43.8639	52.1692	45.5319	17.1271	25.4488	38.4484	38.2759	29.2564	7.66193	10.6769	41.0197	0.526058	11.051	0.218956	10	F24 cycler	FALSE	LC-cycler
Eb1	63.9344	62.1578	107.524	91.616	65.9436	43.7234	24.783	47.9409	48.8491	47.1264	62.2309	32.1485	4.33863	58.1648	0.599216	12.4226	0.177612	11	F24 cycler	FALSE	LC-cycler
Edem2	6.01093	4.83092	11.2175	11.4216	3.47072	1.59574	6.2352	6.75818	7.58738	9.1954	11.1546	2.92259	7.15755	6.86673	0.513162	12.0315	0.108944	12	F24 cycler	FALSE	LC-cycler
eIF2B-alpha	4.55373	15.2979	15.5951	14.5808	0	12.1277	9.94475	22.2809	16.8798	16.5517	11.2524	10.2686	22.2809	12.4444	0.475675	8.99614	0.0361688	8	FALSE	JTK cycler	LC-cycler
eIF2B-delta	58.8342	129.63	76.7442	104.496	65.0759	46.9149	37.4112	93.981	73.572	51.0345	65.2642	28.91	4.48391	69.3223	0.515348	9.26185	0.218956	7.33333	F24 cycler	FALSE	LC-cycler
eIF5	70.3097	114.01	115.595	135.844	161.171	95.9574	64.0095	141.499	111.168	159.08	152.935	81.2006	2.51793	116.898	0.601769	14.1338	0.108944	13	F24 cycler	FALSE	LC-cycler
elgi	7.10383	17.7134	8.89193	13.8518	4.12148	0	1.42068	13.4108	9.63342	7.01149	7.04501	5.6872	17.7134	7.99091	0.514312	9.20279	0.745532	6	F24 cycler	FALSE	LC-cycler
Elo68beta	3.64299	9.50081	20.9302	14.5808	9.76139	13.8298	4.89345	8.76452	11.7647	14.2529	11.546	9.24171	5.74535	11.0591	0.585292	13.344	0.108944	13	F24 cycler	FALSE	LC-cycler
enc	35.8834	24.7987	44.87	54.192	18.1128	26.1702	14.6803	32.9461	38.9599	35.1724	31.6047	11.1374	4.86575	30.7107	0.611331	11.4185	0.108944	10	F24 cycler	FALSE	LC-cycler
Ent3	63.9344	48.3092	75.2394	43.0134	43.0586	9.57447	21.1523	43.2946	30.861	46.8966	25.9295	9.63665	7.85834	38.4083	0.535084	9.66789	0.108944	9	F24 cycler	FALSE	LC-cycler
Ercc1	16.5756	15.62	11.2175	3.88821	0.759219	15.1064	23.5201	11.8268	12.532	9.54023	7.82779	6.47709	30.9794	11.2409	0.615597	3.77522	0.081621	2	F24 cycler	FALSE	LC-cycler
ERp60	61.3843	55.7166	58.2763	49.3317	21.5835	51.1702	51.9337	60.6125	57.7153	36.4368	51.0763	41.6272	2.84404	49.7387	0.541991	5.79286	0.108944	4	F24 cycler	FALSE	LC-cycler
fbl6	18.7614	32.5282	16.6895	16.6464	8.13449	6.2766	13.7332	18.3738	15.0895	22.9885	10.7632	5.76619	5.64119	15.4792	0.519262	8.38909	0.108944	6	F24 cycler	FALSE	LC-cycler
Fcp1	1.82149	16.9082	5.47196	30.3767	28.9588	13.4043	6.31413	18.4794	18.4143	22.7586	34.1487	6.79305	18.7477	16.9875	0.549063	15.3062	0.425144	13	F24 cycler	FALSE	LC-cycler
Fis1	71.4026	61.5137	81.1218	99.757	67.679	53.617	25.5722	48.8912	52.8559	45.2874	45.7926	29.8578	3.90099	56.9457	0.652565	11.9239	0.177612	12	F24 cycler	FALSE	LC-cycler
fliI	0	14.0097	13.2695	10.9356	10.9544	3.51064	3.15706	5.59662	6.90537	3.7931	4.59883	2.1327	14.0097	6.57196	0.619523	10.8282	0.108944	9.33333	F24 cycler	FALSE	LC-cycler
Flo-1	55.9199	64.7343	55.814	37.9101	37.5271	14.1489	27.5454	35.5861	36.0614	39.0805	33.3659	14.534	4.57521	37.6856	0.533277	8.96978	0.177612	8	F24 cycler	FALSE	LC-cycler
fok	5.82878	39.7746	40.9029	38.2746	11.0629	20.5319	27.3875	35.7973	78.0904	41.4943	32.8767	89.6524	15.381	38.4729	0.213639	10.5853	0.0361688	8	FALSE	JTK cycler	LC-cycler
Frq1	56.2842	37.1981	72.9138	111.543	42.8416	39.4681	46.8035	110.665	101.876	73.6782	48.1409	32.3855	3.44423	64.4831	0.533802	10.474	0.279312	12	F24 cycler	FALSE	LC-cycler
fru	26.9581	41.5459	44.0492	65.8566	57.8091	22.4468	5.0513	12.1436	11.85	14.023	18.1018	4.10742	16.0336	26.9952	0.663056	13.6617	0.0642039	12	F24 cycler	FALSE	LC-cycler
fry	15.1184	14.8148	12.5855	8.99149	7.80911	16.4894	13.97	13.5164	14.919	11.6092	9.39335	10.1896	2.11155	12.4505	0.556329	4.58989	0.902734	2	F24 cycler	FALSE	LC-cycler
fs(1)h	11.6576	8.85668	11.0807	7.16889	4.55531	4.3617	14.3646	34.5301	26.3427	19.4253	9.2955	10.1896	7.91666	13.4857	0.711296	7.45588	0.0642039	7	F24 cycler	FALSE	LC-cycler
G-oalpha47A	53.3698	69.7262	73.461	159.417	103.254	19.7872	21.7837	49.9472	64.7911	47.4713	49.1194	30.3318	8.05655	61.8716	0.58391	12.6652	0.279312	12	F24 cycler	FALSE	LC-cycler
G9a	12.5683	16.2641	10.5335	13.1227	4.98915	1.17021	5.60379	12.8828	13.6402	11.1494	12.0352	4.34439	13.8984	9.85865	0.547809	9.44281	0.177612	8	F24 cycler	FALSE	LC-cycler
Ge-1	3.64299	17.0692	32.4213	37.9101	26.5727	10	3.70955	7.39176	7.07587	5.63218	8.90411	4.9763	10.4063	13.7755	0.586894	13.2387	0.177612	12	F24 cycler	FALSE	LC-cycler
gfA	62.8415	42.5121	47.606	51.6403	27.0065	32.234	12.3125	27.9831	31.1168	29.7701	15.2642	8.76777	7.16733	32.4213	0.520509	9.39638	0.628076	10	F24 cycler	FALSE	LC-cycler
gish	35.337	1.93237	31.0534	40.4617	25.9219	12.6596	31.2549	29.6727	22.8474	41.954	16.6341	12.8752	21.7112	25.217	0.15092	12.5176	0.0467869	13	FALSE	JTK cycler	LC-cycler
GluClalpha	12.5683	8.69565	18.6047	5.83232	5.96529	2.97872	2.44672	11.7212	22.8474	10	9.39335	6.71406	9.33795	9.81398	0.50902	9.44396	0.081621	8	F24 cycler	FALSE	LC-cycler
Glut4EF	1.27505	15.1369	12.5855	15.0668	1.30152	1.17021	6.55091	11.6156	9.29241	4.82759	6.84932	6.95103	12.9351	7.71857	0.501622	9.08852	0.51062	6	F24 cycler	FALSE	LC-cycler
Got2	24.408	12.7214	7.11354	17.983	17.2451	29.8936	138.674	34.3189	52.3444	24.4828	23.4834	133.886	19.4944	43.0462	0.61666	23.5788	0.425144	12	F24 cycler	FALSE	LC-cycler
Gr63a	62.2951	39.7746	73.3242	83.4751	69.9566	62.4468	29.9921	73.7064	72.6343	71.2644	88.7476	38.6256	2.95903	63.8536	0.50713	14.0467	0.279312	13	F24 cycler	FALSE	LC-cycler
Gr85a	6.37523	3.7037	8.20793	9.113	4.66377	0	8.91871	21.3305	15.6863	11.7241	11.2524	3.47551	21.3305	8.70427	0.547301	10.1145	0.279312	11	F24 cycler	FALSE	LC-cycler
Hcs	8.56102	9.50081	7.52394	28.9186	32.9718	6.2766	2.6835	9.3981	9.37766	17.5862	6.45793	7.03002	12.2868	12.1905	0.537423	14.6705	0.425144	13	F24 cycler	FALSE	LC-cycler
Hem	4.73588	27.8583	22.1614	15.0668	3.68764	5.42553	3.07814	10.0317	8.6104	8.62069	3.42466	5.05529	9.05037	9.81304	0.694979	9.10204	0.081621	8	F24 cycler	FALSE	LC-cycler
Hey	8.74317	15.62	19.5622	1.33657	5.42299	0	5.52486	3.59029	4.09207	1.95402	2.44618	0.552923	19.5622	5.73711	0.563046	6.96689	0.279312	8	F24 cycler	FALSE	LC-cycler
hig	55.0091	50.7246	88.7825	152.369	73.2104	42.4468	62.5099	124.498	117.477	77.2414	64.9706	32.6224	4.67069	78.4885	0.511728	10.9055	0.0642039	12	F24 cycler	FALSE	LC-cycler
HisCl1	0.728597	3.7037	11.7647	9.47752	12.9067	3.19149	4.18311	7.18057	5.7971	6.66667	10.0783	6.47709	17.7145	6.8463	0.512144	14.7649	0.51062	15	F24 cycler	FALSE	LC-cycler
Ho	10.929	8.05153	22.9822	43.1349	41.8655	34.2553	11.6811	15.5227	16.965	23.4483	15.1663	18.7204	5.35735	21.8935	0.638521	16.2104	0.136267	15	F24 cycler	FALSE	LC-cycler
Hpr1	6.55738	0	5.74555	8.01944	10.6291	7.12766	3.63062	4.32946	7.07587	3.7931	10.8611	5.92417	10.8611	6.14112	0.541318	17.7487	0.081621	16	F24 cycler	FALSE	LC-cycler
HPS4	27.5046	32.5282	33.1053	61.8469	12.9067	16.5957	16.9692	33.1573	37.1697	34.4828	29.6477	10.2686	6.02294	28.8486	0.549524	11.1531	0.0642039	10	F24 cycler	FALSE	LC-cycler
Hr38	60.1093	65.5395	29.6854	66.3426	12.256	52.8723	8.36622	10.5597	10.3154	3.67816	0.684932	0.868878	96.8603	26.7732	0.506093	6.29465	0.177612	6	F24 cycler	FALSE	LC-cycler
Hr4	14.0255	17.2303	15.0479	7.53341	13.9913	7.65957	24.4672	26.0824	23.4442	20	12.9159	16.6667	3.46222	16.5887	0.610743	6.35369	0.081621	5	F24 cycler	FALSE	LC-cycler
Hsc70Cb	26.0474	29.6296	30.7798	22.1142	22.1258	16.2766	21.1523	16.2619	20.2046	19.6552	9.49119	10.8215	3.24298	20.38	0.621386	7.93107	0.279312	7	F24 cycler	FALSE	LC-cycler
ImpE2	0.546448	12.2383	11.7647	16.8894	5.85683	2.34043	6.86661	10.3485	9.46292	9.31034	2.44618	2.68562	30.9077	7.56303	0.688599	10.0864	0.279312	10	F24 cycler	FALSE	LC-cycler
ImpL2	16.2113	15.942	29.4118	57.2296	28.308	9.14894	5.91949	16.1563	17.2208	19.6552	21.0372	11.0585	9.668	20.6083	0.600147	13.6577	0.279312	12	F24 cycler	FALSE	LC-cycler
IntS3	10.2004	11.1111	17.3735	13.9733	11.2798	12.9787	14.4436	17.6346	24.0409	26.3218	14.8728	11.2164	2.58048	15.4539	0.673167	11.5911	0.0642039	10	F24 cycler	FALSE	LC-cycler
Iris	7.28597	19.3237	12.7223	2.06561	9.76139	15.3191	6.70876	11.4044	13.6402	11.1494	10.8611	18.4834	9.35493	11.5605	0.0571782	2.84834	0.0193603	6	FALSE	JTK cycler	LC-cycler
janA	16.2113	7.56844	5.33516	9.72053	8.35141	20.8511	13.8911	10.3485	11.4237	13.1034	12.6223	23.3017	4.36758	12.7274	0.611496	22.4626	0.218956	21	F24 cycler	FALSE	LC-cycler
Kap3	14.2077	18.0354	19.015	29.4046	19.9566	20.4255	13.2597	13.8332	20.5456	19.7701	23.2877	9.63665	3.05133	18.4481	0.638421	14.1353	0.0642039	14	F24 cycler	FALSE	LC-cycler
Kdm2	21.1293	31.8841	30.3694	18.226	24.9458	12.766	11.9968	18.7962	19.6078	20.9195	11.2524	8.92575	3.57214	19.2349	0.699067	9.47488	0.108944	8	F24 cycler	FALSE	LC-cycler
Kdm4B	38.2514	44.6055	38.1669	52.2479	2.81996	3.61702	18.311	36.4308	37.3402	25.7471	23.9726	12.4013	18.5279	27.826	0.663816	8.98909	0.108944	8	F24 cycler	FALSE	LC-cycler
key	0.546448	22.5443	27.7702	8.01944	10.7375	15.2128	6.55091	18.585	19.0111	15.977	13.2094	20.6161	50.8194	14.8983	0.170967	10.1237	0.0361688	8	FALSE	JTK cycler	LC-cycler
Klp10A	8.01457	9.01771	10.1231	4.25273	4.22993	6.70213	10.1815	6.75818	9.37766	5.74713	2.64188	4.9763	3.8539	6.83524	0.677583	5.92671	0.108944	4	F24 cycler	FALSE	LC-cycler
Klp64D	20.2186	15.1369	41.5869	39.4897	26.6811	8.93617	11.1287	27.8775	26.087	19.7701	26.3209	11.3744	4.65377	22.884	0.591375	11.8986	0.279312	10	F24 cycler	FALSE	LC-cycler
kuz	18.3971	17.5523	31.0534	42.8919	3.7961	11.4894	4.89345	13.8332	14.4928	17.5862	9.78474	5.13428	11.2989	15.9087	0.654876	11.2394	0.081621	12	F24 cycler	FALSE	LC-cycler
l(1)G0469	5.28233	11.5942	25.0342	12.8797	23.8612	4.3617	7.26125	11.9324	13.6402	10.8046	4.30528	4.73934	5.81476	11.308	0.532636	10.8941	0.136267	10	F24 cycler	FALSE	LC-cycler
l(2)k05819	4.37158	11.9163	18.7415	37.4241	19.8482	5	12.865	16.2619	18.9258	17.3563	6.55577	6.3981	8.56075	14.6387	0.509749	11.4796	0.279312	12	F24 cycler	FALSE	LC-cycler
lap	59.745	63.4461	62.1067	106.804	79.3926	52.8723	48.2242	106.23	97.1014	98.2759	60.6654	25.3555	4.21228	71.685	0.552224	11.4642	0.0642039	12	F24 cycler	FALSE	LC-cycler
Lcch3	11.1111	49.9195	64.7059	65.6136	46.2039	20.9574	20.0474	48.9968	46.3768	35.977	37.0841	16.7457	5.90522	38.6449	0.78607	11.3563	0.0642039	10	F24 cycler	FALSE	LC-cycler
Lim1	20.765	10.628	50.4788	49.3317	26.3557	7.34043	6.70876	10.0317	8.18414	12.2989	9.19765	3.00158	16.8174	17.8602	0.621627	12.2225	0.0642039	12	F24 cycler	FALSE	LC-cycler
Lin29	12.9326	15.942	36.3885	24.7874	13.9913	20.2128	8.99763	40.1267	24.9787	28.046	18.3953	6.24013	6.43043	20.9199	0.547858	10.4203	0.177612	10	F24 cycler	FALSE	LC-cycler
Lnk	6.55738	30.9179	51.5732	43.6209	32.538	9.46809	11.1287	14.3611	13.896	15.6322	17.9061	12.4803	7.86491	21.6733	0.520703	12.6249	0.177612	12	F24 cycler	FALSE	LC-cycler
lola	33.5155	28.6634	43.7756	24.4228	17.679	15.5319	29.3607	59.5565	57.1185	41.954	27.3973	35.545	3.83446	34.5434	0.706962	8.27423	0.0642039	8	F24 cycler	FALSE	LC-cycler
lolal	38.7978	32.2061	52.2572	47.3876	43.3839	17.0213	20.7577	34.4245	32.9071	33.3333	22.7006	23.2227	3.07011	33.2	0.62382	11.014	0.177612	10	F24 cycler	FALSE	LC-cycler
LpR1	62.1129	93.7198	83.7209	96.5978	146.746	31.1702	19.9684	46.5681	49.8721	67.8161	53.1311	5.76619	25.4494	63.0992	0.546205	12.9404	0.108944	12	F24 cycler	FALSE	LC-cycler
Lrrk	13.4791	13.3655	19.1518	13.0012	13.0152	9.57447	6.47198	10.982	7.41688	8.62069	4.01174	2.76461	6.9275	10.1546	0.609686	8.84225	0.279312	8	F24 cycler	FALSE	LC-cycler
LSm3	10.0182	3.7037	14.6375	11.3001	9.54447	0	7.57695	3.2735	6.05286	11.2644	5.18591	3.71248	14.6375	7.18917	0.330024	12.4662	0.00976672	12	FALSE	JTK cycler	LC-cycler
Lst8	16.2113	31.723	33.3789	42.7704	34.7072	8.61702	7.02447	5.70222	10.0597	21.7241	11.7417	12.0063	7.50065	19.6389	0.588575	13.7276	0.218956	13	F24 cycler	FALSE	LC-cycler
mAcR-60C	23.133	22.0612	19.699	29.8906	19.3059	3.82979	10.3394	24.8152	23.6147	18.8506	17.4168	6.3981	7.80478	18.2795	0.574308	10.346	0.425144	10	F24 cycler	FALSE	LC-cycler
Mad	9.10747	44.1224	38.7141	64.8846	39.3709	2.97872	4.65667	9.92608	12.0205	16.4368	17.2211	11.2164	21.7827	22.5546	0.628407	13.5964	0.177612	12.6667	F24 cycler	FALSE	LC-cycler
Mad1	12.204	15.942	29.6854	14.8238	17.2451	13.617	12.7861	19.4298	13.896	16.7816	8.51272	7.89889	3.75817	15.2352	0.509194	9.41439	0.177612	8	F24 cycler	FALSE	LC-cycler
mbf1	24.9545	20.934	17.9207	14.0948	12.4729	10.8511	21.3102	13.7276	20.0341	17.4713	3.32681	9.47867	7.50102	15.548	0.517323	6.35342	0.745532	5	F24 cycler	FALSE	LC-cycler
Mcm6	19.6721	28.9855	38.4405	33.2928	85.9002	46.4894	18.3899	19.8522	24.6377	22.5287	40.1174	32.5434	4.67105	34.2375	0.520827	18.0665	0.51062	17	F24 cycler	FALSE	LC-cycler
MCPH1	89.6175	101.288	175.376	180.437	80.1518	59.0426	23.678	43.5058	38.6189	77.0115	88.8454	17.0616	10.5756	81.2196	0.562311	13.0807	0.425144	12	F24 cycler	FALSE	LC-cycler
MED27	7.28597	39.2915	22.8454	17.6185	11.8221	2.44681	15.3118	25.8712	26.8542	30.6897	18.4932	14.376	16.0583	19.4089	0.506764	9.67423	0.628076	10	F24 cycler	FALSE	LC-cycler
Mes4	14.0255	2.89855	20.6566	25.5164	5.96529	6.06383	5.44594	9.92608	9.29241	16.3218	10.4697	4.02844	8.80316	10.8842	0.514278	12.576	0.136267	12	F24 cycler	FALSE	LC-cycler
Mesh1	36.7942	14.1707	4.51436	0.486027	0	31.9149	25.8879	7.07497	3.92157	14.9425	9.0998	24.0126	36.7942	14.4016	0.656091	0.377053	0.081621	0	F24 cycler	FALSE	LC-cycler
MFS15	18.0328	4.34783	9.84952	15.6744	13.6659	8.29787	8.05051	5.06864	5.6266	10.4598	14.3836	12.3223	4.14754	10.4816	0.44956	18.8136	0.0361688	16	FALSE	JTK cycler	LC-cycler
Mhcl	1.82149	11.1111	6.70315	3.88821	2.49458	5.53191	6.86661	9.82049	9.80392	9.08046	4.30528	3.15956	6.1	6.21556	0.512296	8.27818	0.218956	6	F24 cycler	FALSE	LC-cycler
mib2	44.0801	24.4767	68.5363	62.4544	30.1518	24.5745	8.44515	13.5164	16.1125	34.4828	20.0587	14.534	8.11546	30.1186	0.517841	13.1042	0.108944	12	F24 cycler	FALSE	LC-cycler
MICAL-like	4.18944	6.28019	7.93434	9.72053	7.48373	7.02128	2.84136	13.622	11.3384	9.65517	11.2524	4.81833	4.79417	8.0131	0.513848	12.529	0.425144	11	F24 cycler	FALSE	LC-cycler
mir-281-2	0.910747	1.93237	5.33516	10.5711	9.43601	8.61702	6.55091	3.90707	2.47229	5.17241	7.82779	6.08215	11.607	5.73458	0.601981	18.057	0.177612	16.6667	F24 cycler	FALSE	LC-cycler
Mlh1	46.2659	35.1047	29.0014	41.6768	73.8612	51.9149	10.5762	28.8279	27.8772	35.0575	41.7808	37.6777	6.98374	38.3018	0.518252	18.0507	0.339668	17	F24 cycler	FALSE	LC-cycler
mmd	67.2131	74.2351	76.197	88.9429	92.7332	12.8723	25.9669	70.9609	62.4893	72.9885	51.1742	36.1769	7.20407	60.9959	0.560226	11.6475	0.108944	12	F24 cycler	FALSE	LC-cycler
Mnn1	10.0182	12.3994	15.7319	6.19684	5.96529	7.12766	5.84057	12.7772	4.85934	0.344828	1.07632	2.44866	45.6224	7.06551	0.60551	6.10199	0.0642039	4	F24 cycler	FALSE	LC-cycler
Mob4	17.122	28.8245	51.9836	38.3961	30.0434	9.57447	10.4972	20.169	17.3913	18.9655	14.3836	15.5608	5.4294	22.7426	0.53015	11.2423	0.279312	10	F24 cycler	FALSE	LC-cycler
Mocs1	3.27869	8.37359	7.93434	5.83232	4.77223	2.44681	2.05209	5.27983	7.24638	7.81609	8.80626	3.31754	4.29136	5.59635	0.609216	11.7849	0.279312	10	F24 cycler	FALSE	LC-cycler
mp	25.5009	27.3752	21.2038	53.0984	22.5597	9.25532	10.0237	27.4551	20.8014	33.7931	19.9609	6.55608	8.09911	23.132	0.510862	11.943	0.081621	12	F24 cycler	FALSE	LC-cycler
MrgBP	5.28233	4.99195	9.71272	6.92588	5.85683	1.48936	5.44594	10.1373	12.4467	13.5632	15.362	9.95261	10.3145	8.43057	0.542249	12.6988	0.279312	11	F24 cycler	FALSE	LC-cycler
mRpL11	0.728597	7.08535	9.71272	6.68287	9.43601	0	3.07814	4.85744	10.9974	12.6437	12.4266	5.05529	12.6437	6.89201	0.717648	13.188	0.108944	12	F24 cycler	FALSE	LC-cycler
mRpL19	8.01457	3.7037	17.5103	11.7861	29.1757	14.2553	4.89345	2.85111	6.56436	8.04598	6.65362	5.21327	10.2331	9.88896	0.509314	16.3131	0.279312	16	F24 cycler	FALSE	LC-cycler
mRpL38	13.6612	7.08535	27.4966	24.4228	24.9458	17.5532	17.0481	17.1067	16.0273	22.5287	25.3425	12.7172	3.88077	18.828	0.56896	15.1533	0.628076	16	F24 cycler	FALSE	LC-cycler
mRpL43	14.5719	10.9501	21.067	20.5346	9.97831	2.55319	12.3125	13.8332	12.7025	20.2299	8.90411	6.08215	8.25125	12.81	0.588416	10.7441	0.177612	9	F24 cycler	FALSE	LC-cycler
mRpL49	8.19672	8.21256	11.9015	2.91616	5.85683	17.766	7.89266	15.5227	11.2532	7.81609	11.9374	20.1422	6.90709	10.7845	0.197911	0.309463	0.0131698	6	FALSE	JTK cycler	LC-cycler
msi	27.3224	8.21256	12.1751	28.6756	13.8829	9.46809	6.55091	8.97571	8.7809	10.2299	5.47945	1.50079	19.107	11.7712	0.202485	10.7922	0.0467869	14	FALSE	JTK cycler	LC-cycler
NAAT1	5.28233	7.40741	15.3215	30.2552	42.1909	1.91489	4.18311	11.51	11.6795	15.977	16.9276	1.65877	25.4351	13.6923	0.59698	14.3345	0.081621	12	F24 cycler	FALSE	LC-cycler
nAcRalpha-30D	3.64299	13.6876	22.435	62.0899	32.9718	30.2128	18.232	30.4118	36.4024	45.6322	17.0254	4.02844	17.0437	26.3977	0.548233	13.0052	0.218956	12	F24 cycler	FALSE	LC-cycler
nAcRalpha-34E	11.1111	0.483092	2.32558	7.04739	15.6182	1.17021	4.89345	4.64625	7.67263	9.1954	11.2524	2.76461	32.3297	6.51503	0.280362	16.54	0.0467869	16	FALSE	JTK cycler	LC-cycler
Nelf-A	8.19672	9.9839	11.6279	15.3098	12.256	1.38298	7.73481	11.2988	10.4859	9.77011	8.90411	3.31754	11.0702	9.18905	0.59061	11.126	0.0642039	12	F24 cycler	FALSE	LC-cycler
Nep1	38.98	51.0467	38.9877	65.8566	58.5683	15.6383	13.0229	44.4562	52.9412	32.4138	19.9609	18.1675	5.05699	37.5033	0.507624	10.8799	0.177612	12	F24 cycler	FALSE	LC-cycler
Nep2	4.55373	25.7649	36.3885	5.34629	5.74837	11.0638	1.10497	5.27983	8.26939	0.344828	0	1.57978	36.3885	8.78704	0.617042	8.14409	0.081621	7.33333	F24 cycler	FALSE	LC-cycler
neuroligin	44.2623	49.9195	84.6785	76.6707	52.603	21.1702	38.5162	36.9588	37.0844	43.6782	51.5656	15.0869	5.61272	46.0162	0.520174	11.9152	0.108944	12	F24 cycler	FALSE	LC-cycler
Nf1	28.2332	37.1981	28.4542	34.1434	35.3579	20.3191	8.83978	21.8585	25.1492	21.2644	12.3288	6.31912	5.88659	23.2888	0.529189	10.4898	0.628076	9	F24 cycler	FALSE	LC-cycler
NFAT	29.8725	16.7472	18.1943	33.2928	26.6811	15.6383	9.15549	11.8268	14.4075	18.046	15.1663	6.16114	5.40368	17.9325	0.375669	13.8494	0.00636364	14	FALSE	JTK cycler	LC-cycler
NiPp1	0	12.8824	19.2886	11.3001	1.0846	7.02128	1.26283	11.0876	6.22336	13.6782	4.10959	5.13428	19.2886	7.75608	0.532412	10.6027	0.0642039	8	F24 cycler	FALSE	LC-cycler
nito	16.3934	19.1626	6.29275	9.35601	0	1.38298	4.10418	10.6653	9.71867	5.97701	5.3816	5.45024	19.1626	7.82373	0.515512	6.78957	0.339668	6	F24 cycler	FALSE	LC-cycler
Nmdmc	13.8434	0.483092	0.136799	2.67315	5.31453	9.04255	11.2076	5.49102	13.7255	5.63218	24.7554	34.0442	248.863	10.5291	0.596966	22.0845	0.108944	20	F24 cycler	FALSE	LC-cycler
Nnp-1	0.728597	9.17874	8.61833	29.2831	54.9892	0	4.02526	7.81415	8.09889	12.8736	13.4051	5.21327	54.9892	12.8523	0.507356	15.3941	1	11.1111	F24 cycler	FALSE	LC-cycler
Nopp140	129.144	148.953	166.484	192.224	156.725	78.7234	44.7514	74.2344	67.8602	85.7471	105.479	72.4329	4.29537	110.23	0.511349	13.7683	0.279312	12	F24 cycler	FALSE	LC-cycler
Ntmt	0	4.34783	8.34473	0	0	16.2766	5.52486	8.87012	8.35465	1.72414	5.67515	16.2717	16.2766	6.28248	0.135598	0.340005	0.0361688	6	FALSE	JTK cycler	LC-cycler
Nup153	3.09654	11.1111	13.1327	7.77643	11.9306	7.97872	7.89266	14.1499	12.873	13.908	7.33855	3.00158	4.71417	9.51582	0.550056	10.7014	0.279312	9.33333	F24 cycler	FALSE	LC-cycler
Nup154	3.27869	0	2.18878	7.77643	4.33839	13.2979	3.23599	4.64625	3.32481	5.17241	11.0568	5.60821	13.2979	5.32705	0.500037	19.014	0.279312	18	F24 cycler	FALSE	LC-cycler
obst-E	14.3898	11.7552	25.855	27.4605	42.2993	5	2.99921	5.38543	8.69565	12.1839	3.22896	3.47551	14.1035	13.5607	0.572659	13.3143	0.177612	12	F24 cycler	FALSE	LC-cycler
Ocrl	14.5719	11.1111	27.4966	25.0304	36.551	17.6596	12.6283	10.1373	8.6104	17.8161	19.7652	5.21327	7.01114	17.2159	0.517264	15.6855	0.339668	15.3333	F24 cycler	FALSE	LC-cycler
orb2	4.55373	6.44122	10.5335	2.43013	6.72451	1.70213	8.12944	22.2809	22.6769	16.8966	14.2857	9.16272	13.3227	10.4848	0.507062	9.72508	0.136267	10	F24 cycler	FALSE	LC-cycler
Oscillin	11.8397	13.3655	5.88235	3.52369	3.47072	20.7447	15.9432	10.7709	9.97442	5.05747	4.79452	12.3223	5.97706	9.80745	0.65212	1.97977	0.177612	2	F24 cycler	FALSE	LC-cycler
p120ctn	71.949	78.744	116.142	194.411	83.0803	55.9574	45.0671	57.7614	73.4015	89.7701	67.1233	59.9526	4.31381	82.78	0.567322	13.2356	0.136267	12	F24 cycler	FALSE	LC-cycler
par-1	35.8834	44.6055	70.1778	76.1847	21.8004	16.383	18.4688	35.4805	44.2455	45.1724	50.2935	23.4597	4.65023	40.1796	0.654502	11.9301	0.108944	12	F24 cycler	FALSE	LC-cycler
Pcl	6.55738	12.8824	11.0807	4.25273	2.06074	2.87234	6.86661	5.91341	6.13811	4.13793	4.99022	4.66035	6.25138	6.03441	0.512163	6.53725	0.425144	5	F24 cycler	FALSE	LC-cycler
Pdp1	157.741	41.0628	114.09	354.313	384.49	61.1702	23.8358	26.0824	33.7596	83.908	42.0744	40.7583	16.1308	113.607	0.61556	15.76	0.108944	14	F24 cycler	FALSE	LC-cycler
PEK	13.6612	28.9855	18.3311	11.9077	6.61605	2.23404	8.05051	15.9451	29.838	30.1149	10.8611	9.79463	13.48	15.5283	0.6209	9.56396	0.0642039	8	F24 cycler	FALSE	LC-cycler
pelo	22.5865	12.0773	13.5431	6.80437	10.0868	7.02128	44.2778	31.2566	24.3819	19.1954	13.9922	23.3017	6.50726	19.0437	0.60532	3.79666	0.081621	2	F24 cycler	FALSE	LC-cycler
pes	4.55373	1.12721	0	10.6926	17.1367	12.6596	6.31413	0.844773	2.21654	0.45977	3.13112	6.63507	17.1367	5.48093	0.593959	20.9451	0.108944	20	F24 cycler	FALSE	LC-cycler
Pgk	28.051	47.182	47.0588	21.2637	23.8612	31.383	67.6401	84.4773	91.2191	45.8621	57.4364	141.706	6.66424	57.2617	0.20015	4.75203	0.0361688	6	FALSE	JTK cycler	LC-cycler
pHCl	3.82514	7.56844	8.75513	18.1045	11.2798	4.89362	11.4444	11.2988	11.5942	17.8161	17.1233	1.97472	9.16812	10.4732	0.540003	13.5923	0.081621	12	F24 cycler	FALSE	LC-cycler
phl	6.55738	7.08535	13.6799	10.0851	8.56833	13.5106	2.13102	8.65892	9.80392	7.47126	4.89237	6.47709	6.41942	8.24344	0.251612	11.8078	0.00636364	8	FALSE	JTK cycler	LC-cycler
PIP5K59B	25.3188	41.7069	52.1204	48.1166	34.8156	36.4894	21.7837	54.2767	44.1603	36.2069	23.1898	17.8515	3.04045	36.3364	0.616394	9.99595	0.279312	9	F24 cycler	FALSE	LC-cycler
Pka-C3	10.2004	19.0016	10.1231	27.582	0.759219	0	6.86661	20.9081	14.237	18.3908	7.33855	6.16114	27.582	11.7974	0.508444	9.78671	0.425144	8	F24 cycler	FALSE	LC-cycler
pkaap	0	11.5942	22.2982	39.8542	18.2213	7.23404	15.6275	12.038	15.5158	18.1609	38.0626	8.92575	39.8542	17.2944	0.539723	14.5556	0.108944	12	F24 cycler	FALSE	LC-cycler
Pkc53E	20.765	24.7987	16.9631	53.8275	47.397	16.0638	11.7601	22.4921	31.6283	50.2299	16.3405	9.08373	5.9257	26.7791	0.545408	13.6849	0.081621	12	F24 cycler	FALSE	LC-cycler
plx	33.6976	35.7488	33.5157	34.9939	13.0152	6.80851	7.18232	32.8405	32.2251	42.069	23.8748	15.7978	6.17888	25.9808	0.576502	10.0273	1	8.55556	F24 cycler	FALSE	LC-cycler
por	15.6648	19.0016	25.9918	14.4593	9.86985	12.8723	14.2068	14.7835	19.2668	12.9885	14.5793	11.3744	2.63345	15.4216	0.553245	8.57147	0.218956	8	F24 cycler	FALSE	LC-cycler
PpV	26.2295	29.9517	61.5595	41.6768	60.3037	41.2766	23.9937	27.5607	39.3862	48.2759	30.3327	32.2275	2.56565	38.5645	0.58706	14.1895	0.0642039	14	F24 cycler	FALSE	LC-cycler
pr-set7	8.92532	4.02576	32.6949	23.5723	6.83297	10.8511	4.57774	8.97571	12.1057	10.8046	11.8395	3.31754	9.85519	11.5436	0.539004	12.1993	1	10.7778	F24 cycler	FALSE	LC-cycler
prel	48.4517	31.401	33.7893	50.9113	44.6855	61.8085	19.8895	22.9145	21.8244	29.1954	41.683	39.8104	3.10759	37.197	0.709824	19.5658	0.177612	18	F24 cycler	FALSE	LC-cycler
pros	188.707	115.942	514.501	513.123	300.434	161.489	68.6661	145.407	150.81	146.092	214.677	43.2859	11.8861	213.594	0.641154	13.1456	0.108944	11	F24 cycler	FALSE	LC-cycler
prt	8.01457	23.5105	63.4747	15.7959	19.3059	13.1915	21.3102	36.8532	33.9301	63.2184	41.2916	4.34439	14.6107	28.6867	0.501573	11.4997	0.279312	10	F24 cycler	FALSE	LC-cycler
ptip	8.19672	17.7134	18.6047	18.3475	20.4989	2.87234	11.2076	14.5723	13.6402	16.8966	18.591	8.76777	7.13666	14.1591	0.537419	12.5688	0.218956	12	F24 cycler	FALSE	LC-cycler
Rab26	6.92168	8.69565	24.2134	10.0851	14.0998	5.53191	12.4704	29.9894	23.6999	26.5517	19.2759	9.71564	5.42117	15.9375	0.523333	10.9412	0.108944	10	F24 cycler	FALSE	LC-cycler
RanBPM	25.6831	26.57	28.8646	41.4338	46.8547	31.2766	19.7316	23.4424	18.4143	29.7701	32.2896	19.3523	2.54447	28.6403	0.680938	16.3588	0.081621	16	F24 cycler	FALSE	LC-cycler
ras	44.6266	38.0032	51.9836	56.9866	75.705	57.8723	17.6796	18.6906	23.5294	19.1954	27.7886	15.7978	4.79213	37.3216	0.50254	16.4351	0.218956	16	F24 cycler	FALSE	LC-cycler
Ras85D	26.0474	32.6892	39.2613	63.305	38.2863	16.383	20.6788	45.7233	45.1833	33.6782	36.2035	21.564	3.86407	34.9169	0.560234	11.6924	0.108944	12	F24 cycler	FALSE	LC-cycler
Rbcn-3B	11.8397	39.6135	57.1819	98.1774	47.18	19.3617	7.89266	19.2186	23.7852	22.2989	30.9198	15.6398	12.4391	32.7591	0.662868	13.6641	0.0642039	12	F24 cycler	FALSE	LC-cycler
Rbp	30.0546	25.4428	40.4925	41.6768	27.115	21.8085	19.2581	31.8902	31.7136	31.4943	20.7436	6.00316	6.94248	27.3078	0.725	10.6644	0.0642039	12	F24 cycler	FALSE	LC-cycler
Rbsn-5	24.5902	34.6216	35.0205	32.5638	14.5336	34.3617	23.8358	20.2746	27.8772	20	16.7319	26.9352	2.40962	25.9455	0.200602	6.68473	0.0467869	8	FALSE	JTK cycler	LC-cycler
Rcp	14.5719	47.0209	40.4925	47.5091	65.5098	31.2766	20.0474	33.1573	30.3495	37.5862	54.5988	22.5118	4.49561	37.0527	0.50082	14.97	0.218956	10.6667	F24 cycler	FALSE	LC-cycler
rdgA	2.73224	5.15298	7.38714	18.5905	3.03688	2.12766	6.70876	27.0327	30.3495	19.8851	8.61057	12.4803	14.2643	12.0079	0.505231	10.9769	0.279312	10	F24 cycler	FALSE	LC-cycler
Rga	47.3588	34.9436	42.1341	57.9587	47.9393	31.4894	19.8106	35.9029	39.1304	42.4138	25.1468	24.1706	2.92564	37.3666	0.522836	12.2123	0.081621	12	F24 cycler	FALSE	LC-cycler
Rgk3	40.255	7.8905	5.74555	49.0887	9.97831	7.55319	5.76164	6.65259	5.28559	13.908	9.39335	0.7109	69.0514	13.5186	0.136508	13.8317	0.0255507	14	FALSE	JTK cycler	LC-cycler
rho-5	17.3042	25.6039	20.1094	16.6464	14.6421	12.234	16.5746	24.7096	24.0409	21.954	21.3307	4.18641	6.11594	18.278	0.581049	9.18458	0.136267	7	F24 cycler	FALSE	LC-cycler
RhoGAP93B	12.7505	24.4767	34.7469	30.1337	17.679	15.1064	18.4688	28.6167	30.2643	20.6897	29.7456	14.297	2.72515	23.0813	0.603326	10.9234	0.081621	9.33333	F24 cycler	FALSE	LC-cycler
rin	39.5264	47.0209	36.7989	35.8445	20.7158	14.2553	18.8635	38.6484	35.8056	39.7701	23.6791	23.6177	3.29848	31.2122	0.638485	8.93491	0.279312	7	F24 cycler	FALSE	LC-cycler
Rlip	10.929	19.6457	20.6566	28.5541	24.5119	16.2766	11.839	21.7529	15.1748	20.9195	23.8748	9.16272	3.11633	18.6081	0.547249	13.6381	0.177612	13	F24 cycler	FALSE	LC-cycler
rnh1	0.546448	10.306	14.6375	11.5431	15.2928	11.7021	7.49803	4.54065	7.75789	13.1034	12.3288	7.89889	27.9859	9.76297	0.600545	15.3775	0.108944	14	F24 cycler	FALSE	LC-cycler
robo3	13.4791	5.47504	19.1518	36.0875	32.4295	1.59574	11.9968	17.4234	16.624	21.954	12.9159	4.2654	22.6148	16.1165	0.517001	13.1202	0.081621	13	F24 cycler	FALSE	LC-cycler
Ror	36.612	38.4863	60.7387	56.9866	46.0954	36.383	17.0481	27.1383	29.2413	23.908	29.9413	24.8025	3.56278	35.6151	0.53778	12.8812	0.177612	10	F24 cycler	FALSE	LC-cycler
roX1	272.678	258.454	404.514	454.678	383.948	216.064	111.681	263.569	310.742	215.402	98.2387	86.5719	5.25203	256.378	0.625399	10.9495	0.0642039	10	F24 cycler	FALSE	LC-cycler
RpL13	278.324	290.016	264.295	165.735	230.043	384.468	919.732	323.442	387.212	313.563	335.616	657.03	5.54941	379.123	0.514776	0.878136	0.425144	1	F24 cycler	FALSE	LC-cycler
RpL3	179.964	157.81	122.298	2.30863	105.965	134.149	461.878	87.7508	135.891	95.8621	110.078	234.913	200.066	152.406	0.54933	1.93433	0.081621	2	F24 cycler	FALSE	LC-cycler
RpL32	270.31	237.52	178.523	138.396	127.115	235.213	591.476	218.057	269.224	246.092	251.272	340.363	4.65308	258.63	0.534316	2.05217	0.339668	2	F24 cycler	FALSE	LC-cycler
Rpn2	6.19308	10.9501	23.119	38.5176	39.0456	0.851064	12.2336	8.44773	14.4928	18.8506	22.9941	8.29384	45.8785	16.9991	0.678977	14.7562	0.081621	14	F24 cycler	FALSE	LC-cycler
S6kII	0.364299	19.1626	6.29275	7.77643	2.27766	2.76596	2.05209	8.02534	9.63342	9.88506	2.44618	2.36967	52.6014	6.08762	0.537612	9.60653	0.279312	10	F24 cycler	FALSE	LC-cycler
SA	0.728597	4.83092	5.60876	9.72053	3.36226	2.65957	8.83978	6.75818	9.80392	11.8391	4.79452	3.63349	16.2491	6.0483	0.532005	11.6923	0.136267	11	F24 cycler	FALSE	LC-cycler
Sac1	12.7505	14.4928	20.5198	4.61725	13.0152	20.4255	6.47198	10.4541	13.8107	12.2989	7.72994	12.4803	4.44416	12.4222	0.0273711	7.30931	0.0131698	8	FALSE	JTK cycler	LC-cycler
Sap47	127.505	98.2287	171.135	268.53	196.638	122.128	45.146	124.182	106.309	107.471	154.697	36.7299	7.31094	129.891	0.546034	13.8515	0.425144	13.3333	F24 cycler	FALSE	LC-cycler
scramb1	30.9654	29.7907	52.394	63.1835	50.4338	14.0426	9.23441	13.1996	18.4143	17.3563	10.4697	16.1927	6.84218	27.1397	0.539547	12.7525	0.177612	12	F24 cycler	FALSE	LC-cycler
sda	14.0255	16.2641	25.855	40.8262	4.98915	0.957447	2.99921	14.3611	15.0895	18.1609	11.6438	11.0585	42.6407	14.6859	0.547744	11.8178	0.136267	12	F24 cycler	FALSE	LC-cycler
Sdc	134.244	182.126	266.621	313.73	561.931	140.851	85.1618	130.201	124.041	207.241	152.642	67.4566	8.33026	197.187	0.539071	14.6084	0.279312	14	F24 cycler	FALSE	LC-cycler
SdhA	67.031	51.3688	112.312	98.5419	151.41	85.3191	36.0695	53.4319	55.3282	82.1839	50.0978	51.1848	4.19773	74.5232	0.573425	15.057	0.177612	13	F24 cycler	FALSE	LC-cycler
SdhB	85.0638	55.3945	108.208	83.2321	119.957	122.447	63.457	59.7677	58.7383	78.7356	77.7886	91.1532	2.21045	83.6618	0.590576	18.995	0.136267	20	F24 cycler	FALSE	LC-cycler
sdt	5.46448	14.4928	15.5951	31.1057	10.3037	11.4894	13.2597	14.9947	20.8014	17.1264	14.2857	7.89889	5.69235	14.7348	0.501921	11.9005	0.279312	10	F24 cycler	FALSE	LC-cycler
Sec16	34.4262	15.62	20.2462	57.9587	55.6399	13.4043	12.6283	13.9388	11.3384	22.069	15.1663	7.109	8.15286	23.2954	0.390995	15.0342	0.0467869	14	FALSE	JTK cycler	LC-cycler
Sec22	47.541	32.2061	50.7524	87.1203	76.3557	27.766	17.5217	31.3622	24.6377	34.9425	28.18	7.89889	11.0294	38.857	0.511829	13.3015	0.081621	13	F24 cycler	FALSE	LC-cycler
SelR	49.1803	61.6747	110.534	130.498	80.9111	42.0213	16.5746	27.4551	31.8841	30.3448	56.4579	16.8246	7.87339	54.53	0.594214	13.7293	0.0642039	12	F24 cycler	FALSE	LC-cycler
Sema-2b	14.2077	0	39.9453	47.6306	63.3406	49.8936	4.81452	8.02534	13.555	16.6667	12.9159	7.58294	63.3406	23.2148	0.741068	15.6977	0.108944	14	F24 cycler	FALSE	LC-cycler
seq	7.46812	16.1031	6.83995	11.0571	0	0	3.31492	11.6156	8.4399	8.96552	3.42466	4.50237	16.1031	6.81094	0.608529	8.42455	0.177612	6	F24 cycler	FALSE	LC-cycler
Set1	40.4372	17.7134	42.1341	42.1628	16.8113	12.766	15.1539	36.9588	26.5985	43.3333	18.9824	14.376	3.39444	27.2856	0.414343	10.5432	0.0467869	12	FALSE	JTK cycler	LC-cycler
SF2	20.0364	27.0531	54.446	38.6391	31.128	46.7021	12.1547	25.0264	25.0639	19.8851	7.14286	14.455	7.62244	26.8111	0.349105	10.0312	0.0467869	8.66667	FALSE	JTK cycler	LC-cycler
Sfp78E	0.546448	7.56844	11.6279	9.72053	5.20607	0	6.31413	7.49736	7.92839	8.16092	8.21918	1.81675	11.6279	6.21718	0.621943	11.2418	0.108944	10	F24 cycler	FALSE	LC-cycler
Sh	17.6685	9.01771	28.3174	31.5917	15.2928	5	23.8358	55.0158	46.2916	43.908	36.8885	8.60979	11.0032	26.7865	0.625855	11.1446	0.108944	11	F24 cycler	FALSE	LC-cycler
shrb	26.4117	30.2738	33.5157	42.4058	43.0586	23.5106	20.9945	26.8215	30.7758	27.5862	19.1781	19.5893	2.2452	28.6768	0.575369	12.1621	0.177612	11	F24 cycler	FALSE	LC-cycler
sif	205.464	140.902	260.602	292.953	219.523	128.191	87.6085	240.127	204.092	157.241	111.448	56.2401	5.20896	175.366	0.537841	10.7022	0.177612	10	F24 cycler	FALSE	LC-cycler
SKIP	0	6.76329	6.42955	8.99149	9.32755	0	0.631413	5.27983	6.73487	8.3908	11.546	9.39968	11.546	6.12454	0.558135	14.5192	0.279312	15	F24 cycler	FALSE	LC-cycler
slim	14.0255	19.1626	25.4446	31.9563	21.8004	14.7872	10.4183	17.3178	18.8406	12.2989	7.92564	6.24013	5.12109	16.6848	0.688635	10.5226	0.0642039	10	F24 cycler	FALSE	LC-cycler
Slob	10.5647	12.5604	6.29275	11.6646	7.15835	0.851064	5.52486	15.7339	18.7553	17.1264	9.78474	6.95103	22.0375	10.2473	0.507258	9.92397	0.425144	9	F24 cycler	FALSE	LC-cycler
SmG	42.2587	28.8245	35.1573	62.6974	48.0477	64.6809	16.9692	21.2249	22.0801	38.6207	31.0176	23.6967	3.81166	36.273	0.581183	17.012	0.425144	15	F24 cycler	FALSE	LC-cycler
SNF1A	26.2295	39.1304	36.7989	39.7327	50.5423	36.0638	19.5738	20.8025	32.6513	44.9425	32.3875	37.7567	2.58214	34.7177	0.593685	15.7489	0.279312	14	F24 cycler	FALSE	LC-cycler
snmRNA:838	16.5756	12.2383	22.435	23.5723	21.2581	24.5745	8.52407	11.9324	15.942	16.092	15.4599	5.6872	4.32101	16.1909	0.515601	14.0901	0.628076	12	F24 cycler	FALSE	LC-cycler
snRNP-U1-70K	6.92168	11.1111	9.57592	12.6367	0.10846	5	10.4183	17.0011	14.6633	26.7816	11.4481	4.18641	246.926	10.8211	0.515837	9.97319	0.51062	11	F24 cycler	FALSE	LC-cycler
sPLA2	11.1111	14.3317	8.48153	0.972053	0	4.46809	41.1208	4.11827	1.87553	2.98851	3.91389	0	41.1208	7.78179	0.51067	4.01795	0.51062	4	F24 cycler	FALSE	LC-cycler
Spn5	38.2514	38.4863	40.7661	52.9769	44.2516	20.6383	20.0474	10.3485	9.80392	19.8851	18.4932	9.39968	5.63603	26.9457	0.1629	14.5197	0.0193603	14	FALSE	JTK cycler	LC-cycler
Src42A	36.7942	37.5201	42.4077	49.4532	16.0521	19.5745	11.5233	29.2503	25.746	27.4713	24.0705	13.6651	4.29159	27.794	0.607176	10.3962	0.279312	12	F24 cycler	FALSE	LC-cycler
SRm160	20.2186	27.6973	39.9453	30.7412	24.8373	15.5319	7.49803	19.0074	19.0111	16.8966	24.9511	6.71406	5.9495	21.0875	0.591845	11.8349	0.0642039	10	F24 cycler	FALSE	LC-cycler
Srp14	3.82514	8.05153	20.2462	18.712	21.0412	6.70213	15.075	10.1373	14.4928	19.1954	19.9609	12.0853	5.50077	14.1271	0.639252	14.6117	0.339668	14.6667	F24 cycler	FALSE	LC-cycler
stmA	37.1585	41.3849	66.2107	40.8262	29.5011	53.7234	45.6196	86.4836	97.4425	69.8851	54.2074	52.1327	3.30301	56.2146	0.455735	9.36288	0.0131698	8	FALSE	JTK cycler	LC-cycler
Sur-8	23.6794	80.3543	64.9795	81.4095	70.282	29.5745	36.3062	51.0032	45.1833	65.1724	18.3953	22.8278	4.42556	49.0973	0.560136	11.0232	0.51062	12	F24 cycler	FALSE	LC-cycler
swm	14.9362	28.1804	20.2462	10.8141	2.81996	3.7234	9.70797	15.6283	18.4143	20.6897	6.84932	9.87362	9.99319	13.4903	0.64853	8.41963	0.0642039	6	F24 cycler	FALSE	LC-cycler
Sym	12.5683	6.11916	4.51436	6.43985	14.6421	13.617	6.78769	2.63992	4.34783	3.10345	3.22896	5.52923	5.54642	6.96149	0.595562	22.5957	0.108944	18	F24 cycler	FALSE	LC-cycler
Syn	104.736	100.322	134.61	162.697	115.618	59.8936	49.9605	151.003	138.363	99.4253	61.1546	37.2828	4.36388	101.256	0.658858	10.3504	0.108944	10	F24 cycler	FALSE	LC-cycler
Syn1	25.6831	24.9597	16.4159	27.7035	12.4729	12.766	13.8911	28.0887	23.0179	19.6552	11.0568	5.92417	4.74137	18.4696	0.523644	8.29328	0.279312	6	F24 cycler	FALSE	LC-cycler
Tace	51.184	55.2335	69.0834	44.4714	42.6247	24.0426	22.9676	36.8532	30.4348	49.3103	27.2994	14.534	4.75324	39.0033	0.581112	10.1455	0.108944	9	F24 cycler	FALSE	LC-cycler
Tapdelta	40.0729	57.1659	48.0164	14.3378	6.61605	60.9574	77.1113	35.7973	34.0153	25.8621	19.2759	45.5766	11.6552	38.7337	0.552727	3.21642	0.177612	2	F24 cycler	FALSE	LC-cycler
Task6	18.3971	9.01771	11.0807	0.243013	8.13449	10.1064	5.60379	8.34213	4.94459	1.26437	3.13112	1.65877	75.704	6.82701	0.583264	4.06008	0.108944	2	F24 cycler	FALSE	LC-cycler
Task7	6.01093	17.3913	16.1423	29.7691	31.3449	18.5106	8.603	27.7719	21.9949	24.023	21.6243	8.21485	5.21465	19.2834	0.500879	13.6033	0.628076	13	F24 cycler	FALSE	LC-cycler
tej	60.4736	60.7085	58.0027	92.8311	64.5336	50.1064	25.1776	49.3136	55.4987	47.2414	39.8239	21.406	4.33669	52.0931	0.606548	11.6761	0.108944	12	F24 cycler	FALSE	LC-cycler
Tes	16.0291	25.4428	19.2886	34.6294	41.2148	10.1064	10.5762	17.8458	18.7553	29.1954	26.2231	11.7694	4.07809	21.7564	0.619409	14.4132	0.108944	12.6667	F24 cycler	FALSE	LC-cycler
Tina-1	66.1202	42.029	71.8194	96.1118	54.4469	45.2128	23.7569	40.8659	41.8585	59.3103	22.7006	22.9068	4.23389	48.9283	0.527055	11.9429	0.136267	12	F24 cycler	FALSE	LC-cycler
Tip60	0	16.2641	15.8687	13.4872	12.5813	4.46809	2.60458	10.8765	6.39386	12.1839	7.14286	4.02844	16.2641	8.82496	0.60088	11.6973	0.108944	10	F24 cycler	FALSE	LC-cycler
Tob	22.4044	22.0612	66.2107	49.4532	45.5531	11.5957	15.1539	36.642	39.3862	29.0805	19.863	23.8547	5.70991	31.7716	0.596154	11.3394	0.081621	10	F24 cycler	FALSE	LC-cycler
Toll-6	0.182149	6.60225	11.3543	19.9271	0	1.80851	2.52565	8.55333	6.82012	7.24138	4.89237	2.92259	19.9271	6.06915	0.544965	11.2006	0.425144	12	F24 cycler	FALSE	LC-cycler
Tom20	52.8233	59.4203	93.9808	88.0923	97.6139	51.1702	50.1184	81.7318	66.9224	66.2069	66.1448	31.8325	3.06648	67.1715	0.54323	12.1413	0.279312	10	F24 cycler	FALSE	LC-cycler
tow	15.3005	20.4509	24.487	10.2066	1.95228	12.8723	17.0481	31.8902	25.9165	22.8736	20.1566	10.5845	16.3349	17.8116	0.666016	7.76792	0.0642039	6	F24 cycler	FALSE	LC-cycler
tral	13.2969	13.3655	20.6566	23.8153	35.9002	10.4255	15.6275	27.5607	27.6215	33.3333	34.2466	17.3776	3.44349	22.7689	0.521222	14.5188	0.339668	14	F24 cycler	FALSE	LC-cycler
trio	13.2969	12.3994	17.7839	37.4241	5.20607	8.08511	9.70797	24.1816	20.7161	25.8621	10.3718	6.87204	7.18854	15.9922	0.5138	10.9804	0.136267	12	F24 cycler	FALSE	LC-cycler
Trl	7.28597	21.256	18.8782	22.6002	12.039	3.61702	12.3915	24.604	19.2668	21.3793	20.3523	6.79305	6.80229	15.872	0.704942	10.7568	0.177612	11	F24 cycler	FALSE	LC-cycler
tRNA:CR30333	3.27869	3.22061	3.55677	11.0571	5.96529	3.19149	4.34096	6.44139	9.71867	11.2644	6.94716	4.18641	3.5295	6.09741	0.615537	13.5594	0.081621	12	F24 cycler	FALSE	LC-cycler
Ts	52.0947	35.2657	59.0971	107.898	42.2993	10.6383	30.3078	68.1098	75.8738	68.1609	42.7593	14.455	10.1424	50.58	0.622886	11.2531	0.0642039	12	F24 cycler	FALSE	LC-cycler
Tsp39D	5.10018	18.8406	34.0629	41.1908	49.3492	11.0638	11.4444	9.3981	15.5158	18.2759	4.40313	5.13428	11.2078	18.6483	0.540834	12.7736	0.279312	12	F24 cycler	FALSE	LC-cycler
Tsp66E	14.3898	12.7214	25.0342	13.1227	12.5813	19.8936	5.60379	19.5354	22.7621	21.1494	9.68689	16.0348	4.46737	16.043	0.277867	10.6142	0.0467869	10	FALSE	JTK cycler	LC-cycler
Ttc19	14.9362	4.50886	6.97674	14.7023	10.6291	15.6383	19.9684	9.71489	12.7877	11.2644	24.4618	16.4297	5.42529	13.5015	0.506183	20.5804	0.177612	18	F24 cycler	FALSE	LC-cycler
tun	8.92532	25.2818	49.1108	47.1446	32.8633	40.4255	12.2336	33.7909	29.3265	28.1609	25.1468	10.1896	5.50241	28.55	0.5647	12.335	0.108944	10	F24 cycler	FALSE	LC-cycler
Uba3	17.4863	33.9775	29.1382	45.565	35.5748	6.91489	10.1815	25.7656	23.6999	29.0805	19.7652	22.7488	6.5894	24.9915	0.528726	12.4948	0.51062	12	F24 cycler	FALSE	LC-cycler
Uhg5	15.6648	38.1643	47.8796	31.5917	53.2538	26.9149	14.2857	20.169	24.6377	27.4713	16.047	12.8752	4.13615	27.4129	0.565499	12.3076	0.177612	11	F24 cycler	FALSE	LC-cycler
unc-104	269.581	226.248	354.446	533.293	483.948	125.106	73.4017	173.178	184.058	215.977	245.205	79.3839	7.2654	246.986	0.70268	13.8603	0.0642039	12	F24 cycler	FALSE	LC-cycler
unc-13-4A	48.4517	23.3494	80.1642	73.633	26.6811	6.70213	5.68272	18.057	15.4305	21.2644	22.7006	3.31754	24.1638	28.7862	0.560697	12.0385	0.0642039	12	F24 cycler	FALSE	LC-cycler
unc-45	0	9.50081	10.6703	9.47752	15.6182	0.106383	1.97316	3.2735	6.22336	8.3908	10.7632	1.4218	15.6182	6.45159	0.631129	13.9499	0.339668	12.6667	F24 cycler	FALSE	LC-cycler
ventrally-expressed-protein-D	54.6448	29.3076	82.2161	57.3512	50	35.5319	9.70797	24.1816	34.6974	27.931	32.8767	19.1153	8.46893	38.1301	0.50415	12.7542	0.136267	10	F24 cycler	FALSE	LC-cycler
VGlut	29.1439	52.0129	67.0315	55.8931	30.8026	11.5957	21.2313	65.7867	49.3606	49.3103	59.2955	25.3555	5.7807	43.0683	0.657261	10.7403	0.177612	10	F24 cycler	FALSE	LC-cycler
Vha13	395.811	405.958	584.542	598.542	662.256	403.511	152.328	253.854	248.423	283.448	277.886	252.607	4.34756	376.597	0.663087	14.6166	0.0642039	14	F24 cycler	FALSE	LC-cycler
Vha26	177.413	161.675	277.018	322.843	326.573	155.426	82.5572	210.454	180.818	166.552	148.337	134.36	3.95571	195.335	0.527982	13.0054	0.628076	12	F24 cycler	FALSE	LC-cycler
Vha68-1	190.893	172.142	239.945	315.067	177.983	160.957	86.6614	207.603	172.464	127.701	127.691	49.1311	6.41278	169.02	0.536786	10.5592	0.108944	11	F24 cycler	FALSE	LC-cycler
wee	17.6685	19.1626	37.6197	25.1519	7.91757	7.87234	12.7072	15.8395	15.0895	20.3448	18.6888	5.92417	6.35021	16.9989	0.5029	10.8409	0.177612	10	F24 cycler	FALSE	LC-cycler
wmd	29.326	25.1208	40.0821	52.8554	32.538	39.3617	11.1287	27.3495	31.2873	35.2874	19.863	23.8547	4.74949	30.6712	0.537052	13.1998	0.081621	12	F24 cycler	FALSE	LC-cycler
Yp2	6.37523	0	0	0	0	3.29787	12004.3	9.2925	24.2114	8.73563	6.55577	2.21169	12004.3	1005.42	0.507714	1.2545	1	7.44444	F24 cycler	FALSE	LC-cycler
ytr	43.3515	77.4557	109.302	145.687	83.9479	47.4468	19.8895	20.8025	18.9258	37.4713	49.2172	25.1975	7.69776	56.5579	0.602788	14.6992	0.108944	13	F24 cycler	FALSE	LC-cycler
ZAP3	14.2077	30.9179	48.1532	12.8797	24.4035	10.2128	8.83978	23.1257	19.0111	13.3333	11.6438	11.6904	5.44733	19.0349	0.51763	9.00042	0.425144	9.33333	F24 cycler	FALSE	LC-cycler
Zyx	69.5811	74.2351	112.175	180.802	100.325	54.2553	25.8879	60.4013	53.7937	64.5977	75.3425	37.6777	6.98403	75.7562	0.605912	13.597	0.0642039	12	F24 cycler	FALSE	LC-cycler

## Sheet: DN1_cyclers
symbol (HC cyclers in yellow)	3	7	11	15	19	23	3	7	11	15	19	23	max/min (if min is 0; then just max)	average all tp	F24 score	F24 phase	JTK p-value	JTK phase	F24 cycler	JTK cycler	cycling?
Ada2b	5.74324	7.93103	20	7.38363	5.83658	6.27341	8.933	14	24.6512	10.4787	5.70776	10.0484	4.31888	10.5822	0.562849	10.3816	0.00283309	8	F24 cycler	JTK cycler	HC-cycler
agt	42.5676	50.2299	21.0526	36.9181	26.6926	40.4494	51.3648	63.6	53.4884	34.1527	29.395	35.23	3.021	40.4284	0.546177	5.66786	0.0255507	4	F24 cycler	JTK cycler	HC-cycler
Akap200	56.1937	61.3793	136.491	42.3756	29.9611	35.206	42.1836	62.2	69.7674	78.9133	25.8562	11.2591	12.1228	54.3155	0.646093	10.4664	0.0361688	8	F24 cycler	JTK cycler	HC-cycler
alph	10.0225	13.3333	16.8421	11.0754	9.96109	8.2397	11.9107	23.8	34.8837	7.50323	11.758	10.0484	4.64916	14.1149	0.532914	9.6783	0.0467869	8	F24 cycler	JTK cycler	HC-cycler
ApepP	8.8964	12.4138	13.3333	9.63082	4.20233	3.93258	14.3921	11.2	17.6744	12.5485	5.13699	3.87409	4.56221	9.76961	0.829514	9.38524	0.0131698	8	F24 cycler	JTK cycler	HC-cycler
babos	95.1577	72.7586	98.2456	33.5474	22.9572	39.7004	76.9231	103.4	45.1163	19.0168	22.8881	35.8354	5.43729	55.4622	0.765982	6.26273	0.0193603	4	F24 cycler	JTK cycler	HC-cycler
Bap55	32.0946	45.7471	54.386	43.1782	23.8132	17.4157	15.6328	49	47.907	30.7891	22.1461	9.4431	5.75933	32.6294	0.900271	10.3466	0.00199134	8	F24 cycler	JTK cycler	HC-cycler
beat-Vc	8.22072	9.31034	67.0175	33.0658	10.9728	9.55056	7.69231	15	29.7674	11.9017	9.81735	2.7845	24.068	17.9251	0.665444	11.5688	0.0255507	10	F24 cycler	JTK cycler	HC-cycler
beat-VI	18.3559	24.4828	114.737	94.2215	27.2374	30.618	12.1588	16.8	41.8605	59.8965	29.3379	6.77966	16.9237	39.7071	0.797641	13.4788	0.00976671	12	F24 cycler	JTK cycler	HC-cycler
Btk29A	4.5045	6.32184	8.07018	17.3355	6.14786	2.90262	1.24069	9	9.76744	8.4088	6.39269	1.21065	14.3191	6.77523	0.669351	12.7886	0.0193603	10	F24 cycler	JTK cycler	HC-cycler
cals	156.081	131.609	184.912	112.681	82.4125	116.199	69.2308	156.4	182.326	101.94	83.105	85.109	2.67096	121.834	0.591384	9.17673	0.0467869	8	F24 cycler	JTK cycler	HC-cycler
car	10.8108	10.5747	15.0877	12.199	3.26848	3.74532	5.45906	18.4	17.6744	4.52781	2.62557	3.26877	7.008	8.97014	0.766317	9.21134	0.0361688	6	F24 cycler	JTK cycler	HC-cycler
cathD	165.766	236.092	125.965	210.594	81.6342	102.154	175.931	275	221.86	148.642	97.8881	79.4189	3.46265	160.079	0.663958	8.43119	0.0467869	6	F24 cycler	JTK cycler	HC-cycler
CG11077	37.7252	35.0575	45.2632	30.3371	18.1323	16.3858	25.8065	42.6	50.6977	43.0789	19.7489	18.7651	3.09401	31.9665	0.845758	9.82794	0.00114959	8	F24 cycler	JTK cycler	HC-cycler
CG11739	86.9369	106.552	154.035	131.621	65.1362	54.8689	96.2779	96.6	125.581	117.206	68.8356	50.7264	3.03659	96.1981	0.827888	10.9359	0.00283309	9	F24 cycler	JTK cycler	HC-cycler
CG11771	31.4189	28.6207	13.3333	10.7544	11.3619	14.8876	17.3697	31.4	31.1628	14.489	10.5023	17.5545	2.99163	19.4046	0.657073	6.32828	0.0361688	4	F24 cycler	JTK cycler	HC-cycler
CG11866	18.4685	24.8276	29.4737	9.30979	17.5875	14.0449	12.9032	23.8	24.6512	21.6041	17.5228	6.6586	4.42641	18.4043	0.567936	10.0277	0.0467869	9	F24 cycler	JTK cycler	HC-cycler
CG12071	66.2162	72.4138	121.754	61.3162	47.0039	44.1011	57.072	55.6	112.558	56.9211	54.1667	27.6029	4.41093	64.7272	0.651105	10.4177	0.0255507	8	F24 cycler	JTK cycler	HC-cycler
CG12159	40.4279	53.2184	25.9649	29.053	11.4397	16.9476	24.5658	66.6	67.907	30.5304	13.6986	14.2857	5.93609	32.8866	0.760919	8.26049	0.00976671	6	F24 cycler	JTK cycler	HC-cycler
CG12237	57.2072	64.8276	50.5263	43.0177	28.1712	23.4082	36.9727	49.6	34.4186	38.5511	29.8516	18.4019	3.52287	39.5795	0.71142	8.23865	0.0467869	6	F24 cycler	JTK cycler	HC-cycler
CG13053	0.900901	0.45977	44.9123	5.29695	0.77821	0.093633	0.992556	5.2	22.3256	12.9366	0.570776	0	44.9123	7.87227	0.60964	11.588	0.0255507	9	F24 cycler	JTK cycler	HC-cycler
CG13054	145.045	413.103	495.439	206.581	131.984	118.914	137.221	746.8	602.791	244.89	134.874	18.8862	39.5421	283.044	0.827519	9.51774	0.00459836	8	F24 cycler	JTK cycler	HC-cycler
CG13506	98.0856	76.7816	105.614	36.1156	23.9689	36.5169	89.0819	92	45.5814	17.7232	23.7443	31.5981	5.9591	56.4009	0.784952	6.22016	0.0193603	4	F24 cycler	JTK cycler	HC-cycler
CG14086	0.788288	1.6092	2.10526	31.3002	3.42412	0.468165	0.248139	3.8	19.0698	13.5834	2.85388	0	31.3002	6.6042	0.570437	13.5134	0.0193603	12	F24 cycler	JTK cycler	HC-cycler
CG14182	7.77027	9.77011	11.9298	11.878	8.09339	7.49064	10.4218	12	12.093	12.6779	9.1895	2.42131	5.23596	9.64465	0.69137	11.3348	0.00459836	10	F24 cycler	JTK cycler	HC-cycler
CG14352	35.2477	45.977	71.2281	49.7592	41.6342	40.0749	23.3251	41.8	70.6977	46.1837	40.8676	28.9346	3.05371	44.6442	0.715454	12.0964	2.886e-05	10	F24 cycler	JTK cycler	HC-cycler
CG14400	54.0541	45.977	45.614	16.3724	13.93	25.0936	33.995	57.8	45.5814	21.8629	17.0662	15.8596	4.14933	32.7672	0.849532	6.98019	0.00976671	5	F24 cycler	JTK cycler	HC-cycler
CG14764	24.8874	32.4138	31.2281	28.4109	13.0739	13.8577	18.6104	49	37.6744	16.8176	12.8995	6.41646	7.6366	23.7742	0.714237	8.98649	0.0467869	6	F24 cycler	JTK cycler	HC-cycler
CG14984	3.37838	9.1954	2.10526	0.802568	2.72374	2.43446	18.1141	12.2	0.465116	0.905563	2.96804	6.41646	38.9454	5.14243	0.60806	4.33413	0.0361688	2	F24 cycler	JTK cycler	HC-cycler
CG15012	47.973	51.8391	50.8772	40.2889	39.6887	31.0861	40.1985	56	60.4651	49.5472	47.4315	22.155	2.72919	44.7959	0.660424	10.0093	0.00976671	8	F24 cycler	JTK cycler	HC-cycler
CG1518	60.8108	57.2414	77.193	51.6854	31.9066	31.1798	58.8089	60.8	50.2326	49.0298	32.7626	20.8232	3.70706	48.5395	0.718612	8.6849	0.0361688	8	F24 cycler	JTK cycler	HC-cycler
CG15534	151.802	108.391	39.6491	30.0161	71.5175	224.532	457.32	169.8	73.9535	18.37	75.0571	153.753	24.895	131.18	0.718879	2.07106	0.00199134	0	F24 cycler	JTK cycler	HC-cycler
CG15772	50	51.7241	62.4561	23.5955	17.8988	27.1536	42.1836	47.8	74.4186	42.4321	17.4658	15.8596	4.69235	39.4157	0.770832	8.5839	0.0131698	8	F24 cycler	JTK cycler	HC-cycler
CG15828	28.2658	76.2069	16.8421	29.053	9.18288	14.0449	48.3871	59.2	56.2791	38.6805	10.274	11.3801	8.2988	33.1497	0.611163	7.95299	0.00636364	6	F24 cycler	JTK cycler	HC-cycler
CG1648	67.9054	57.0115	3.15789	11.0754	14.7082	22.0037	54.5906	107.4	37.6744	4.52781	16.3813	30.9927	34.01	35.6191	0.715378	4.79091	0.0361688	2	F24 cycler	JTK cycler	HC-cycler
CG16734	7.31982	7.70115	13.6842	6.42055	2.87938	1.40449	3.72208	16.4	21.3953	8.92626	3.13927	1.69492	15.2335	7.89062	0.854037	9.93039	0.00040885	8	F24 cycler	JTK cycler	HC-cycler
CG16736	5.51802	7.35632	8.07018	4.49438	2.80156	1.31086	3.47395	14.6	15.3488	7.37387	2.85388	2.17918	11.709	6.28175	0.882568	9.45016	0.00040885	8	F24 cycler	JTK cycler	HC-cycler
CG17264	15.6532	23.6782	23.8596	16.3724	6.45914	5.71161	8.68486	20.8	27.4419	9.44373	6.39269	7.86925	4.80457	14.3639	0.836261	9.27736	0.00114959	8	F24 cycler	JTK cycler	HC-cycler
CG17574	19.3694	24.8276	39.2982	23.756	12.2179	13.6704	27.0471	28.6	42.7907	36.3519	13.6986	13.3172	3.5023	24.5788	0.815951	10.3938	0.0131698	8	F24 cycler	JTK cycler	HC-cycler
CG17680	160.586	178.046	282.456	169.181	133.93	128.745	222.333	270.2	167.442	132.6	142.066	90.4358	3.12328	173.168	0.559907	8.39391	0.0361688	8	F24 cycler	JTK cycler	HC-cycler
CG17777	85.5856	91.6092	760	451.846	172.218	135.955	130.025	134.4	273.953	899.741	186.244	178.329	10.5128	291.659	0.559603	13.7097	0.00976671	13	F24 cycler	JTK cycler	HC-cycler
CG18011	53.9414	58.046	31.9298	14.1252	12.1401	22.8464	25.3102	45.6	65.5814	20.9573	12.1575	10.7748	6.08654	31.1175	0.694542	7.36405	0.0361688	6	F24 cycler	JTK cycler	HC-cycler
CG1847	11.036	16.4368	34.386	14.4462	6.3035	13.2022	15.6328	21.4	12.093	8.53816	6.96347	7.74818	5.45506	14.0155	0.541491	8.25147	0.0361688	8	F24 cycler	JTK cycler	HC-cycler
CG1943	123.423	92.5287	64.9123	56.3403	36.7315	56.6479	114.888	188.4	182.791	52.5226	40.7534	120.218	5.12911	94.1798	0.705184	6.17324	0.00976671	4	F24 cycler	JTK cycler	HC-cycler
CG2121	94.5946	270	592.982	220.867	93.463	57.7715	206.7	627.8	255.349	179.043	100	23.2446	27.0085	226.818	0.650935	9.42964	0.000779221	8	F24 cycler	JTK cycler	HC-cycler
CG2650	19.3694	77.2414	218.246	125.522	32.2179	29.0262	35.9801	112.2	55.814	121.216	43.7785	3.99516	54.6275	72.8838	0.638982	11.604	0.0193603	10	F24 cycler	JTK cycler	HC-cycler
CG30172	150.788	187.586	149.474	155.056	113.774	133.146	194.541	198	209.302	167.27	119.578	97.4576	2.14762	156.331	0.755412	8.43001	0.0361688	6	F24 cycler	JTK cycler	HC-cycler
CG30185	23.7613	21.1494	26.3158	20.2247	14.786	14.7004	22.0844	29.8	35.3488	15.912	18.4932	15.2542	2.40462	21.4858	0.663341	8.76199	0.0467869	8	F24 cycler	JTK cycler	HC-cycler
CG30263	27.1396	14.023	13.3333	3.21027	4.74708	19.5693	33.2506	28.8	7.90698	4.39845	3.65297	7.86925	10.3576	13.9917	0.790345	4.15543	0.00283309	2	F24 cycler	JTK cycler	HC-cycler
CG30377	45.3829	56.3218	18.2456	38.3628	12.607	19.382	20.8437	98.2	87.4419	31.6947	12.6142	22.7603	7.78932	38.6547	0.566594	8.02121	0.0467869	6	F24 cycler	JTK cycler	HC-cycler
CG30379	27.1396	34.2529	43.5088	32.5843	13.93	14.7004	9.67742	44.2	49.3023	18.2406	14.4977	12.7119	5.09457	26.2288	0.779334	9.81843	0.0131698	8	F24 cycler	JTK cycler	HC-cycler
CG31183	2.81532	8.96552	21.7544	26.1637	9.96109	8.2397	2.23325	22.8	31.1628	19.2755	9.24658	1.57385	19.8004	13.6826	0.816692	12.3826	0.00976671	10	F24 cycler	JTK cycler	HC-cycler
CG31324	3.94144	7.35632	49.4737	14.6067	12.7626	6.83521	3.22581	4.4	32.5581	31.5653	14.4406	1.08959	45.4058	15.188	0.662363	13.0703	0.0255507	11	F24 cycler	JTK cycler	HC-cycler
CG31739	13.5135	11.8391	16.8421	18.4591	13.8521	11.1423	10.1737	8.2	16.2791	22.1216	11.5297	3.38983	6.52587	13.1118	0.514359	13.5614	0.0467869	12	F24 cycler	JTK cycler	HC-cycler
CG32039	13.8514	19.0805	25.9649	18.138	16.2646	12.2659	15.3846	27	19.5349	24.7089	17.3516	9.56416	2.82304	18.2591	0.708771	11.1066	0.00976671	10	F24 cycler	JTK cycler	HC-cycler
CG32333	16.1036	25.8621	64.9123	8.66774	6.3035	5.99251	3.47395	74	86.5116	9.05563	6.16438	3.02663	28.5834	25.8395	0.686413	9.50928	0.00636364	8	F24 cycler	JTK cycler	HC-cycler
CG32369	7.65766	2.75862	0	6.42055	15.7198	16.4794	3.22581	0	4.18605	3.36352	15.9247	11.9855	16.4794	7.31013	0.843248	20.8897	0.0131698	18	F24 cycler	JTK cycler	HC-cycler
CG32406	43.3559	77.0115	101.053	67.8973	28.3268	26.4981	8.68486	76	105.116	34.282	26.0274	16.4649	12.1034	50.8931	0.79717	10.3307	0.00636364	8	F24 cycler	JTK cycler	HC-cycler
CG3277	4.27928	9.08046	11.2281	6.09952	2.33463	0.749064	0	20.6	35.814	5.17464	2.68265	6.53753	35.814	8.71498	0.740809	9.95608	0.0255507	8	F24 cycler	JTK cycler	HC-cycler
CG3326	4.95495	6.78161	7.7193	4.33387	2.33463	0.93633	0	21.4	32.093	7.2445	2.51142	6.2954	32.093	8.05042	0.710783	9.62067	0.0467869	8	F24 cycler	JTK cycler	HC-cycler
CG33332	7.31982	7.70115	11.5789	9.79133	5.9144	4.77528	1.48883	5.6	11.1628	6.98577	6.84932	3.87409	7.77719	6.92014	0.679608	12.3059	0.0467869	10	F24 cycler	JTK cycler	HC-cycler
CG34247	3.37838	22.9885	32.9825	52.1669	7.23735	7.20974	2.48139	17.2	35.814	49.806	10.8447	4.47942	21.0233	20.5491	0.819323	12.929	0.00114959	11	F24 cycler	JTK cycler	HC-cycler
CG3509	7.9955	13.2184	42.4561	21.6693	9.33852	6.17978	3.72208	16.2	18.6047	11.1255	9.58904	2.54237	16.6994	13.5534	0.744171	11.3915	0.00114959	10	F24 cycler	JTK cycler	HC-cycler
CG3523	141.329	147.816	58.5965	90.8507	34.3969	61.4232	160.794	174	150.698	50.7115	38.0708	71.6707	5.0586	98.3631	0.796544	6.21955	0.00283309	4	F24 cycler	JTK cycler	HC-cycler
CG3638	14.4144	8.16092	7.7193	4.81541	4.59144	5.80524	9.67742	20.2	7.44186	2.97542	4.73744	5.9322	6.78896	8.03926	0.624088	5.46969	0.0193603	4	F24 cycler	JTK cycler	HC-cycler
CG3649	12.0495	15.0575	5.26316	10.1124	4.4358	4.49438	7.44417	10.6	9.30233	4.39845	5.19406	3.99516	3.76893	7.69557	0.608026	7.26384	0.0467869	6	F24 cycler	JTK cycler	HC-cycler
CG3788	57.2072	78.7356	57.8947	53.7721	35.7198	31.4607	27.2953	59	52.093	47.2186	37.8425	11.3801	6.91868	45.8016	0.717267	9.79797	0.0131698	8	F24 cycler	JTK cycler	HC-cycler
CG42232	64.1892	62.4138	135.789	30.1766	25.8366	34.6442	39.9504	81.2	161.395	17.2057	30.6507	48.6683	9.38035	61.01	0.514637	9.08483	0.0467869	6	F24 cycler	JTK cycler	HC-cycler
CG42337	60.6982	68.5057	96.8421	91.3323	40.5447	45.5993	41.4392	50.2	63.7209	85.2523	42.8653	20.0969	4.81877	58.9247	0.72866	11.8998	0.0193603	10	F24 cycler	JTK cycler	HC-cycler
CG42678	53.7162	79.0805	64.2105	57.9454	33.3852	32.1161	28.0397	60.8	67.4419	52.9107	40.6963	11.7433	6.73407	48.5072	0.816339	10.2134	0.00199134	8	F24 cycler	JTK cycler	HC-cycler
CG42700	19.482	31.6092	38.9474	30.0161	7.31518	10.2996	14.6402	39.4	30.6977	34.282	9.81735	3.75303	10.4982	22.5216	0.889856	10.2074	0.00976671	8	F24 cycler	JTK cycler	HC-cycler
CG43902	62.8378	51.7241	10.5263	7.22311	24.4358	24.8127	63.0273	71.2	45.1163	8.27943	23.2877	48.184	9.85724	36.7212	0.809612	4.14582	0.00199134	2	F24 cycler	JTK cycler	HC-cycler
CG4577	253.266	81.6092	40	36.1156	132.763	295.225	218.859	274.4	96.2791	27.2962	133.676	473.002	17.3285	171.874	0.776466	0.786154	0.00040885	2	F24 cycler	JTK cycler	HC-cycler
CG4751	27.8153	27.0115	37.8947	3.5313	9.18288	6.46067	9.67742	14.6	16.7442	14.2303	10.9589	3.38983	11.1789	15.1248	0.551766	9.19159	0.0467869	8	F24 cycler	JTK cycler	HC-cycler
CG4896	46.9595	47.2414	54.7368	43.1782	26.6148	30.8052	38.7097	38	49.7674	51.8758	29.5662	18.4019	2.97452	39.6547	0.70557	10.1772	0.0361688	8	F24 cycler	JTK cycler	HC-cycler
CG5265	5.74324	2.87356	8.77193	44.6228	26.6148	2.05993	3.72208	8.2	17.2093	38.0336	25.6849	7.86925	21.6623	15.9505	0.783644	15.7874	0.0467869	14	F24 cycler	JTK cycler	HC-cycler
CG6055	17.5676	19.0805	27.3684	26.0032	15.5642	13.3895	11.1663	22.8	15.3488	15.7827	13.1279	4.35835	6.27953	16.7964	0.633827	10.9089	0.0193603	8	F24 cycler	JTK cycler	HC-cycler
CG6073	3.71622	6.55172	31.5789	8.82825	4.66926	6.64794	0	10.6	10.2326	6.08021	4.79452	1.81598	31.5789	7.95963	0.563802	11.1879	0.0361688	10	F24 cycler	JTK cycler	HC-cycler
CG6362	0.225225	0.229885	65.2632	50.2408	3.89105	1.1236	0.248139	12.2	3.72093	30.401	3.13927	0.484262	289.768	14.2639	0.576683	13.1433	0.0193603	12	F24 cycler	JTK cycler	HC-cycler
CG6891	14.6396	17.8161	20.3509	10.5939	9.57198	11.1423	5.45906	13.6	19.0698	11.3842	9.41781	3.75303	5.42252	12.2332	0.658708	9.98087	0.0467869	8	F24 cycler	JTK cycler	HC-cycler
CG6959	5.63063	17.4713	35.4386	74.4783	56.1089	12.3596	14.6402	21	38.6047	157.05	59.4178	5.32688	29.4827	41.4606	0.756636	15.3223	0.00636364	12.6667	F24 cycler	JTK cycler	HC-cycler
CG7084	2.92793	2.06897	20	16.2119	3.19066	2.43446	1.98511	0.8	3.72093	17.3351	4.56621	1.81598	25	6.42143	0.578388	13.9433	0.00459836	14	F24 cycler	JTK cycler	HC-cycler
CG7280	5.06757	6.55172	8.07018	12.199	8.09339	4.49438	2.72953	3.6	5.11628	5.56274	7.19178	1.57385	7.75108	5.8542	0.715054	14.6867	0.00199134	12	F24 cycler	JTK cycler	HC-cycler
CG7324	37.0495	35.0575	53.6842	32.4238	23.4241	25.2809	31.7618	35.4	47.907	43.2083	28.3105	10.6538	5.039	33.6801	0.711535	10.5542	0.0131698	8	F24 cycler	JTK cycler	HC-cycler
CG7510	18.5811	12.5287	1.75439	5.29695	9.88327	17.2285	10.67	9.2	3.72093	5.43338	11.3584	6.77966	10.5912	9.36961	0.634568	0.979253	0.0361688	0	F24 cycler	JTK cycler	HC-cycler
CG7739	60.2477	89.5402	55.0877	40.4494	40	47.0037	52.6055	108	62.3256	45.6662	44.2352	27.4818	3.92987	56.0536	0.658102	7.28212	0.0255507	5	F24 cycler	JTK cycler	HC-cycler
CG8564	12.2748	23.6782	21.7544	9.63082	8.56031	11.6105	6.20347	21.8	13.4884	11.1255	9.93151	5.08475	4.6567	12.9285	0.636512	8.84462	0.0467869	6	F24 cycler	JTK cycler	HC-cycler
CG9272	8.55856	14.4828	9.12281	11.878	3.81323	5.61798	3.97022	10.2	9.76744	5.95084	3.88128	4.23729	3.79803	7.62337	0.739487	9.28256	0.00283309	6	F24 cycler	JTK cycler	HC-cycler
CG9335	64.6396	49.8851	56.4912	17.3355	18.9105	24.5318	42.1836	67.8	54.8837	24.7089	16.0388	21.0654	4.22725	38.2062	0.842486	7.00543	0.0193603	4	F24 cycler	JTK cycler	HC-cycler
CG9629	8.67117	11.6092	19.6491	10.2729	4.8249	4.21348	11.6625	15.2	14.8837	17.2057	5.07991	2.42131	8.11509	10.4745	0.766768	10.2071	0.00976671	8	F24 cycler	JTK cycler	HC-cycler
CG9705	16.1036	42.2989	42.4561	47.3515	33.5409	16.1049	19.1067	58.4	57.2093	47.7361	31.5068	5.20581	11.2182	34.7517	0.841532	11.7039	0.0361688	10	F24 cycler	JTK cycler	HC-cycler
CheA56a	4.61712	7.70115	13.6842	18.6196	10.9728	8.70787	2.23325	8.6	6.97674	9.57309	11.1872	6.05327	8.33744	9.07719	0.693341	15.1058	0.0361688	13	F24 cycler	JTK cycler	HC-cycler
cpb	20.9459	20.1149	32.9825	33.5474	8.8716	12.9213	22.3325	38.6	32.5581	16.6882	10.0457	10.6538	4.35096	21.6885	0.685041	9.53721	0.0361688	6	F24 cycler	JTK cycler	HC-cycler
CR43939	22.0721	29.7701	34.386	28.2504	28.0934	27.809	28.2878	27.6	39.0698	36.8693	32.2489	19.2494	2.02966	29.4755	0.631596	12.6818	0.0255507	10	F24 cycler	JTK cycler	HC-cycler
CSN3	10.6982	10.4598	12.2807	10.7544	6.69261	3.37079	12.4069	15.2	13.0233	9.83182	7.81963	2.17918	6.97511	9.55978	0.73405	9.31258	0.0193603	8	F24 cycler	JTK cycler	HC-cycler
CstF-64	17.2297	22.9885	22.1053	12.6806	4.98054	6.64794	10.1737	18.8	12.093	16.5589	6.56393	2.54237	9.04215	12.7804	0.790569	9.02505	0.0255507	7	F24 cycler	JTK cycler	HC-cycler
csul	9.23423	12.5287	19.2982	8.98876	6.84825	9.55056	11.4144	15	18.6047	10.9961	5.76484	14.0436	3.34758	11.856	0.52274	8.84141	0.0255507	7	F24 cycler	JTK cycler	HC-cycler
cta	7.20721	11.2644	20	8.50722	6.92607	5.43071	7.69231	17.8	10.2326	5.69211	6.79224	4.35835	4.58889	9.32526	0.618318	9.14945	0.0193603	8	F24 cycler	JTK cycler	HC-cycler
cwo	13.4009	25.977	66.6667	46.549	10.8171	5.89888	6.20347	56.8	69.7674	24.4502	12.2146	10.5327	11.8272	29.1065	0.802411	10.8616	0.00114959	8	F24 cycler	JTK cycler	HC-cycler
Cyp9b1	34.9099	57.931	31.9298	33.2263	12.8405	25.1873	104.715	126.6	82.7907	37.1281	12.2146	10.7748	11.7496	47.5206	0.808035	7.17534	0.0131698	5	F24 cycler	JTK cycler	HC-cycler
Cyt-c-d	9.00901	8.16092	3.50877	16.6934	21.8677	15.824	5.21092	4.4	13.9535	14.489	19.0068	6.05327	6.2323	11.5148	0.660502	17.8264	0.0467869	16	F24 cycler	JTK cycler	HC-cycler
Ddx1	25.3378	16.7816	15.4386	12.0385	11.9844	14.3258	23.5732	24.8	21.8605	16.0414	11.6438	13.4383	2.17607	17.272	0.654838	5.91938	0.00976671	4	F24 cycler	JTK cycler	HC-cycler
Dh31	474.775	270.115	131.579	146.709	118.599	397.846	792.06	679.8	253.023	184.735	126.598	184.988	6.67845	313.402	0.713456	3.80242	0.0467869	2	F24 cycler	JTK cycler	HC-cycler
Dip-C	52.3649	53.7931	22.4561	21.6693	11.5175	12.8277	89.33	111.8	33.9535	20.8279	10.9018	19.6126	10.2552	38.4212	0.784165	5.84567	0.00636364	4	F24 cycler	JTK cycler	HC-cycler
dm	17.5676	5.86207	2.45614	8.50722	21.4786	42.6966	11.4144	7.6	4.18605	10.9961	23.9726	10.4116	17.3836	13.9291	0.639947	21.5955	0.0193603	20	F24 cycler	JTK cycler	HC-cycler
ebi	22.5225	19.3103	22.807	27.7689	21.1673	17.603	10.9181	19	20.4651	24.7089	23.2306	11.138	2.54338	20.0533	0.620932	14.0772	0.0255507	12	F24 cycler	JTK cycler	HC-cycler
ergic53	22.8604	41.8391	34.7368	29.8555	14.1634	20.1311	23.8213	42.4	26.0465	19.4049	14.2694	12.1065	3.50224	25.1363	0.775183	8.43057	0.00636364	6	F24 cycler	JTK cycler	HC-cycler
esn	27.5901	58.1609	38.5965	31.3002	12.607	18.8202	100.993	111.4	82.7907	31.3066	12.8425	12.5908	8.84773	44.9165	0.841122	7.55124	0.00636364	6	F24 cycler	JTK cycler	HC-cycler
Esyt2	6.86937	4.48276	0	7.38363	10.5058	11.5169	6.94789	2	3.25581	3.75162	8.84703	3.26877	11.5169	5.7358	0.596024	21.3234	0.0361688	18	F24 cycler	JTK cycler	HC-cycler
Galk	5.06757	10.4598	7.36842	13.4831	5.60311	3.74532	4.96278	9	9.76744	14.6184	5.99315	3.5109	4.16372	7.79833	0.665122	12.3997	0.0131698	11	F24 cycler	JTK cycler	HC-cycler
gol	27.7027	23.3333	77.5439	39.1653	10.2724	15.824	25.5583	38.2	45.5814	49.9353	13.0708	3.38983	22.8754	30.7981	0.692829	10.9486	0.0361688	8	F24 cycler	JTK cycler	HC-cycler
Gr66a	26.2387	37.2414	20	20.7063	10.7393	12.4532	18.3623	54	21.8605	28.5899	9.64612	6.77966	7.965	22.2181	0.609025	7.9651	0.0467869	6	F24 cycler	JTK cycler	HC-cycler
grk	45.7207	66.092	131.579	37.8812	26.1479	35.7678	32.5062	54.4	71.6279	67.7878	26.5982	12.2276	10.7608	50.6947	0.69047	10.5977	0.0131698	8	F24 cycler	JTK cycler	HC-cycler
Gyc-89Da	32.9955	26.8966	20.7018	10.2729	7.7821	11.5169	33.995	37.8	24.6512	15.2652	7.6484	7.38499	5.11849	19.7425	0.86823	6.3701	0.0193603	4	F24 cycler	JTK cycler	HC-cycler
hoe1	25.3378	63.2184	71.2281	40.931	17.5875	20.5056	23.3251	81.2	52.093	58.4735	18.4932	10.7748	7.53609	40.264	0.837036	9.91298	0.00976671	8	F24 cycler	JTK cycler	HC-cycler
Jafrac2	6.98198	7.01149	18.9474	7.22311	4.04669	4.77528	4.4665	15	17.2093	5.69211	4.50913	7.02179	4.68219	8.57373	0.592256	9.76628	0.0467869	8	F24 cycler	JTK cycler	HC-cycler
l(2)k05819	50.2252	50.2299	36.1404	46.87	19.144	22.3783	19.8511	46	33.0233	24.8383	18.2078	8.23245	6.10145	31.2617	0.56979	8.64692	0.0467869	6	F24 cycler	JTK cycler	HC-cycler
lig	23.8739	26.5517	40.7018	20.5457	18.9105	17.1348	22.8288	23.8	25.1163	28.5899	18.3219	8.83777	4.60543	22.9344	0.582286	10.3909	0.0361688	8	F24 cycler	JTK cycler	HC-cycler
LSm1	11.036	14.8276	15.0877	10.2729	5.29183	9.0824	14.3921	17	8.83721	10.9961	5.99315	2.90557	5.85083	10.4769	0.673495	7.90646	0.0361688	6	F24 cycler	JTK cycler	HC-cycler
LSm3	7.20721	13.3333	20.7018	24.5586	11.4397	6.92884	10.67	18	11.6279	21.6041	13.0708	2.42131	10.1427	13.4636	0.678985	12.6154	0.0131698	12	F24 cycler	JTK cycler	HC-cycler
ltd	6.41892	32.6437	15.7895	16.5329	4.28016	3.93258	6.45161	43.8	29.7674	26.2613	4.56621	0.726392	60.298	15.9309	0.743792	9.61557	0.0131698	8	F24 cycler	JTK cycler	HC-cycler
mats	7.31982	12.8736	12.6316	5.77849	4.98054	2.90262	9.67742	19.8	10.2326	9.05563	4.50913	3.02663	6.82142	8.56567	0.792555	8.50281	0.00283309	6	F24 cycler	JTK cycler	HC-cycler
MCPH1	281.419	233.333	394.035	266.613	138.833	144.288	259.305	383.4	410.233	222.122	134.132	203.511	3.05841	255.935	0.768431	9.0376	0.0255507	6	F24 cycler	JTK cycler	HC-cycler
Mct1	1.68919	9.1954	21.7544	9.30979	3.50195	1.1236	3.22581	20.6	20	8.66753	2.85388	1.45278	19.3614	8.61453	0.806943	10.3861	0.00459836	9	F24 cycler	JTK cycler	HC-cycler
Mdh2	249.887	385.172	346.316	334.831	194.63	132.022	276.179	250.8	298.14	377.62	207.135	130.872	2.94313	265.3	0.699509	10.7417	0.0361688	8	F24 cycler	JTK cycler	HC-cycler
MED18	9.00901	11.3793	20.7018	10.4334	6.84825	5.52434	5.21092	18.8	10.6977	10.4787	8.21918	7.86925	3.97277	10.431	0.576103	10.0334	0.0193603	9	F24 cycler	JTK cycler	HC-cycler
Mef2	5.40541	7.24138	31.5789	11.7175	5.13619	6.08614	1.24069	22.8	20	6.33894	4.90868	4.60048	25.4526	10.5879	0.57749	10.3391	0.00976671	10	F24 cycler	JTK cycler	HC-cycler
mib1	21.7342	21.3793	28.4211	25.0401	26.3035	17.9775	18.1141	22.8	32.093	29.4955	25.2283	7.14286	4.49302	22.9775	0.619439	12.76	0.0467869	11	F24 cycler	JTK cycler	HC-cycler
mirr	24.8874	48.2759	47.0175	15.4093	10.8949	16.8539	26.5509	32	14.4186	25.4851	12.3858	4.60048	10.4936	23.2317	0.635596	8.14451	0.0467869	6	F24 cycler	JTK cycler	HC-cycler
mor	19.0315	18.1609	28.4211	14.4462	9.72763	12.6404	16.3772	28.8	17.6744	10.7374	11.7009	5.56901	5.17148	16.1072	0.679589	8.26558	0.0193603	6	F24 cycler	JTK cycler	HC-cycler
mRpL10	6.19369	9.88506	16.4912	17.9775	13.463	13.3895	14.6402	6.8	27.907	29.3661	12.6712	10.5327	4.74129	14.9431	0.605572	14.3126	0.0467869	12	F24 cycler	JTK cycler	HC-cycler
msl-3	13.5135	18.3908	50.5263	36.2761	23.7354	16.0112	21.8362	12.2	27.4419	38.6805	24.5434	7.14286	7.07368	24.1915	0.674723	13.5521	0.00976671	12	F24 cycler	JTK cycler	HC-cycler
msps	46.3964	46.092	63.5088	43.8202	35.4864	33.2397	17.1216	60.2	70.2326	65.8473	35.1598	22.6392	4.10199	44.9787	0.729733	11.2458	0.0467869	9.33333	F24 cycler	JTK cycler	HC-cycler
mtm	24.6622	30.5747	68.0702	17.0144	20.0778	16.1985	47.1464	44.4	80	32.3415	19.863	28.5714	4.93873	35.7433	0.55485	9.41108	0.0467869	8	F24 cycler	JTK cycler	HC-cycler
NAAT1	9.23423	14.5977	94.7368	23.435	20.3113	17.8839	4.21836	57.4	47.4419	27.2962	21.4041	5.69007	22.4582	28.6375	0.539569	10.9766	0.0193603	10	F24 cycler	JTK cycler	HC-cycler
Nmt	10.0225	14.5977	6.31579	6.58106	4.12451	2.71536	8.933	17.6	17.6744	11.7723	5.70776	6.17433	6.50906	9.35156	0.706097	8.38529	0.0361688	6	F24 cycler	JTK cycler	HC-cycler
ntc	4.95495	4.36782	8.42105	9.4703	5.52529	4.11985	1.24069	10	10.2326	6.33894	5.53653	3.1477	8.24744	6.11297	0.646429	12.1817	0.0361688	10	F24 cycler	JTK cycler	HC-cycler
Oatp30B	10.9234	12.7586	19.2982	17.3355	12.3735	4.58801	3.47395	11.4	26.5116	20.1811	12.1575	2.54237	10.4279	12.7953	0.812568	12.4283	0.00283309	10	F24 cycler	JTK cycler	HC-cycler
Orc2	13.8514	24.8276	21.7544	14.7673	10.5058	6.74157	12.4069	22.2	13.4884	8.7969	11.758	3.87409	6.40862	13.7477	0.716024	8.72452	0.0255507	7	F24 cycler	JTK cycler	HC-cycler
Oscillin	7.77027	13.1034	24.5614	10.9149	7.00389	8.70787	10.4218	14	11.1628	20.6986	8.90411	4.96368	4.94822	11.8511	0.540559	11.2853	0.0361688	8	F24 cycler	JTK cycler	HC-cycler
OstStt3	16.1036	31.0345	33.6842	17.3355	8.48249	16.1049	29.2804	30.8	16.2791	21.4748	9.13242	9.56416	3.97103	19.9397	0.679838	7.91655	0.0193603	6	F24 cycler	JTK cycler	HC-cycler
Pal2	313.063	231.724	215.088	132.905	144.047	265.824	211.414	405.8	253.953	107.503	150.913	315.133	3.77477	228.947	0.611319	4.3116	0.0361688	4	F24 cycler	JTK cycler	HC-cycler
pdm3	113.851	330.92	595.088	255.217	103.658	68.0712	238.71	720.2	315.814	196.636	108.276	28.9346	24.8906	256.281	0.703355	9.35896	0.000779221	8	F24 cycler	JTK cycler	HC-cycler
Pdp1	40.991	124.828	439.649	296.469	120.156	70.2247	34.7395	308.4	286.047	247.736	125.913	52.9056	12.6556	179.005	0.776222	11.8593	0.00199134	10	F24 cycler	JTK cycler	HC-cycler
per	15.3153	66.6667	147.719	110.594	34.3191	25	38.2134	125	51.1628	110.22	38.5845	4.84262	30.504	63.9698	0.651542	11.4513	0.0361688	10	F24 cycler	JTK cycler	HC-cycler
Phm	199.212	209.655	198.596	161.637	90.5837	120.506	172.208	210.2	160	189.263	100.913	86.8039	2.42155	158.298	0.767415	8.32034	0.0255507	6	F24 cycler	JTK cycler	HC-cycler
Pka-R1	68.4685	26.092	14.0351	14.7673	14.9416	24.0637	49.6278	60.2	41.8605	10.7374	15.1826	32.4455	6.37664	31.0352	0.637072	4.53149	0.0361688	2	F24 cycler	JTK cycler	HC-cycler
Proct	1097.41	289.31	241.053	18.138	35.1751	133.24	2018.86	472.4	404.186	6.59767	32.9338	31.477	305.996	398.398	0.548231	4.13872	0.0255507	2	F24 cycler	JTK cycler	HC-cycler
ptip	27.9279	25.4023	35.0877	22.3114	11.9844	19.0075	15.3846	25	26.0465	12.031	15.2968	5.44794	6.44055	20.0773	0.705708	8.90817	0.0131698	8	F24 cycler	JTK cycler	HC-cycler
Qtzl	7.65766	11.8391	36.1404	8.1862	5.52529	3.27715	13.8958	7	25.5814	13.8422	6.27854	4.96368	11.028	12.0156	0.521807	10.6555	0.0467869	8	F24 cycler	JTK cycler	HC-cycler
Rac1	43.018	38.5057	71.2281	38.2022	29.4163	30.5243	30.5211	60.2	50.2326	33.5058	27.4543	23.6077	3.01715	39.7014	0.688937	9.39911	0.00976671	8	F24 cycler	JTK cycler	HC-cycler
Ras85D	136.712	124.828	289.825	108.186	59.2996	75.2809	72.2084	112.2	154.884	130.789	64.7831	40.3148	7.18904	114.109	0.679802	10.5592	0.0467869	8	F24 cycler	JTK cycler	HC-cycler
rb	132.995	151.724	291.579	90.2087	97.5875	106.929	104.963	221.6	146.977	127.555	95.2626	40.9201	7.12557	134.025	0.615715	9.31398	0.0361688	8	F24 cycler	JTK cycler	HC-cycler
Ref1	113.514	96.6667	72.6316	50.7223	38.7549	57.7715	89.8263	193.6	186.512	43.8551	36.1872	109.564	5.34996	90.8004	0.702199	6.56437	0.0193603	5	F24 cycler	JTK cycler	HC-cycler
RhoGAP1A	6.86937	3.7931	2.45614	2.24719	12.8405	9.26966	5.21092	1.4	1.86047	3.49288	11.4155	2.17918	9.17176	5.25291	0.509004	20.9975	0.0467869	18	F24 cycler	JTK cycler	HC-cycler
Rph	64.7523	67.3563	52.6316	26.9663	18.1323	22.6592	33.2506	83	35.3488	21.9922	17.3516	13.1961	6.28972	38.0531	0.718209	7.02267	0.00636364	6	F24 cycler	JTK cycler	HC-cycler
scra	77.8153	57.3563	17.8947	48.1541	45.4475	84.6442	56.5757	44.6	56.2791	19.6636	43.379	69.4915	4.73012	51.7751	0.611175	1.25969	0.0131698	2	F24 cycler	JTK cycler	HC-cycler
SF2	40.8784	62.2989	67.0175	65.3291	33.2296	28.1835	50.3722	71.6	56.2791	43.7257	30.4795	15.1332	4.73133	47.0439	0.793949	9.69604	0.00459836	8	F24 cycler	JTK cycler	HC-cycler
Sfp78E	12.7252	13.1034	14.7368	13.0016	9.57198	8.98876	6.20347	10.4	10.6977	9.70246	9.41781	4.72155	3.12119	10.2726	0.723771	11.037	0.00283309	9	F24 cycler	JTK cycler	HC-cycler
Sgf11	6.08108	6.89655	23.1579	13.4831	4.4358	5.14981	4.71464	4.4	12.5581	12.031	4.79452	3.5109	6.59601	8.43446	0.684667	12.3223	0.0467869	10	F24 cycler	JTK cycler	HC-cycler
Sik3	12.1622	34.1379	85.614	51.2039	24.7471	27.1536	15.1365	91.8	39.0698	38.0336	24.5434	4.96368	18.4943	37.3805	0.541971	10.7527	0.0361688	10	F24 cycler	JTK cycler	HC-cycler
sky	42.2297	17.1264	4.5614	7.22311	27.2374	54.588	47.8908	9	14.8837	8.0207	27.4543	29.7821	11.9674	24.1665	0.806265	0.278181	0.00199134	0	F24 cycler	JTK cycler	HC-cycler
Sln	55.2928	49.3103	26.6667	21.3483	21.1673	37.8277	29.7767	76	57.2093	24.5796	23.6301	34.3826	3.59044	38.0993	0.604713	5.82298	0.0193603	5	F24 cycler	JTK cycler	HC-cycler
SmD2	24.6622	29.8851	37.8947	33.2263	21.0117	19.2884	38.7097	31.4	36.2791	26.7788	21.2329	8.35351	4.63394	27.3935	0.627158	9.70309	0.0193603	8	F24 cycler	JTK cycler	HC-cycler
smi35A	14.9775	7.70115	3.50877	10.7544	12.5292	35.206	20.5955	10.4	7.44186	7.11514	11.8151	22.0339	10.0337	13.6732	0.685549	23.8503	0.0255507	22	F24 cycler	JTK cycler	HC-cycler
sn	18.3559	28.2759	36.1404	24.8796	13.8521	9.0824	15.3846	43.8	18.1395	14.489	13.8128	3.1477	13.9149	19.9467	0.616911	9.33113	0.0361688	8	F24 cycler	JTK cycler	HC-cycler
Socs16D	28.2658	36.6667	24.5614	16.5329	15.9533	21.4419	24.5658	39.8	17.6744	11.7723	14.726	4.96368	8.01824	21.4103	0.636456	6.54579	0.0467869	4	F24 cycler	JTK cycler	HC-cycler
Stat92E	195.158	217.471	216.842	130.658	75.5642	90.0749	59.0571	250.4	251.163	154.463	76.6553	80.0242	4.25288	149.794	0.774799	9.07315	0.0361688	8	F24 cycler	JTK cycler	HC-cycler
tatl	3.71622	5.4023	13.6842	8.66774	4.90272	4.21348	1.73697	2.2	12.5581	5.95084	5.30822	5.44794	7.8782	6.14907	0.54873	12.8435	0.0467869	10	F24 cycler	JTK cycler	HC-cycler
tim	26.9144	261.379	297.544	676.886	218.599	81.2734	9.67742	370.4	500	752.523	219.121	43.3414	77.7607	288.138	0.806087	13.3768	0.00283309	11	F24 cycler	JTK cycler	HC-cycler
Tim8	20.045	18.046	24.2105	33.8684	16.7315	14.6067	13.8958	22.6	33.0233	22.6391	21.6895	11.6223	2.91409	21.0815	0.687012	12.4655	0.00459836	10	F24 cycler	JTK cycler	HC-cycler
tkv	33.3333	41.4943	77.193	33.2263	15.7977	11.6105	32.0099	46	50.2326	45.0194	18.0365	3.5109	21.9867	33.9554	0.784308	10.1272	0.00114959	8	F24 cycler	JTK cycler	HC-cycler
to	1.46396	0	0	1.60514	2.17899	5.33708	1.98511	2	0	10.3493	3.3105	391.525	391.525	34.9796	0.522542	22.311	0.0255507	20	F24 cycler	JTK cycler	HC-cycler
toc	112.95	120.69	71.2281	62.4398	29.4942	50.2809	102.481	137.6	132.558	39.9741	29.7945	57.6271	4.66533	78.9265	0.887469	6.78108	0.00114959	5	F24 cycler	JTK cycler	HC-cycler
TpnC25D	35.8108	39.7701	89.1228	38.5233	12.6848	16.3858	32.2581	51.8	50.6977	53.9457	17.6941	4.47942	19.8961	36.931	0.714163	10.3011	0.0193603	8	F24 cycler	JTK cycler	HC-cycler
TTLL3A	20.3829	0.689655	0	2.08668	7.393	41.2921	37.469	0	0.465116	10.0906	8.50457	18.0387	41.2921	12.201	0.624432	0.119822	0.0467869	0	F24 cycler	JTK cycler	HC-cycler
TTLL3B	17.7928	0.574713	0	1.44462	7.393	31.1798	10.9181	0.4	4.18605	8.7969	6.16438	23.0024	31.1798	9.32106	0.668723	23.2061	0.0467869	21	F24 cycler	JTK cycler	HC-cycler
TwdlW	4.5045	3.10345	24.2105	46.2279	21.6342	2.05993	1.73697	8.2	8.83721	35.1876	25.2854	3.02663	26.6141	15.3345	0.800924	15.3052	0.00636364	12	F24 cycler	JTK cycler	HC-cycler
UbcD6	84.4595	121.609	103.158	64.8475	60.4669	50.0936	87.3449	84.6	129.767	81.63	63.1279	25.1816	5.15326	79.6905	0.746327	9.1885	0.0193603	8	F24 cycler	JTK cycler	HC-cycler
ubl	27.7027	34.1379	69.4737	31.9422	27.6265	15.824	21.8362	21.8	33.0233	61.3195	27.7397	3.87409	17.9329	31.3583	0.590659	12.3992	0.0193603	10	F24 cycler	JTK cycler	HC-cycler
Ubpy	14.7523	32.1839	32.2807	48.7961	19.7665	5.99251	1.98511	42.2	41.3953	50.3234	23.0594	5.32688	25.3504	26.5052	0.830562	12.3502	0.0255507	11	F24 cycler	JTK cycler	HC-cycler
ventrally-expressed-protein-D	30.8559	64.5977	59.6491	50.4013	23.5798	26.5918	43.9206	79.4	45.5814	52.5226	26.8836	5.56901	14.2575	42.4627	0.740945	9.51301	0.0255507	7	F24 cycler	JTK cycler	HC-cycler
vri	65.8784	450.115	428.07	480.578	124.591	38.015	50.1241	552.6	687.442	374.903	129.68	13.0751	52.5766	282.923	0.886426	11.0456	0.00459836	10	F24 cycler	JTK cycler	HC-cycler
Xport	8.8964	14.1379	27.7193	16.6934	8.17121	4.77528	4.96278	36.6	43.2558	11.5136	5.02283	0.968523	44.6616	15.2264	0.795026	10.3273	0.0131698	8	F24 cycler	JTK cycler	HC-cycler
zye	26.9144	44.9425	64.2105	30.6581	19.2218	25.4682	19.8511	45.6	31.1628	25.097	20.4909	11.6223	5.52478	30.4366	0.751783	9.47283	0.00459836	8	F24 cycler	JTK cycler	HC-cycler
7B2	923.311	1052.18	523.509	740.61	400.233	585.487	1315.88	970	659.535	793.144	421.176	412.833	3.28778	733.158	0.530265	5.97033	0.628076	5	F24 cycler	FALSE	LC-cycler
ABCB7	21.9595	15.1724	14.7368	21.0273	24.2802	19.6629	25.5583	17.4	6.51163	18.7581	25.2854	4.23729	6.03176	17.8825	0.0947417	21.1083	0.0193603	0	FALSE	JTK cycler	LC-cycler
AdoR	19.3694	10.3448	19.6491	3.21027	2.49027	8.14607	24.8139	25.2	2.32558	2.71669	2.68265	3.87409	10.836	10.4019	0.625593	5.4707	0.425144	4	F24 cycler	FALSE	LC-cycler
Afti	12.9505	11.1494	23.5088	9.30979	7.85992	10.206	11.6625	23.2	14.4186	4.91591	8.50457	4.60048	5.11006	11.8572	0.541768	8.168	0.108944	6	F24 cycler	FALSE	LC-cycler
AGO2	67.2297	91.4943	45.9649	41.573	44.8249	47.8464	54.0943	113.6	79.0698	46.5718	43.3219	28.3293	4.00998	58.66	0.626721	7.17336	0.136267	5	F24 cycler	FALSE	LC-cycler
alpha-Adaptin	54.8423	62.6437	69.1228	53.451	29.6498	35.0187	28.7841	90.2	60	34.9288	28.5388	22.276	4.0492	47.4547	0.632104	8.83695	0.177612	6	F24 cycler	FALSE	LC-cycler
alpha-Est10	8.33333	63.908	0	37.7207	30.1167	8.8015	26.0546	63.2	12.5581	33.8939	29.395	8.35351	63.908	26.8613	0.103352	9.07316	0.0467869	4	FALSE	JTK cycler	LC-cycler
alpha-Man-IIb	73.9865	65.7471	59.2982	21.8299	31.5175	39.7004	34.4913	92.4	69.7674	35.9638	35.4452	17.9177	5.15692	48.1721	0.626712	7.24645	0.628076	5	F24 cycler	FALSE	LC-cycler
alpha4GT1	16.5541	21.7241	8.77193	17.0144	6.3035	7.58427	6.69975	20.4	17.2093	6.72704	9.24658	4.47942	4.84977	11.8929	0.514061	8.39785	0.339668	7	F24 cycler	FALSE	LC-cycler
Ank2	8.33333	4.25287	0	7.0626	18.2101	12.6404	8.18859	1	11.1628	10.9961	21.5183	2.66344	21.5183	8.83571	0.507165	19.4136	0.339668	16.6667	F24 cycler	FALSE	LC-cycler
AnnX	20.9459	31.6092	20.7018	31.3002	19.4553	16.3858	17.866	27.8	38.1395	26.0026	23.1735	19.2494	2.3276	24.3858	0.543964	11.1005	0.108944	8	F24 cycler	FALSE	LC-cycler
app	13.0631	17.3563	35.4386	9.30979	12.607	9.73783	6.45161	33.2	46.0465	2.32859	11.4155	6.77966	19.7744	16.9779	0.535982	9.58082	0.51062	8	F24 cycler	FALSE	LC-cycler
Arc-p34	11.4865	8.96552	4.5614	7.70465	5.44747	5.24345	7.94045	10.8	9.76744	5.95084	5.07991	5.08475	2.51819	7.33603	0.510075	6.64109	0.628076	6	F24 cycler	FALSE	LC-cycler
Arp87C	101.014	141.724	113.333	84.1091	48.4047	50.7491	72.9529	116.2	79.0698	132.471	55.6507	24.092	5.88262	84.9808	0.631953	9.44648	0.108944	7	F24 cycler	FALSE	LC-cycler
Asx	14.3018	13.6782	26.6667	31.3002	7.7821	5.61798	10.9181	19	18.1395	6.08021	7.53425	3.02663	10.3416	13.6705	0.617734	10.1834	0.108944	8	F24 cycler	FALSE	LC-cycler
atl	73.0856	102.069	85.2632	115.73	66.2257	74.8127	92.804	119	153.023	102.07	71.7466	53.2688	2.87266	92.4249	0.629974	10.5076	0.0642039	8	F24 cycler	FALSE	LC-cycler
axo	22.6351	29.4253	58.5965	11.236	10.8949	12.8277	22.0844	31.8	21.8605	24.1915	13.9269	6.17433	9.49033	22.1378	0.569621	9.14287	0.425144	8	F24 cycler	FALSE	LC-cycler
beat-Ia	28.3784	18.5057	16.1404	56.9823	52.2957	48.6891	21.5881	41.2	25.5814	76.7141	53.0251	19.6126	4.75294	38.2261	0.50951	17.5711	0.339668	14	F24 cycler	FALSE	LC-cycler
beat-Va	28.8288	58.8506	90.1754	22.4719	22.3346	26.03	12.9032	38	34.4186	29.7542	21.8607	1.93705	46.5531	32.2971	0.679503	10.3105	0.0642039	8	F24 cycler	FALSE	LC-cycler
beat-Vb	13.5135	13.1034	60.7018	35.4735	13.5409	12.1723	10.1737	44.8	65.5814	10.2199	13.5845	8.71671	7.52364	25.1318	0.603986	10.8312	0.136267	9	F24 cycler	FALSE	LC-cycler
blow	45.2703	47.5862	29.1228	32.7448	21.4008	27.809	26.0546	54.6	32.093	35.1876	20.9475	12.4697	4.3786	32.1072	0.514807	7.67662	0.136267	6	F24 cycler	FALSE	LC-cycler
Bsg25D	24.6622	17.8161	20	29.2135	22.4125	21.7228	30.0248	18.8	6.97674	25.3558	22.089	3.5109	8.5519	20.2154	0.0124038	18.2247	0.0361688	14	FALSE	JTK cycler	LC-cycler
Buffy	14.527	19.8851	13.6842	11.3965	8.8716	8.70787	7.19603	19.8	10.6977	9.96119	7.47717	10.6538	2.76334	11.9048	0.566928	7.58736	0.136267	6	F24 cycler	FALSE	LC-cycler
CaBP1	35.2477	45.7471	50.5263	25.3612	24.358	32.5843	23.5732	52	40	21.8629	24.6005	23.7288	2.37846	33.2992	0.651936	8.01486	0.177612	6	F24 cycler	FALSE	LC-cycler
Calx	3.26577	4.13793	9.12281	6.58106	4.90272	6.17978	3.47395	6.6	6.04651	6.8564	5.82192	1.33172	6.8504	5.36005	0.549031	12.749	0.177612	10	F24 cycler	FALSE	LC-cycler
CanB	274.662	230.345	273.333	158.909	128.56	167.697	124.814	212	264.651	270.116	142.237	76.6344	3.58406	193.663	0.544356	9.86813	0.902734	9	F24 cycler	FALSE	LC-cycler
Cand1	45.4955	44.023	44.2105	23.756	26.6148	25.5618	34.9876	40.2	40.9302	31.5653	26.0274	7.99031	5.69383	32.6135	0.677408	8.28554	0.177612	8	F24 cycler	FALSE	LC-cycler
Cas	16.8919	22.6437	41.7544	9.4703	6.53696	7.58427	25.8065	23.6	19.5349	19.1462	7.07763	6.17433	6.76257	17.1851	0.590114	8.47896	0.279312	7	F24 cycler	FALSE	LC-cycler
Cat	38.964	112.759	15.7895	143.018	98.9105	32.4906	154.094	103.4	12.093	148.383	105.137	22.8814	12.7424	82.3266	0.0363902	15.5992	0.0193603	2	FALSE	JTK cycler	LC-cycler
cbx	15.4279	17.3563	13.3333	24.5586	14.1634	15.0749	11.1663	15.6	25.1163	29.8836	16.6667	6.17433	4.83997	17.0435	0.514911	13.3473	0.51062	12	F24 cycler	FALSE	LC-cycler
CD98hc	118.243	112.759	33.3333	59.7111	66.537	97.2846	124.069	117.8	66.0465	34.282	73.2306	33.7772	3.72208	78.0895	0.574498	3.87948	0.136267	1	F24 cycler	FALSE	LC-cycler
Cda5	2.36486	2.75862	0	6.09952	15.642	6.92884	5.7072	4	1.86047	8.27943	15.1826	3.1477	15.642	5.99761	0.599247	19.1949	0.136267	17	F24 cycler	FALSE	LC-cycler
Cdk5	5.40541	6.2069	10.5263	7.22311	8.8716	8.05243	3.72208	3.2	7.44186	11.9017	8.61872	2.30024	5.1741	6.95586	0.508036	15.0885	0.628076	13	F24 cycler	FALSE	LC-cycler
cenB1A	20.3829	16.7816	35.7895	21.8299	10.8949	17.7903	15.1365	21.2	19.0698	8.53816	11.4155	9.20097	4.19171	17.3358	0.528526	8.72495	0.425144	6	F24 cycler	FALSE	LC-cycler
CG10031	6.08108	36.6667	0	22.1509	14.0856	1.49813	12.1588	32.6	2.7907	28.0724	19.3493	2.17918	36.6667	14.8027	0.0979533	10.6677	0.00636364	4	FALSE	JTK cycler	LC-cycler
CG10038	21.0586	23.1034	36.1404	30.9791	11.8288	8.61423	16.129	17	14.4186	25.097	11.1301	2.66344	13.5691	18.1802	0.635587	11.1563	0.177612	9	F24 cycler	FALSE	LC-cycler
CG10103	30.7432	48.046	64.2105	44.7833	17.1206	29.588	30.273	46.6	18.6047	25.7439	18.6073	7.86925	8.15968	31.8491	0.567383	8.91687	0.177612	8	F24 cycler	FALSE	LC-cycler
CG10185	92.2297	78.6207	142.105	59.8716	54.3191	55.8989	48.6352	82.6	143.256	120.052	50.5137	48.9104	2.94551	81.4177	0.620243	10.7434	0.136267	9	F24 cycler	FALSE	LC-cycler
CG10336	15.5405	45.6322	16.8421	16.3724	13.463	12.6404	39.7022	35	16.7442	9.83182	16.0388	22.276	4.64127	21.6736	0.527431	5.40567	0.628076	2	F24 cycler	FALSE	LC-cycler
CG10353	123.536	165.287	248.772	98.2343	76.2646	106.273	154.591	251.8	88.8372	95.2135	74.9429	29.9031	8.42052	126.138	0.577735	7.93214	0.108944	5	F24 cycler	FALSE	LC-cycler
CG10365	49.5495	59.6552	19.6491	65.3291	35.1751	26.4045	57.072	50.8	41.3953	52.5226	34.1324	9.8063	6.66195	41.7909	0.178978	9.21102	0.0361688	2	FALSE	JTK cycler	LC-cycler
CG10383	15.4279	39.4253	22.1053	17.0144	11.3619	11.1423	32.0099	35.2	17.6744	9.18499	12.0434	19.3705	4.29236	20.1634	0.654542	6.30804	0.081621	4	F24 cycler	FALSE	LC-cycler
CG10440	9.12162	17.3563	32.2807	23.114	18.677	11.7978	2.72953	8.8	8.37209	12.5485	19.863	3.1477	11.8265	13.984	0.539344	14.413	0.0642039	12	F24 cycler	FALSE	LC-cycler
CG10550	17.5676	53.4483	8.42105	60.8347	44.0467	13.764	61.0422	41.4	1.39535	51.7464	39.0982	3.87409	43.7469	33.0532	0.0178396	14.4737	0.0361688	2	FALSE	JTK cycler	LC-cycler
CG10570	488.851	2108.05	144.561	2057.78	1344.82	312.64	1105.46	2096.2	124.651	1368.82	1389.38	280.145	16.9116	1068.45	0.0464464	11.8793	0.0131698	4	FALSE	JTK cycler	LC-cycler
CG10600	29.0541	114.368	25.614	121.188	43.8911	16.6667	77.6675	95.6	20.4651	46.4424	50.3995	13.3172	9.1001	54.5561	0.138311	8.92945	0.0193603	4	FALSE	JTK cycler	LC-cycler
CG10713	19.1441	15.1724	48.4211	18.6196	12.607	11.4232	14.1439	22.4	23.2558	23.2859	14.3836	5.32688	9.08995	19.0153	0.530103	10.9734	0.108944	10	F24 cycler	FALSE	LC-cycler
CG10737	33.3333	55.6322	2.80702	33.8684	37.5097	27.9963	39.9504	60.4	10.6977	42.4321	37.8425	5.44794	21.5175	32.3265	0.0491775	5.06188	0.0131698	4	FALSE	JTK cycler	LC-cycler
CG10803	9.45946	8.96552	9.82456	6.90209	5.29183	4.68165	9.18114	14.8	13.9535	3.75162	8.39041	4.84262	3.94497	8.33703	0.643423	7.97985	0.108944	8	F24 cycler	FALSE	LC-cycler
CG10947	7.09459	7.93103	10.1754	6.58106	4.98054	5.52434	2.72953	17.4	22.7907	4.78655	4.96575	2.54237	8.96434	8.12516	0.533783	9.59135	0.081621	8	F24 cycler	FALSE	LC-cycler
CG11030	15.991	22.069	34.0351	35.634	16.8093	18.2584	11.1663	9.2	13.0233	15.1358	15.6393	1.57385	22.6413	17.3779	0.570782	13.1764	0.108944	12	F24 cycler	FALSE	LC-cycler
CG11127	46.9595	76.3218	65.614	44.4623	29.4163	18.9139	55.335	54.8	42.7907	61.3195	32.0205	11.5012	6.63598	44.9546	0.633746	9.2776	0.279312	7	F24 cycler	FALSE	LC-cycler
CG11134	6.30631	10.4598	13.3333	4.97592	5.44747	3.93258	3.47395	9.2	5.11628	5.04528	5.59361	2.42131	5.50667	6.27548	0.56755	9.46242	0.177612	8	F24 cycler	FALSE	LC-cycler
CG11147	44.1441	199.77	16.4912	125.201	94.8638	20.2247	40.4467	153.2	2.7907	87.8396	112.043	58.3535	71.5843	79.614	0.0189391	10.31	0.0255507	4	FALSE	JTK cycler	LC-cycler
CG1115	26.9144	37.0115	22.1053	24.3981	17.8988	14.1386	21.34	21	40.4651	26.5201	20.2626	15.2542	2.86204	23.9424	0.516211	9.67354	0.108944	8	F24 cycler	FALSE	LC-cycler
CG11221	26.2387	6.89655	5.96491	3.21027	15.0973	26.8727	22.5806	2.6	6.51163	7.89133	14.3265	10.6538	10.3356	12.4037	0.651916	0.035821	0.177612	0	F24 cycler	FALSE	LC-cycler
CG11248	11.5991	17.3563	12.6316	10.2729	8.94942	9.92509	2.72953	11.8	13.0233	13.7128	9.98858	3.38983	6.35873	10.4482	0.501911	11.2335	0.628076	10	F24 cycler	FALSE	LC-cycler
CG11307	9.12162	4.36782	18.2456	9.63082	5.44747	9.17603	4.21836	6.4	13.4884	9.18499	5.76484	4.47942	4.32528	8.29378	0.465616	11.9734	0.0467869	10	FALSE	JTK cycler	LC-cycler
CG11727	90.5405	83.908	145.614	79.4543	64.2802	77.9963	51.6129	73.2	77.2093	106.08	63.984	23.0024	6.33038	78.0735	0.543919	11.543	0.108944	8	F24 cycler	FALSE	LC-cycler
CG11752	45.6081	61.3793	59.2982	112.039	47.6265	34.8315	81.3896	38.2	53.0233	93.5317	51.8836	15.6174	7.17394	57.869	0.294996	13.2488	0.0467869	12	FALSE	JTK cycler	LC-cycler
CG11802	14.7523	15.7471	23.5088	10.9149	5.68093	15.4494	13.1514	13	10.6977	8.7969	5.879	7.62712	4.13819	12.1005	0.606067	7.18003	0.108944	6	F24 cycler	FALSE	LC-cycler
CG11876	54.1667	76.3218	118.947	89.0851	65.3696	55.7116	83.1266	37	127.907	116.3	70.5479	57.2639	3.45695	79.3123	0.576941	12.7436	0.081621	10	F24 cycler	FALSE	LC-cycler
CG11906	10.5856	14.3678	11.5789	9.95185	5.29183	3.65169	1.98511	4.6	7.44186	8.92626	6.39269	1.08959	13.1865	7.15527	0.574031	11.5389	0.279312	10	F24 cycler	FALSE	LC-cycler
CG11927	21.6216	25.7471	35.0877	19.2616	13.5409	14.5131	15.8809	11.4	37.2093	22.7684	17.9224	6.53753	5.69165	20.1242	0.568013	10.8836	0.136267	8	F24 cycler	FALSE	LC-cycler
CG12096	19.7072	22.1839	17.8947	21.6693	6.07004	5.52434	23.0769	24	12.093	10.9961	7.30594	2.66344	9.01091	14.4321	0.59786	7.82858	0.218956	6	F24 cycler	FALSE	LC-cycler
CG12118	24.0991	36.3218	6.66667	30.3371	20.7782	12.0787	28.536	22.4	13.0233	43.2083	18.4932	6.2954	6.86347	21.8531	0.0485192	10.9553	0.00976671	2	FALSE	JTK cycler	LC-cycler
CG12121	18.8063	19.3103	27.7193	12.6806	8.24903	14.7004	14.1439	17.2	13.4884	8.27943	9.7032	6.6586	4.16293	14.245	0.715475	7.64462	0.108944	6	F24 cycler	FALSE	LC-cycler
CG12214	28.0405	26.092	3.50877	16.3724	28.4047	35.0187	34.4913	13.6	15.3488	22.5097	27.7397	19.2494	9.98034	22.5313	0.549167	23.4236	0.108944	9	F24 cycler	FALSE	LC-cycler
CG12262	42.3423	76.6667	32.6316	95.8266	38.1323	18.633	125.558	62.8	12.093	83.4411	43.1507	14.5278	10.3827	53.817	0.0541705	9.04332	0.00976671	2	FALSE	JTK cycler	LC-cycler
CG12333	14.7523	18.1609	21.7544	13.4831	9.18288	10.0187	8.68486	12.4	22.7907	25.4851	11.2443	5.32688	4.78425	14.4403	0.665434	11.2689	0.0642039	10	F24 cycler	FALSE	LC-cycler
CG12343	10.9234	16.2069	2.80702	11.3965	12.2179	6.36704	8.43672	11.6	7.44186	13.1953	11.4155	4.23729	5.77371	9.68712	0.029165	12.1921	0.00459836	4	FALSE	JTK cycler	LC-cycler
CG12379	6.75676	5.51724	7.7193	7.54414	4.28016	4.11985	5.7072	11.2	7.44186	7.6326	4.10959	1.21065	9.2512	6.10328	0.532386	9.92523	0.177612	8	F24 cycler	FALSE	LC-cycler
CG12581	6.08108	30.1149	0	21.6693	10.1167	0.655431	5.95533	66.8	5.11628	6.20957	13.6416	13.0751	66.8	14.9529	0.155466	8.08509	0.0255507	4	FALSE	JTK cycler	LC-cycler
CG12582	4.61712	11.4943	1.05263	11.878	3.65759	1.49813	17.866	5.4	1.39535	10.8668	4.45205	0.726392	24.5955	6.24202	0.0438166	8.16624	0.00976671	2	FALSE	JTK cycler	LC-cycler
CG12950	31.982	37.5862	26.3158	22.7929	18.4436	19.4757	12.9032	64	50.2326	13.1953	20.1484	20.7022	4.96	28.1482	0.510387	7.8037	0.339668	5.33333	F24 cycler	FALSE	LC-cycler
CG12994	10.473	11.2644	0.701754	2.08668	3.11284	12.9213	59.0571	24.8	4.18605	2.45796	3.8242	0.726392	84.1563	11.301	0.595813	3.12859	0.628076	0	F24 cycler	FALSE	LC-cycler
CG13071	0.788288	4.48276	198.246	20.0642	6.3035	1.21723	1.98511	6.6	19.0698	214.748	6.27854	0.484262	443.454	40.0223	0.374196	13.0233	0.000779221	12	FALSE	JTK cycler	LC-cycler
CG13188	45.1577	45.6322	50.1754	58.9085	30.3502	34.6442	48.139	30.2	53.4884	61.3195	36.2443	11.2591	5.44623	42.1265	0.442687	11.747	0.0131698	12	FALSE	JTK cycler	LC-cycler
CG13189	8.33333	14.4828	5.61404	9.30979	4.98054	2.99625	4.4665	22.6	14.8837	3.88098	4.96575	7.62712	7.54275	8.6784	0.513807	8.05116	0.745532	6	F24 cycler	FALSE	LC-cycler
CG13203	3.15315	12.9885	33.6842	30.1766	20.2335	9.3633	9.67742	19	8.83721	40.2329	21.9749	2.30024	17.4907	17.6352	0.658507	14.1002	0.0642039	12	F24 cycler	FALSE	LC-cycler
CG13298	77.8153	46.4368	20.3509	20.8668	18.9105	27.3408	43.6725	90.8	84.6512	33.5058	19.863	22.5182	4.80156	42.2276	0.550438	6.55712	0.0642039	5	F24 cycler	FALSE	LC-cycler
CG13319	6.19369	6.32184	4.21053	8.50722	5.05837	5.05618	10.67	6.6	0.465116	10.8668	5.879	1.33172	23.3635	5.93003	0.00152531	13.7742	0.00040885	2	FALSE	JTK cycler	LC-cycler
CG13484	10.9234	12.4138	22.1053	11.0754	6.61479	11.3296	8.933	10.8	16.2791	17.7232	6.16438	2.30024	9.60997	11.3885	0.645179	10.9611	0.0642039	8	F24 cycler	FALSE	LC-cycler
CG13502	57.2072	61.0345	69.4737	56.8218	30.9728	39.9813	21.34	67.6	38.6047	54.4631	31.9064	12.8329	5.4137	45.1865	0.530256	9.99312	0.279312	6	F24 cycler	FALSE	LC-cycler
CG13531	11.1486	16.6667	6.31579	11.3965	5.05837	6.17978	8.68486	12.8	3.72093	4.13972	4.05251	2.30024	7.24561	7.70533	0.502074	6.54779	0.339668	4	F24 cycler	FALSE	LC-cycler
CG1358	91.5541	62.6437	21.4035	73.0337	53.0739	105.993	71.7122	52.4	44.186	26.5201	53.2534	46.4891	4.95211	58.5218	0.547685	1.17725	0.177612	0	F24 cycler	FALSE	LC-cycler
CG13603	357.883	252.644	371.579	182.343	165.759	217.978	125.062	395.8	400.465	146.442	166.21	145.4	3.20213	243.964	0.519313	8.30158	0.339668	8	F24 cycler	FALSE	LC-cycler
CG13630	25.6757	29.8851	31.5789	22.6324	15.9533	15.5431	11.1663	33	19.5349	23.4153	17.2374	9.92736	3.32415	21.2958	0.578903	9.54792	0.108944	8	F24 cycler	FALSE	LC-cycler
CG13636	4.5045	2.06897	1.05263	4.97592	13.5409	10.8614	0.744417	2	0.465116	12.2898	14.0411	0.605327	30.1884	5.59584	0.60473	18.8378	0.339668	16	F24 cycler	FALSE	LC-cycler
CG13813	41.7793	27.4713	19.6491	6.74157	13.6965	21.161	16.8734	30.4	15.3488	16.0414	11.1872	4.60048	9.0815	18.7458	0.544003	5.8662	0.279312	4	F24 cycler	FALSE	LC-cycler
CG13833	135.811	449.31	35.4386	955.538	307.704	56.5543	666.501	190	26.0465	485.899	363.071	53.632	36.6858	310.459	0.0465141	15.9287	0.0361688	2	FALSE	JTK cycler	LC-cycler
CG13907	12.1622	28.6207	4.21053	13.0016	16.8872	12.1723	1.24069	28.2	8.37209	20.4398	19.121	3.1477	23.0683	13.9646	0.05838	10.8854	0.0467869	4	FALSE	JTK cycler	LC-cycler
CG13936	349.324	787.011	1962.46	2097.91	1127.94	1017.13	1060.55	1286.2	922.326	3746.7	1227.51	216.707	17.2892	1316.81	0.561706	14.1754	0.339668	12.6667	F24 cycler	FALSE	LC-cycler
CG13995	35.3604	14.7126	4.21053	10.5939	18.2879	32.3034	44.9132	9	19.5349	4.78655	22.032	11.3801	10.6669	18.9263	0.522485	1.19808	0.136267	0	F24 cycler	FALSE	LC-cycler
CG14102	26.0135	50.3448	16.1404	26.6453	21.2451	26.8727	37.7171	54.8	37.2093	26.6494	22.8311	15.2542	3.59244	30.1436	0.505198	6.99521	0.218956	4	F24 cycler	FALSE	LC-cycler
CG14253	11.7117	27.5862	9.12281	16.2119	6.14786	7.49064	9.18114	27.8	16.7442	6.08021	8.33333	6.90073	4.57221	12.7759	0.554588	7.9097	0.081621	6	F24 cycler	FALSE	LC-cycler
CG14275	8.78378	42.4138	2.10526	66.6132	19.7665	6.27341	29.5285	20.4	1.86047	49.2885	21.8037	4.47942	35.8046	22.7764	0.140429	14.3915	0.00636364	2	FALSE	JTK cycler	LC-cycler
CG14391	83.8964	119.195	121.754	70.626	45.4475	53.2772	41.9355	94.4	81.3953	106.08	49.6005	27.2397	4.46974	74.5707	0.740713	10.0597	0.0642039	8	F24 cycler	FALSE	LC-cycler
CG14401	116.329	63.6782	71.2281	33.7079	35.7198	97.0974	156.079	49.4	13.4884	20.8279	38.242	31.1138	11.5714	60.576	0.50691	2.95913	0.339668	1	F24 cycler	FALSE	LC-cycler
CG14512	112.5	118.621	263.509	91.0112	89.8833	104.12	91.8114	154.2	135.814	100.388	89.2694	55.2058	4.77321	117.194	0.520301	9.7173	0.279312	8	F24 cycler	FALSE	LC-cycler
CG14614	4.84234	3.33333	1.05263	3.04976	8.63813	3.65169	7.69231	12.6	2.7907	5.04528	6.50685	6.05327	11.97	5.43802	0.160319	0.106749	0.0361688	2	FALSE	JTK cycler	LC-cycler
CG14636	4.05405	11.2644	0	11.236	3.19066	1.96629	15.3846	6	0.930233	9.70246	4.05251	1.21065	15.3846	5.74932	0.0401289	7.40574	0.00976671	2	FALSE	JTK cycler	LC-cycler
CG14661	217.23	773.448	47.0175	927.448	443.424	25.4682	429.529	778.2	63.7209	350.065	463.984	76.3923	36.416	382.994	0.0610382	10.5603	0.0193603	4	FALSE	JTK cycler	LC-cycler
CG14694	5.29279	13.7931	0	15.8909	3.65759	2.90262	15.8809	0	1.39535	6.33894	3.19635	3.02663	15.8909	5.94793	0.0114706	4.59598	0.0467869	2	FALSE	JTK cycler	LC-cycler
CG14767	221.734	233.103	90.5263	178.491	96.5759	119.101	147.395	277.6	224.186	130.66	105.879	128.45	3.06651	162.808	0.514932	6.94594	0.081621	5	F24 cycler	FALSE	LC-cycler
CG14817	20.2703	20.2299	11.5789	22.1509	14.9416	16.2921	24.8139	17.8	13.0233	28.7193	15.5822	8.95884	3.20569	17.8634	0.0132883	9.48895	0.0131698	2	FALSE	JTK cycler	LC-cycler
CG14881	6.64414	6.55172	13.3333	12.6806	14.3969	11.236	4.96278	4.6	12.093	9.96119	14.6689	4.11622	3.56369	9.60373	0.62989	16.0171	0.339668	15	F24 cycler	FALSE	LC-cycler
CG14883	61.8243	55.4023	120.351	28.0899	26.07	37.5468	51.861	81.8	147.907	17.7232	28.8242	45.6416	8.34541	58.5868	0.523223	8.72813	0.136267	5.33333	F24 cycler	FALSE	LC-cycler
CG14969	8.22072	22.4138	25.9649	14.1252	9.2607	6.55431	13.3995	11	10.6977	21.9922	9.53196	2.42131	10.7235	12.9652	0.548296	11.0862	0.108944	10	F24 cycler	FALSE	LC-cycler
CG15067	2.02703	25.4023	4.91228	12.199	6.53696	2.24719	7.69231	11.4	0	1.42303	7.81963	0.484262	25.4023	6.84534	0.150101	6.75264	0.0467869	4	FALSE	JTK cycler	LC-cycler
CG15073	5.40541	11.3793	0	8.98876	7.393	3.08989	2.48139	9.2	3.25581	5.04528	6.27854	1.93705	11.3793	5.3712	0.0389678	10.5137	0.00636364	4	FALSE	JTK cycler	LC-cycler
CG15097	13.4009	17.7011	1.05263	13.8042	7.7821	4.02622	11.6625	15.2	0.465116	31.3066	10.7306	0.726392	67.3092	10.6549	0.0300617	10.6514	0.00976671	2	FALSE	JTK cycler	LC-cycler
CG15270	70.3829	95.5172	110.526	67.0947	35.5642	43.5393	12.9032	156	94.4186	49.5472	43.3219	9.20097	16.9547	65.6681	0.629523	9.27135	0.279312	6	F24 cycler	FALSE	LC-cycler
CG15435	24.6622	33.4483	24.2105	27.2873	11.1284	19.382	39.7022	41.8	16.7442	23.9327	12.7854	8.59564	4.86293	23.6399	0.545863	7.07976	0.081621	4	F24 cycler	FALSE	LC-cycler
CG15443	24.3243	29.0805	36.8421	20.7063	9.64981	17.8839	41.6873	26.2	22.7907	19.2755	10.1027	7.86925	5.2975	22.201	0.590843	7.46715	0.177612	6	F24 cycler	FALSE	LC-cycler
CG15484	9.00901	10.4598	9.47368	5.77849	6.61479	4.86891	13.6476	14.2	7.44186	8.4088	8.90411	3.5109	4.04455	8.5265	0.529958	7.09035	0.339668	4	F24 cycler	FALSE	LC-cycler
CG1552	17.1171	7.24138	1.40351	10.2729	12.2957	22.4719	10.9181	1	11.1628	15.0065	11.6438	34.1404	34.1404	12.8895	0.605273	22.4142	0.136267	20	F24 cycler	FALSE	LC-cycler
CG15537	312.05	192.874	73.3333	56.1798	95.0195	330.337	2065.26	230.6	33.9535	45.7956	117.009	53.5109	60.8262	300.494	0.521693	2.38384	0.628076	0	F24 cycler	FALSE	LC-cycler
CG15628	58.1081	55.7471	311.579	66.9342	32.2957	47.191	103.226	92.8	151.163	95.6016	35.2169	13.4383	23.186	88.6084	0.524549	10.211	0.218956	9	F24 cycler	FALSE	LC-cycler
CG1572	10.9234	6.09195	0.350877	4.6549	3.81323	13.764	9.92556	19.8	2.32558	5.30401	3.48174	12.2276	56.43	7.72191	0.540032	2.17793	0.177612	12	F24 cycler	FALSE	LC-cycler
CG1607	129.054	108.161	23.5088	31.6212	44.8249	69.1011	64.7643	133.4	57.2093	29.8836	47.032	31.5981	5.67448	64.1798	0.596284	4.79465	0.177612	2	F24 cycler	FALSE	LC-cycler
CG1637	1.46396	4.13793	3.15789	12.0385	10.8171	6.27341	3.72208	4.2	11.1628	5.17464	12.2717	5.9322	8.38251	6.69602	0.560097	16.8812	0.177612	14	F24 cycler	FALSE	LC-cycler
CG16778	19.0315	53.5632	28.7719	32.2632	16.965	13.2022	26.3027	38.4	48.8372	21.9922	17.1233	23.9709	4.05713	28.3686	0.65648	8.99821	0.0642039	8	F24 cycler	FALSE	LC-cycler
CG1688	21.0586	51.7241	57.8947	72.0706	20.2335	16.4794	16.129	88	51.1628	41.1384	21.8037	1.57385	55.9138	38.2724	0.690718	10.7079	0.0642039	8	F24 cycler	FALSE	LC-cycler
CG16974	33.6712	44.1379	66.3158	47.9936	26.3813	26.779	25.062	64.4	36.2791	23.674	29.9658	14.2857	4.64211	36.5788	0.583687	9.65761	0.425144	8	F24 cycler	FALSE	LC-cycler
CG16986	44.0315	73.5632	138.246	132.263	33.7743	34.7378	80.397	68.4	52.5581	89.7801	34.0753	10.1695	13.5942	65.9997	0.526859	11.1246	0.108944	10	F24 cycler	FALSE	LC-cycler
CG17118	11.4865	19.8851	18.5965	11.7175	11.5175	8.05243	22.5806	13.4	20	18.1113	11.3014	7.50605	3.00832	14.5129	0.541383	9.2718	0.0642039	8	F24 cycler	FALSE	LC-cycler
CG17217	7.09459	7.24138	4.5614	2.72873	8.09339	3.65169	3.22581	9	6.04651	4.01035	8.84703	4.96368	3.29824	5.78871	0.022707	4.54709	0.0361688	6	FALSE	JTK cycler	LC-cycler
CG17271	4.05405	8.85057	4.21053	8.1862	8.40467	6.83521	11.6625	13.4	1.86047	12.9366	8.21918	1.57385	8.51415	7.51616	0.0088578	12.7168	0.0467869	4	FALSE	JTK cycler	LC-cycler
CG17341	12.7252	10.3448	10.1754	1.92616	8.8716	9.83146	14.8883	19.4	4.65116	4.39845	9.41781	5.32688	10.0718	9.32978	0.503752	4.1676	0.108944	2	F24 cycler	FALSE	LC-cycler
CG1746	536.712	509.885	661.404	697.111	562.257	519.195	511.911	475.8	531.163	754.722	610.217	250.363	3.01451	551.728	0.460361	13.9244	0.0467869	14	FALSE	JTK cycler	LC-cycler
CG17544	19.2568	17.0115	22.807	36.4366	14.2412	15.7303	9.42928	15.2	13.4884	32.9884	16.8379	5.81114	6.27013	18.2699	0.502496	13.9456	0.339668	12	F24 cycler	FALSE	LC-cycler
CG17669	4.27928	3.7931	7.36842	7.54414	8.63813	4.02622	3.47395	3.8	4.65116	9.05563	10.4452	2.42131	4.31387	5.79138	0.680113	16.0617	0.136267	15.3333	F24 cycler	FALSE	LC-cycler
CG17726	6.86937	9.88506	12.2807	10.5939	9.80545	7.58427	9.67742	5.8	11.1628	9.44373	9.1895	4.84262	2.53596	8.9279	0.503265	12.8712	0.218956	10	F24 cycler	FALSE	LC-cycler
[truncated: 477 more rows]

## Sheet: NOTES
*The tabs list those transcipts that were found to be cycling in each of the four type of Drosophila neurons profiled.
[truncated: 4 more rows]
